# Supplementary material for: Production of hydrogen and carbon nanotubes from methane using a multi-pass floating catalyst chemical vapour deposition reactor with process gas recycling
Source: Nat Energy. 2025 Dec 1;11(1):121–34. doi: 10.1038/s41560-025-01925-3 (PMC12851937; doi:10.1038/s41560-025-01925-3)
Supplement: Supplementary file 3 — Source data for Supplementary Figs. 1–3 and 5. [file 41560_2025_1925_MOESM3_ESM.xlsx]

## Sheet: Supplementary Figure 1
Time	CH4 (%)	CO (PPM)		Raw time series of CH4 (%) and CO (PPM) in reactor exhaust when flowed through PSA column. Data used to create Supplementary Figure 1
14:02:36.983000	6.14256	2861.16
14:02:38.308000	6.14604	2835.77
14:02:39.241000	6.16927	2867.09
14:02:40.244000	6.16654	2823.22
14:02:41.225000	6.15902	2819.04
14:02:42.209000	6.16878	2865.17
14:02:43.186000	6.15853	2825.42
14:02:44.165000	6.16885	2857.78
14:02:45.016000	6.16742	2840.13
14:02:46.152000	6.17307	2826.58
14:02:47.045000	6.16532	2744.76
14:02:47.936000	6.11301	2545.99
14:02:48.918000	6.01388	2388.07
14:02:49.920000	5.87904	2140.28
14:02:50.877000	5.70798	2045.74
14:02:51.879000	5.48967	1831.59
14:02:53.015000	5.22538	1614.03
14:02:53.897000	4.91447	1344.8
14:02:54.630000	4.56614	1179.88
14:02:55.613000	4.18475	1067.72
14:02:56.935000	3.79479	947.358
14:02:57.789000	3.41213	822.22
14:02:59.021000	3.04161	726.204
14:02:59.852000	2.69596	624.273
14:03:00.710000	2.38205	549.046
14:03:01.808000	2.08373	479.173
14:03:03.115000	1.83265	419.23
14:03:03.802000	1.60159	359.07
14:03:04.752000	1.40516	311.747
14:03:05.735000	1.22891	271.899
14:03:07.036000	1.07677	233.787
14:03:07.736000	0.942803	201.923
14:03:08.997000	0.826599	171.276
14:03:09.690000	0.728301	147.725
14:03:10.555000	0.633361	127.505
14:03:11.464000	0.549192	110.049
14:03:12.679000	0.461518	94.2356
14:03:13.544000	0.394824	82.9719
14:03:14.853000	0.341779	72.8273
14:03:15.544000	0.300528	61.0621
14:03:16.436000	0.250109	54.3195
14:03:17.651000	0.216905	47.6597
14:03:18.505000	0.181053	41.5492
14:03:19.394000	0.151395	35.4338
14:03:20.112000	0.128419	31.0411
14:03:21.567000	0.110384	24.4826
14:03:22.406000	0.098645	23.859
14:03:23.262000	0.090564	20.3082
14:03:24.331000	0.075749	17.3245
14:03:25.337000	0.058549	16.4002
14:03:26.324000	0.050129	12.701
14:03:27.302000	0.041301	9.70631
14:03:28.343000	0.03809	7.27588
14:03:29.268000	0.034172	11.5854
14:03:30.242000	0.030378	10.8542
14:03:31.105000	0.029709	7.48711
14:03:32.052000	0.025881	8.09498
14:03:33.031000	0.019943	8.34638
14:03:34.037000	0.023629	6.31663
14:03:35.174000	0.015381	4.88327
14:03:36.053000	0.01128	4.5694
14:03:37.253000	0.015198	4.02606
14:03:38.111000	0.021165	4.00702
14:03:39.213000	0.024396	3.66978
14:03:40.080000	0.032321	3.74283
14:03:40.961000	0.043951	3.10895
14:03:41.686000	0.055866	4.71364
14:03:42.672000	0.068657	3.72021
14:03:43.637000	0.086832	2.08362
14:03:44.628000	0.118	2.32516
14:03:46.076000	0.150834	2.2218
14:03:46.905000	0.174138	2.77411
14:03:47.890000	0.209237	2.19394
14:03:48.866000	0.248275	1.45774
14:03:49.913000	0.293524	1.4107
14:03:50.829000	0.342806	0.772745
14:03:51.874000	0.400456	1.89733
14:03:52.794000	0.465776	2.92991
14:03:53.646000	0.537955	3.36271
14:03:54.625000	0.614607	2.28756
14:03:55.795000	0.703596	2.97977
14:03:56.675000	0.804905	2.65672
14:03:57.375000	0.903018	3.6991
14:03:58.824000	1.0142	2.69234
14:03:59.681000	1.13423	2.37642
14:04:00.781000	1.2588	4.11767
14:04:01.642000	1.38723	6.18246
14:04:02.528000	1.52883	5.10125
14:04:03.257000	1.66769	6.92409
14:04:04.582000	1.82386	6.52702
14:04:05.434000	1.97497	7.22484
14:04:06.200000	2.13221	6.96436
14:04:07.558000	2.29651	8.71903
14:04:08.475000	2.46721	13.2063
14:04:09.517000	2.63113	14.1384
14:04:10.439000	2.80258	15.0968
14:04:11.415000	2.96925	13.3907
14:04:12.396000	3.13485	17.356
14:04:13.475000	3.29163	18.4379
14:04:14.329000	3.45196	24.1653
14:04:15.220000	3.61467	25.7122
14:04:16.419000	3.76709	28.47
14:04:17.269000	3.92425	31.0118
14:04:18.160000	4.05999	35.6522
14:04:19.412000	4.20102	41.2165
14:04:20.266000	4.34453	45.8489
14:04:21.157000	4.48429	47.8388
14:04:21.875000	4.61067	53.8213
14:04:22.859000	4.74042	60.5296
14:04:23.845000	4.84731	65.8363
14:04:24.821000	4.95381	72.0521
14:04:25.798000	5.06499	78.7338
14:04:27.127000	5.16281	85.5783
14:04:28.061000	5.27197	94.1091
14:04:29.060000	5.36584	103.024
14:04:30.042000	5.4434	109.241
14:04:31.026000	5.51448	119.042
14:04:32.002000	5.57539	131.103
14:04:32.982000	5.63636	141.943
14:04:33.840000	5.70172	150.02
14:04:34.814000	5.75953	161.917
14:04:35.796000	5.80446	175.25
14:04:36.937000	5.84448	189.746
14:04:37.818000	5.87859	200.714
14:04:38.739000	5.90607	209.084
14:04:39.696000	5.93479	210.221
14:04:40.697000	5.96147	243.419
14:04:41.493000	5.98653	384.765
14:04:42.461000	6.00075	560.667
14:04:43.917000	6.01306	766.726
14:04:44.784000	6.03563	930.372
14:04:45.882000	6.04762	1112.05
14:04:46.735000	6.0699	1221.07
14:04:47.596000	6.08193	1367.91
14:04:48.345000	6.09645	1596.07
14:04:49.676000	6.10321	1720.25
14:04:50.604000	6.13379	1826.32
14:04:51.932000	6.16736	1954.9
14:04:52.624000	6.20219	2047.1
14:04:53.893000	6.22853	2136.69
14:04:54.585000	6.24203	2233.89
14:04:55.531000	6.26179	2141.16
14:04:56.511000	6.27292	2224.65
14:04:57.592000	6.28828	2287.13
14:04:58.471000	6.31277	2366.76
14:04:59.334000	6.34063	2426.78
14:05:00.282000	6.3602	2485.25
14:05:01.530000	6.35906	2559.11
14:05:02.389000	6.37269	2546.68
14:05:03.268000	6.38353	2588.83
14:05:04.035000	6.39239	2614.55
14:05:05.361000	6.41019	2698.78
14:05:06.244000	6.41825	2716.8
14:05:07.321000	6.43491	2731.12
14:05:08.212000	6.44665	2752.84
14:05:08.927000	6.46153	2787.52
14:05:10.266000	6.45336	2806.66
14:05:11.131000	6.46921	2806.65
14:05:11.872000	6.47154	2821.56
14:05:13.177000	6.4769	2866.57
14:05:14.268000	6.48076	2887.56

## Sheet: Supplementary Figure 2
Unprocessed time series of H2 cocnentration, Effluent flow rate, and hydrocarbon concentrations presented in Supplementary Figure 2
a. H2 concentration time series							b. Effluent flow time series							c. FTIR time series (PPM)
Recycle time (H:M:S)	09/05 H2 (vol%)	10/05 H2 (vol%)	12/05 H2 (vol%)	19/05 H2 (vol%)	22/05 H2 (vol%)		Recycle time (H:M:S)	09/05 Effluent (SCCM)	10/05 Effluent (SCCM)	12/05 Effluent (SCCM)	19/05 Effluent (SCCM)	22/05 Effluent (SCCM)		Time	Acetylene	Benzene	CO2	CO	Ethane	Ethene	H2O	CH4_SB
00:00:00	99.19	99.35	98.57	99.12	99.45		00:00:00	-7.7	-22.5	977.8	448.7	0		11:54:09.784000	0	0	1.2199	0	0	0	454.476	0
00:00:00	99.2	99.36	98.52	99.07	99.45		00:00:01.056000	-8.4	-22.2	976.8	392	0		11:54:20.604000	0	0	1.2312	0	0	0	467.613	0
00:00:00	99.19	99.36	98.57	99.12	99.4		00:00:02.047000	-8	-22	977.1	341	0		11:54:31.573000	0	0	1.3606	0	0	0	645.075	0
00:00:00	99.2	99.3	98.52	99.07	99.45		00:00:03.072000	-8.3	-21.5	977.9	288.6	0		11:54:42.375000	0	0	1.2165	64.1305	0	0	638.764	0
00:00:00	99.2	99.3	98.57	99.12	99.4		00:00:04.062000	-9	-21.4	977.9	244.4	0		11:54:53.345000	0	0	1.3294	99.5387	0	0	815.418	0
00:00:00	99.21	99.35	98.57	99.12	99.45		00:00:05.043000	-12.4	-24.5	977.6	199.7	0		11:55:04.157000	0	0	1.4219	119.672	0	0	982.232	0
00:00:00	99.2	99.36	98.57	99.16	99.45		00:00:06.077000	-9.4	-20.9	977.5	155.5	0		11:55:15.127000	0	0	1.5378	144.676	0	0	1177.67	0
00:00:00	99.2	99.35	98.52	99.25	99.45		00:00:07.085000	-10.2	-20.6	976	137.3	0		11:55:25.927000	0	0	1.6698	169.75	0	0	1403.13	0
00:00:00	99.2	99.35	98.57	99.12	99.4		00:00:08.092000	-8.3	-20	976.9	123.5	0		11:55:36.897000	0	0	1.8258	200.639	0	0	1645.15	0
00:00:00	99.2	99.35	98.57	99.3	99.45		00:00:09.107000	-4.7	-19.5	977.8	114.3	0		11:55:47.692000	0	0	2.0015	230.716	0	0	1885	0
00:00:01	99.19	99.35	98.52	99.3	99.4		00:00:10.091000	-6.4	-19.6	977.5	67.1	0		11:55:58.662000	0	0	2.1996	266.768	0	0	2139.84	0
00:00:01	99.2	99.35	98.52	99.3	99.4		00:00:11.163000	94	-22.7	977.8	87.1	0		11:56:09.464000	0	0	2.4184	307.61	0	0	2404.39	0
00:00:01	99.2	99.3	98.52	99.3	99.4		00:00:12.122000	30.3	-18.8	977.7	113.9	0		11:56:20.434000	0	0	2.6693	352.788	0	0	2670.27	0
00:00:01	99.2	99.3	98.52	99.3	99.45		00:00:13.114000	26.6	-19	976.2	137.9	0		11:56:31.242000	0	0	2.9445	400.981	0	0	2923.47	0
00:00:01	99.2	99.3	98.52	99.25	99.45		00:00:14.153000	23.9	-18	977.3	193.6	0		11:56:42.212000	0	0	3.2739	460.045	0	0	3187.31	0
00:00:01	99.25	99.3	98.57	99.3	99.4		00:00:15.129000	20.5	-17.9	977.9	196	0		11:56:53.141000	0	0	3.7121	541.39	0	0	3420.14	0
00:00:01	99.21	99.3	98.52	99.3	99.4		00:00:16.184000	19	-17.7	978	183.7	0		11:57:03.958000	0	0	4.4779	805.528	0	0	3484.4	0
00:00:01	99.2	99.3	98.57	99.3	99.45		00:00:17.219000	18.7	-20.4	978.2	192.3	0		11:57:14.928000	0	0	4.4661	1387.77	0	0	3203.8	0
00:00:01	99.2	99.3	98.57	99.3	99.45		00:00:18.215000	22.1	-17	977.9	218.4	0		11:57:25.725000	0	0	4.0336	1883.12	0	0	2943.84	0
00:00:01	99.2	99.3	98.52	99.3	99.45		00:00:19.175000	23.6	-16.8	976.2	240.1	0		11:57:36.695000	0	0	3.9719	2258.01	0	0	2790.72	989.17
00:00:02	99.2	99.3	98.52	99.12	99.4		00:00:20.182000	24.9	-16	977.8	259.1	0		11:57:47.506000	0	0	3.9503	2607.75	0	0	2656.13	1127.68
00:00:02	99.2	99.3	98.61	99.12	99.4		00:00:21.270000	24	-15.7	978.5	278.8	0		11:57:58.428000	0	0	3.9464	2959.65	0	0	2531.52	1485.74
00:00:02	99.2	99.3	98.57	99.12	99.49		00:00:22.214000	22.8	-15.7	978.2	302.2	0		11:58:09.235000	0	0	3.9541	3296.27	0	0	2417.1	1784.67
00:00:02	99.2	99.3	98.52	99.07	99.4		00:00:23.253000	21	-18.1	978.7	330.1	0		11:58:20.206000	0	0	3.9653	3629.62	0	0	2306.04	2050.94
00:00:02	99.24	99.3	98.57	99.12	99.45		00:00:24.244000	21.6	-14.6	978.2	358.4	156.2		11:58:31.017000	0	0	3.9978	3967.48	0	0	2204.36	2385.29
00:00:02	99.25	99.3	98.57	99.12	99.4		00:00:25.236000	21.2	-14.7	976.4	385.8	145.1		11:58:41.832000	0	0	4.0478	4349.98	0	0	2107.65	2583.82
00:00:02	99.25	99.32	98.52	99.07	99.45		00:00:26.304000	21.3	-13.9	978.2	412.1	137.3		11:58:52.802000	0	0	4.0987	4757.67	0	0	2014.73	2818.2
00:00:02	99.25	99.32	98.57	99.12	99.45		00:00:27.251000	21.3	-13.6	978.5	432.9	133.9		11:59:03.616000	0	0	4.1541	5162.07	0	0	1927.87	2991.18
00:00:02	99.25	99.3	98.61	99.07	99.4		00:00:28.274000	20.5	-13.6	978.2	454.3	131.7		11:59:14.586000	0	0	4.2171	5562.25	0	0	1846.64	3069.15
00:00:02	99.26	99.3	98.57	99.12	99.45		00:00:29.298000	20.4	-15.5	978.8	474.4	133.9		11:59:26.861000	0	0	4.3013	6007.62	0	2.8004	1761.96	3302.43
00:00:03	99.25	99.3	98.61	99.12	99.45		00:00:30.305000	21.1	-12.5	978.6	495.9	132.8		11:59:37.649000	0	0	4.3676	6388.12	0	3.0642	1689.38	3616.74
00:00:03	99.24	99.3	98.57	99.07	99.4		00:00:31.314000	20.4	-12.5	976.3	521	130		11:59:48.447000	0	0	4.4423	6762.89	0	3.621	1619.36	3809.23
00:00:03	99.25	99.29	98.52	99.16	99.45		00:00:32.336000	20.5	-11.8	978.5	548	126.7		11:59:59.417000	0	0	4.5291	7149.58	0	3.4658	1551.94	4067.92
00:00:03	99.25	99.26	98.61	99.07	99.4		00:00:34.352000	19.8	-11.5	979.1	587.7	124.6		12:00:10.214000	0	0	4.6067	7506.46	0	4.2433	1489.94	4231.36
00:00:03	99.26	99.3	98.57	99.07	99.45		00:00:35.359000	18.3	-11.6	979.1	598.2	121.7		12:00:21.184000	0	0	4.6966	7882.27	0	4.2713	1436.17	4461.75
00:00:03	99.28	99.3	98.52	99.12	99.4		00:00:36.366000	18.4	-13	979.4	603.7	122.7		12:00:31.967000	0	0	4.7807	8239.24	0	4.4278	1369.99	4704.36
00:00:03	99.25	99.32	98.57	99.12	99.4		00:00:37.374000	18.6	-10.3	979	604.6	122.3		12:00:42.937000	0	0	4.868	8615.89	0	4.6103	1312.78	4936.98
00:00:03	99.24	99.32	98.57	99.07	99.45		00:00:38.383000	17.9	-10.2	958.2	602.1	123.7		12:00:53.745000	0	0	4.9548	8973.43	0	5.4554	1279.31	5253.22
00:00:03	99.29	99.32	98.52	99.07	99.45		00:00:39.389000	17.8	-9	944.3	551	125.2		12:01:04.715000	0	0	5.0466	9343.01	0	5.9891	1234.92	5516.24
00:00:03	99.29	99.3	98.61	99.07	99.45		00:00:40.396000	17.5	-8.8	917.1	509.9	125.9		12:01:15.686000	0	0	5.1503	9697.83	0	6.8047	1187.28	5879.55
00:00:04	99.25	99.3	98.52	99.07	99.45		00:00:41.405000	15.4	-9.3	905.1	472.8	125.3		12:01:26.657000	0	0	5.2354	10043.7	0	7.5585	1145	6214.32
00:00:04	99.25	99.26	98.57	99.12	99.4		00:00:42.444000	15.8	-10.1	893.4	440.4	129.3		12:01:37.627000	0	0	5.3172	10392.4	0	8.4046	1104.77	6536.3
00:00:04	99.24	99.26	98.57	99.12	99.4		00:00:43.451000	16.5	-7.5	880.8	415.6	131.8		12:01:48.429000	0	0	5.4246	10727.9	0	9.2983	1066.81	6844.28
00:00:04	99.28	99.26	98.52	99.07	99.4		00:00:44.506000	15.7	-7.2	874	395.4	134.3		12:01:59.242000	0	0	5.5274	11063.5	0	10.0666	1029.58	7206.36
00:00:04	99.29	99.27	98.61	99.12	99.4		00:00:45.483000	16.1	-6.2	875.2	386.1	137.1		12:02:10.050000	0	0	5.6317	11395	0	11.412	997.01	7560.76
00:00:04	99.29	99.26	98.52	99.07	99.4		00:00:46.490000	15.2	-6.1	868.6	378.6	139.8		12:02:21.020000	0	0	5.7331	11740.8	0	13.0182	965.979	8019.39
00:00:04	99.28	99.26	98.52	99.07	99.4		00:00:47.466000	13.4	-7.1	862.3	373.4	139.6		12:02:31.991000	0	0	5.8502	12075.8	0	14.682	933.792	8416.66
00:00:04	99.29	99.26	98.61	99.3	99.45		00:00:48.522000	14.3	-6.8	856.1	374.6	143		12:02:42.805000	0	0	5.9687	12391.7	0	16.2714	906.917	8730.09
00:00:04	99.29	99.3	98.52	99.25	99.45		00:00:49.480000	14.8	-4.6	848.2	372.7	145		12:02:53.602000	0	0	6.0716	12675	0	19.2334	878.245	9280.23
00:00:04	99.28	99.3	98.57	99.25	99.4		00:00:50.506000	14.2	-4.4	845.9	351.6	145.4		12:03:04.573000	0	0	6.1802	12960.7	0	22.4615	852.216	9741.96
00:00:05	99.29	99.3	98.52	99.16	99.45		00:00:51.511000	14.7	-3.9	841.2	304.9	144.6		12:03:15.361000	0	0	6.3103	13216.8	0	27.077	826.638	10097.9
00:00:05	99.29	99.32	98.57	99.07	99.4		00:00:52.487000	14.3	-3.5	836.8	261.5	144		12:03:26.332000	0	0	6.4845	13465.3	0	35.7377	804.682	10572.1
00:00:05	99.28	99.3	98.57	99.07	99.45		00:00:53.494000	12.1	-4.6	784.5	243.8	141.1		12:03:37.145000	0	0	6.6956	13668.8	0	46.7836	784.487	11316.9
00:00:05	99.29	99.27	98.52	99.07	99.45		00:00:54.502000	13.7	-3.7	725.2	243.6	140.2		12:03:48.116000	0	0	6.9073	13853.8	0	60.6324	767.068	11994.7
00:00:05	99.29	99.26	98.52	99.12	99.4		00:00:55.525000	13.6	0	675.2	235.2	137.4		12:03:58.911000	0	0	7.0958	14014	0	75.8113	749.747	12653.3
00:00:05	99.28	99.26	98.57	99.25	99.45		00:00:56.544000	13.2	0	631	235.2	134		12:04:09.882000	0	0	7.3109	14187.9	0	95.028	736.913	13483.5
00:00:05	99.29	99.26	98.52	99.12	99.4		00:00:57.540000	14.1	0	590.3	237	129.2		12:04:20.852000	0	0	7.5215	14314.4	0	118.541	726.571	14129.4
00:00:05	99.29	99.25	98.52	99.3	99.4		00:00:58.629000	13.5	0	551.8	237.7	125.1		12:04:31.642000	0	0	7.7098	14430	0	150.856	719.729	14865.3
00:00:05	99.29	99.26	98.57	99.3	99.4		00:00:59.590000	11.3	0	514.9	234.6	119.6		12:04:42.612000	0	0	7.8708	14491.4	0	186.78	716.135	15724.6
00:00:05	99.28	99.26	98.52	99.3	99.45		00:01:00.578000	13.6	0	479.6	225.3	117.7		12:04:53.425000	0	0	8.0026	14568.4	0	223.739	713.473	16472.9
00:00:06	99.3	99.25	98.57	99.3	99.45		00:01:01.618000	13.6	0	444.6	211.2	113.2		12:05:04.396000	0	0	8.129	14612.2	0	261.418	709.67	17249.3
00:00:06	99.29	99.26	98.52	99.07	99.4		00:01:02.593000	13.5	0	417.5	196	105.2		12:05:15.367000	0	0	8.2726	14675.5	0	298.708	706.306	18071.3
00:00:06	99.29	99.26	98.57	99.12	99.45		00:01:03.672000	13.8	3.4	390.2	184	92		12:05:26.169000	0	0	8.41	14719.2	0	337.228	704.791	18938.4
00:00:06	99.29	99.26	98.52	99.07	99.45		00:01:04.608000	13	3.9	365.3	172.7	82.1		12:05:36.960000	0	0	8.5642	14774.1	0	376.906	704.495	19729.4
00:00:06	99.28	99.26	98.52	99.07	99.4		00:01:05.600000	11	3.3	342.4	160.7	77.9		12:05:47.767000	0	0	8.7299	14832	0	417.247	705.914	20577.6
00:00:06	99.29	99.27	98.52	99.12	99.45		00:01:06.624000	13.3	6.9	321.5	149.5	75.1		12:05:58.578000	0	0	8.8967	14850.9	0	459.215	707.92	21387.2
00:00:06	99.29	99.26	98.52	99.12	99.4		00:01:07.615000	13.5	9	297.3	140.3	69.9		12:06:09.548000	0	0	9.0719	14897.5	0	502.713	710.956	22245.3
00:00:06	99.29	99.26	98.61	99.12	99.4		00:01:08.638000	13.8	10.2	281.2	129.7	67.1		12:06:20.519000	0	0	9.2383	14950.8	0	545.064	714.908	23141.6
00:00:06	99.3	99.27	98.57	99.12	99.4		00:01:09.740000	13.2	11.8	263	120.8	64.2		12:06:31.332000	0	0	9.4309	15003.7	0	589.225	720.677	23810.5
00:00:06	99.29	99.26	98.52	99.16	99.4		00:01:10.670000	11.3	12.8	247.4	99.6	60		12:06:42.304000	18.0756	0	9.6003	15014.8	0	633	725.186	24617.7
00:00:07	99.29	99.26	98.57	99.12	99.45		00:01:11.679000	13.4	12	232.6	93.9	57.2		12:06:53.109000	20.5849	0	9.7785	15068.7	0	678.661	731.176	25553.7
00:00:07	99.29	99.26	98.57	99.12	99.45		00:01:12.668000	13.3	14.5	218.3	83.5	55.7		12:07:03.920000	21.2207	0	9.9683	15091.6	0	731.216	738.072	26395.4
00:00:07	99.29	99.26	98.61	99.07	99.45		00:01:13.676000	13.2	16.7	203.2	58.9	52.7		12:07:16.351000	23.1389	0	10.1636	15146.3	0	779.671	747.498	27213.4
00:00:07	99.29	99.26	98.57	99.12	99.4		00:01:14.748000	14.1	17	193.7	32.1	50.7		12:07:27.323000	25.1226	0	10.363	15175.6	0	827.543	754.348	28114.5
00:00:07	99.29	99.26	98.57	99.12	99.45		00:01:15.691000	13.6	18.7	183.7	33.9	48.5		12:07:38.295000	26.0834	0	10.5384	15195.1	0	876.545	762.867	28802.1
00:00:07	99.29	99.26	98.52	99.07	99.45		00:01:16.699000	11.2	19.3	173.5	34.7	45		12:07:49.101000	28.4048	0	10.7102	15226.3	0	926.083	771.541	29690.2
00:00:07	99.29	99.26	98.52	99.07	99.49		00:01:17.739000	14	18.5	164.1	29.6	43.2		12:08:00.073000	30.0116	0	10.9013	15268.2	0	976.561	780.58	30398.3
00:00:07	99.28	99.25	98.57	99.16	99.4		00:01:18.730000	13.8	21.1	155.3	28.5	42.7		12:08:10.884000	31.9625	0	11.0759	15311.4	0	1027.21	790.005	31248.3
00:00:07	99.29	99.26	98.52	99.07	99.4		00:01:19.754000	13.8	22.3	144.5	26.2	40.6		12:08:21.693000	33.2491	0	11.2618	15325.1	0	1080.52	799.87	32108.9
00:00:07	99.29	99.26	98.57	99.07	99.45		00:01:20.745000	14.6	22.5	140	21.2	38.7		12:08:32.664000	34.8073	0	11.4465	15347.8	0	1133.79	811.304	32734.6
00:00:08	99.29	99.26	98.57	99.12	99.49		00:01:21.848000	13.8	23.7	132.9	20.4	37.3		12:08:43.464000	36.9703	0	11.6363	15372.6	0	1189.42	821.959	33618.4
00:00:08	99.28	99.27	98.57	99.12	99.4		00:01:22.808000	11.6	24.3	126.2	17.5	34.9		12:08:54.256000	39.4358	0	11.8318	15385.7	0	1245.03	835.554	34467.4
00:00:08	99.29	99.26	98.57	99.07	99.4		00:01:23.784000	14	25.4	119.5	15.6	33.8		12:09:05.058000	32.9121	0	11.9926	15390.6	0	1300.58	848.301	35131.8
00:00:08	99.29	99.26	98.57	99.12	99.45		00:01:24.823000	14	26	113.7	14.6	33.3		12:09:15.868000	43.4594	0	12.2153	15402.9	0	1355.98	862.571	35930.3
00:00:08	99.28	99.26	98.52	99.07	99.45		00:01:25.798000	14.5	26.6	106.6	15.1	32.3		12:09:26.654000	45.4997	120.165	12.4281	15414.6	0	1413.79	876.63	36684.8
00:00:08	99.33	99.27	98.61	99.12	99.4		00:01:26.838000	14.8	27.6	103.6	14.6	31.4		12:09:37.625000	48.2783	125.179	12.639	15443.7	0	1471.92	891.813	37414
00:00:08	99.3	99.25	98.52	99.07	99.45		00:01:27.829000	14.2	27.4	99.5	19.6	29.9		12:09:48.596000	49.5654	130.146	12.8461	15444.1	0	1528.47	905.727	38181.6
00:00:08	99.37	99.26	98.52	99.12	99.45		00:01:28.837000	12.1	25.4	96	20.7	28		12:09:59.391000	47.129	135.524	13.0455	15465	0	1586.16	921.015	38967.7
00:00:08	99.37	99.26	98.57	99.12	99.4		00:01:29.892000	15	28.9	91.8	20.4	27.9		12:10:10.362000	53.475	140.446	13.2367	15462	787.645	1645.14	935.142	39649.2
00:00:08	99.38	99.26	98.52	99.12	99.4		00:01:30.868000	14.6	28.8	87.9	18.8	27.6		12:10:21.179000	55.3334	145.75	13.4627	15499.4	813.403	1701.67	949.707	40439.5
00:00:09	99.35	99.27	98.52	99.12	99.45		00:01:31.875000	15	29.2	82.7	17	27		12:10:31.981000	57.3436	151.514	13.6434	15525	837.071	1758.74	964.818	41119
00:00:09	99.35	99.3	98.52	99.16	99.45		00:01:32.901000	15	29.7	82.1	13	26.8		12:10:42.775000	53.4963	156.899	13.8217	15528.3	860.832	1816.36	977.751	41828.8
00:00:09	99.35	99.3	98.57	99.07	99.4		00:01:33.874000	15.2	29.8	78.6	15.5	25.4		12:10:53.563000	52.6232	162.806	14.0146	15545.7	883.019	1872.64	991.719	42632.5
00:00:09	99.3	99.24	98.52	99.12	99.45		00:01:34.914000	12.3	27.7	76.5	15.4	23.7		12:11:04.534000	58.2762	169.719	14.1929	15541.9	907.235	1935.71	1005.26	43081.8
00:00:09	99.3	99.26	98.52	99.12	99.4		00:01:35.938000	15.6	30.7	73.1	15.4	24.4		12:11:15.334000	53.5126	174.323	14.3723	15567.6	930.182	1991.9	1020.3	43931.5
00:00:09	99.33	99.26	98.52	99.07	99.4		00:01:36.931000	15.4	30.5	70.9	14.9	24.3		12:11:26.136000	60.4576	181.772	14.5723	15579.7	954.802	2051.67	1033.05	44629.6
00:00:09	99.37	99.26	98.57	99.12	99.22		00:01:37.953000	15.6	31.3	66.4	14.3	24		12:11:37.107000	62.599	186.864	14.7485	15587.2	975.627	2111.43	1046.57	45247.4
00:00:09	99.39	99.26	98.57	99.12	99.45		00:01:38.913000	15.7	32.2	67	11.1	24		12:11:48.039000	69.2137	193.409	14.9346	15591.9	999.176	2169.69	1060.7	45945.8
00:00:09	99.38	99.26	98.52	99.07	99.4		00:01:39.968000	15.7	31.9	64.3	13.1	23.4		12:11:58.851000	71.4971	199.939	15.0796	15614.9	1021.44	2227.75	1074.02	46706.2
00:00:09	99.38	99.25	98.57	99.12	99.27		00:01:40.927000	12.8	30.2	62.7	12.6	21.6		12:12:09.822000	74.0227	206.343	15.2445	15642.6	1042.45	2284.92	1088.5	47129.5
00:00:10	99.38	99.28	98.57	99.12	99.45		00:01:41.935000	15.7	33	61	12.2	23.2		12:12:20.633000	76.4607	214.019	15.4214	15639.6	1063.54	2341.07	1100.44	47744.6
00:00:10	99.38	99.26	98.57	99.07	99.45		00:01:42.959000	15.8	33.2	58.7	11.4	23.3		12:12:31.562000	85.021	219.749	15.6034	15675.2	1083.41	2398.45	1112.98	48513.1
00:00:10	99.38	99.26	98.57	99.07	99.4		00:01:43.950000	15.8	34.2	55.7	10.8	22.8		12:12:42.533000	87.0004	226.048	15.7568	15677.5	1103.86	2454.87	1126.04	49097.2
00:00:10	99.38	99.26	98.52	99.12	99.4		00:01:44.941000	16.1	34.5	55.7	7.6	22.7		12:12:53.506000	90.4127	232.657	15.9162	15693.4	1125.14	2509.64	1139.57	49662.5
00:00:10	99.37	99.26	98.57	99.07	99.27		00:01:45.948000	16	34.3	54.7	10.2	22.2		12:13:04.306000	71.5001	240.373	16.072	15694.3	1143.39	2566.4	1152.23	50275.4
00:00:10	99.38	99.27	98.52	99.07	99.4		00:01:46.956000	13.4	32.1	54.2	9.7	14		12:13:15.277000	80.7534	247.351	16.2414	15712.4	1163.33	2617.79	1163.33	50785.2
00:00:10	99.38	99.26	98.52	99.07	99.4		00:01:47.979000	16.4	34.9	52.6	9.3	16.8		12:13:26.069000	96.852	252.719	16.3646	15722.7	1182.64	2677.52	1175.52	51394.2
00:00:10	99.38	99.26	98.57	99.12	99.27		00:01:48.987000	16	35.2	51.4	9.3	17.9		12:13:37.038000	101.156	259.118	16.5165	15743.6	1199.85	2727.92	1187.31	51919.9
00:00:10	99.38	99.27	98.57	99.12	99.27		00:01:50.043000	16.6	36	49.6	8.7	17.5		12:13:48.009000	103.363	267.953	16.6675	15747.6	1219.62	2781.09	1198.92	52474.1
00:00:10	99.37	99.26	98.57	99.12	99.4		00:01:51.018000	16.9	36.3	49.9	5.7	18.7		12:13:58.812000	106.287	273.655	16.8088	15758.5	1235.79	2831.2	1209.52	52996.7
00:00:11	99.37	99.27	98.52	99.16	99.45		00:01:52.058000	16.7	36.7	49.3	8.7	19.6		12:14:09.784000	109.156	281.249	16.9417	15761.9	1255.36	2880.31	1219.68	53533.7
00:00:11	99.38	99.3	98.57	99.07	99.45		00:01:53.033000	15	33.9	49	7.9	18.4		12:14:20.667000	110.608	287.311	17.0855	15800.6	1270.69	2934.43	1231.01	53979.7
00:00:11	99.38	99.3	98.61	99.07	99.4		00:01:54.057000	17.2	36.8	47.9	7.9	21.4		12:14:31.617000	112.863	292.803	17.2171	15806.1	1286.75	2993.68	1241.42	54404.2
00:00:11	99.37	99.29	98.52	99.12	99.45		00:01:55.064000	16.7	37.1	46.8	7.5	22.7		12:14:42.404000	128.196	301.907	17.4163	15837.1	1304.4	3064.29	1258.16	55032
00:00:11	99.38	99.27	98.52	99.12	99.4		00:01:56.072000	17.3	37.7	46	7.5	22.7		12:14:53.376000	159.537	309.795	17.7207	15851.2	1318.37	3138.3	1288.34	55558.6
00:00:11	99.38	99.26	98.52	99.12	99.45		00:01:57.095000	17.4	37.9	46.4	4.6	22.8		12:15:05.515000	186.845	317.155	17.9645	15880.9	1329.81	3190.98	1316.67	56179.6
00:00:11	99.39	99.26	98.52	99.12	99.4		00:01:58.093000	17.1	37.9	46.1	7.4	22.5		12:15:16.329000	208.023	324.95	18.1526	15909.3	1341.91	3248.82	1336.98	56545.2
00:00:11	99.38	99.26	98.52	99.12	99.45		00:01:59.095000	16.9	35.9	45.7	6.8	20.1		12:15:27.147000	224.924	333.159	18.3341	15945.9	1352.82	3299.75	1362.6	56964.6
00:00:11	99.38	99.28	98.57	99.07	99.4		00:02:00.127000	17.4	38.7	45.4	7.2	21.7		12:15:38.119000	244.351	339.103	18.4861	15960.1	1359	3354.47	1385.16	57292.4
00:00:11	99.38	99.26	98.61	99.12	99.45		00:02:01.125000	18	38.1	43.5	6.7	22.2		12:15:48.924000	263.886	347.91	18.6714	16013.9	1370.92	3403.66	1409.69	57742.5
00:00:12	99.38	99.26	98.57	99.07	99.4		00:02:02.149000	17.5	39.1	43.4	6.7	22.2		12:15:59.896000	282.663	353.337	18.826	16040.8	1380.52	3452.18	1433.42	58288.8
00:00:12	99.38	99.26	98.57	99.12	99.4		00:02:03.124000	18	38.9	44.1	4	22.2		12:16:10.704000	297.804	360.578	18.9969	16053.8	1385.54	3499.97	1457.82	58664.8
00:00:12	99.37	99.26	98.61	99.16	99.45		00:02:04.164000	16.5	39.3	43.4	6.7	21.9		12:16:21.676000	314.349	368.103	19.1741	16048.9	1391.17	3543.26	1480.6	59031.9
00:00:12	99.38	99.26	98.61	99.12	99.49		00:02:05.171000	18.3	37.3	43.4	6.1	20.5		12:16:32.648000	330.788	374.78	19.3749	16105.2	1399.57	3591.06	1506.55	59463.6
00:00:12	99.38	99.26	98.57	99.12	99.4		00:02:06.164000	17.8	39.7	42.5	6.4	22.2		12:16:43.452000	346.481	380.236	19.5671	16152.2	1409.19	3634.35	1530.11	59897.1
00:00:12	99.38	99.26	98.52	99.07	99.45		00:02:07.139000	18.3	39.7	41	6.1	21.8		12:16:54.424000	363.004	388.639	19.7395	16177.3	1415.72	3675.93	1554.28	60229.5
00:00:12	99.38	99.26	98.52	99.07	99.4		00:02:08.194000	18.1	40.5	40.9	5.8	22.3		12:17:05.237000	379.829	393.444	19.9418	16212	1418.56	3715.41	1578.52	60631.8
00:00:12	99.38	99.26	98.52	99.07	99.4		00:02:09.179000	17.7	35.6	41	3.4	22.4		12:17:16.210000	395.969	399.65	20.1589	16255.8	1423.43	3754.85	1602.87	60851.6
00:00:12	99.38	99.25	98.52	99.12	99.45		00:02:10.225000	16.7	35.7	40.5	5.8	22.6		12:17:27.102000	411.811	405.522	20.3869	16276.3	1429.65	3793.62	1629.14	61159.3
00:00:12	99.39	99.26	98.52	99.12	99.4		00:02:11.201000	18.6	34.6	40.7	5.6	21.2		12:17:38.075000	426.982	412.296	20.6109	16317.2	1433.54	3833.64	1653.9	61375.5
00:00:13	99.38	99.26	98.57	99.16	99.45		00:02:12.274000	18.5	37.3	40.1	5.7	23.9		12:17:49.047000	443.488	419.449	20.8299	16355.1	1437.1	3872.07	1679.18	61840.6
00:00:13	99.38	99.26	98.57	99.12	99.45		00:02:13.216000	18.9	37.4	38.4	5.5	23.9		12:18:00.019000	459.177	424.545	21.0742	16377.5	1440.7	3912.15	1705.45	62145.2
00:00:13	99.38	99.27	98.57	99.12	99.45		00:02:14.255000	18.8	38.2	39.2	5.1	25.5		12:18:10.992000	475.771	431.185	21.3363	16418.8	1440.26	3947.71	1732.63	62498.6
00:00:13	99.38	99.26	98.61	99.12	99.4		00:02:15.294000	18.2	38.6	39.3	3.7	26.6		12:18:21.808000	489.487	438.401	21.6064	16470.7	1440.57	3993.68	1759.37	62702.6
00:00:13	99.37	99.27	98.57	99.12	99.45		00:02:16.279000	17.7	39.8	39.7	5.8	27.1		12:18:34.609000	506.269	441.632	21.9158	16489.5	1441.95	4018.31	1790.27	63028.7
00:00:13	99.38	99.26	98.57	99.12	99.45		00:02:17.246000	19.3	40.3	39	5.6	26.4		12:18:45.582000	519.775	448.692	22.1419	16521.1	1442.99	4050.14	1812.76	63271.7
00:00:13	99.38	99.26	98.52	99.12	99.45		00:02:18.286000	19.3	42.6	38.5	5.6	29.9		12:18:56.383000	533.708	455.305	22.371	16591.1	1444.2	4086.56	1836.77	63502.3
00:00:13	99.38	99.26	98.57	99.12	99.4		00:02:19.262000	19.6	42.8	37	5.5	30.4		12:19:07.178000	547.16	458.61	22.6263	16604.6	1443.66	4115.95	1859.44	63839.7
00:00:13	99.38	99.26	98.52	99.12	99.45		00:02:20.291000	19.5	43	37.9	5	32.2		12:19:18.151000	559.519	464.62	22.8237	16633.9	1442.36	4144.51	1882.5	63947.3
00:00:13	99.38	99.27	98.52	99.12	99.4		00:02:21.308000	18.8	42.9	38.8	4.2	33.2		12:19:28.954000	571.916	470.372	23.0669	16711.2	1444.18	4160.39	1905.45	64263
00:00:14	99.38	99.26	98.61	99.07	99.45		00:02:22.299000	18.2	41.7	39.2	5.7	33.7		12:19:39.926000	580.22	473.206	23.2996	16636.3	1440.04	4122.61	1919.53	64171.8
00:00:14	99.38	99.26	98.57	99.07	99.4		00:02:23.324000	19.9	36.2	38.9	5.7	32.1		12:19:50.899000	574.95	468.293	28.1116	16649.1	1426.03	4099.36	2145.95	63703.4
00:00:14	99.38	99.26	98.52	99.12	99.45		00:02:24.299000	19.9	37.3	38.8	5.2	35.4		12:20:01.871000	575.168	464.066	36.8223	16847.9	1409.71	4085.01	2602.02	63183.4
00:00:14	99.36	99.26	98.57	99.12	99.45		00:02:25.306000	20.6	37.1	37.3	4.7	35.9		12:20:12.660000	575.154	458.737	44.0018	17049.2	1398.99	4070.86	2978.77	63078.8
00:00:14	99.38	99.27	98.61	99.12	99.4		00:02:26.318000	20.4	37.9	38.9	4.5	36.3		12:20:23.632000	576.591	455.799	52.1893	17306	1381.52	4031.51	3406.93	62674.3
00:00:14	99.38	99.27	98.57	99.07	99.49		00:02:27.336000	20	37.8	39.4	3.8	36.9		12:20:34.446000	572.903	447.685	61.3048	17543.9	1360.73	4010.11	3864.51	62106.1
00:00:14	99.38	99.25	98.57	99.07	99.4		00:02:28.376000	20.7	37.9	39.2	5.7	34.6		12:20:45.234000	573.059	444.471	68.2252	17760	1346.06	3986.71	4239.38	61466
00:00:14	99.38	99.26	98.52	99.07	99.45		00:02:29.355000	21.8	38.2	39.5	5.7	37.9		12:20:56.047000	572.134	441.633	74.099	17903.9	1331.47	3974.11	4554.11	61250.9
00:00:14	99.38	99.26	98.57	99.07	99.45		00:02:30.359000	21.8	40.9	38.9	6.5	37.7		12:21:06.865000	575.93	438.443	78.8032	18066.1	1325.06	3945.25	4848.93	60967.6
00:00:14	99.38	99.26	98.52	99.07	99.45		00:02:31.367000	23	41.5	36.7	6.6	37.7		12:21:17.656000	571.943	433.754	82.9783	18216.8	1310.81	3929.4	5074.37	60800.3
00:00:15	99.38	99.26	98.57	99.07	99.45		00:02:32.374000	23.2	41.7	38.8	6	38.4		12:21:28.453000	571.689	430.083	86.7568	18389.9	1299.19	3889.32	5304.76	60543.7
00:00:15	99.38	99.26	98.57	99.07	99.4		00:02:33.398000	22.7	41.1	38.4	6.5	38.7		12:21:39.261000	566.829	425.461	90.6283	18579.8	1286.01	3887.5	5505.54	60057.3
00:00:15	99.39	99.26	98.57	99.12	99.4		00:02:34.373000	24.1	39.6	38.2	8.4	36.2		12:21:50.234000	571.264	426.087	92.6795	18744.4	1277.85	3857.89	5654.7	60064.9
00:00:15	99.38	99.26	98.52	99.12	99.4		00:02:35.381000	26	39.5	38.5	9.1	38.3		12:22:02.914000	568.257	419.959	94.4717	18860.1	1263.05	3828.15	5757.97	59862.8
00:00:15	99.38	99.26	98.52	99.12	99.45		00:02:36.452000	26.3	40.7	37.9	10.5	38.4		12:22:13.887000	564.107	415.448	95.8128	18975.4	1251.93	3812.1	5830.43	59584.8
00:00:15	99.38	99.27	98.52	99.07	99.4		00:02:37.422000	28	40	36.4	10.9	38.2		12:22:24.847000	555.62	413.466	96.5428	19109.9	1244.55	3788.95	5883.2	59577.7
00:00:15	99.38	99.26	98.52	99.07	99.45		00:02:38.411000	28.4	39.8	38	11.2	37.6		12:22:35.652000	552.284	411.537	96.9424	19236.2	1236.16	3774.5	5902.39	59369
00:00:15	99.38	99.25	98.61	99.16	99.36		00:02:39.427000	28.1	39.1	38	11.8	38.4		12:22:46.625000	552.804	409.046	97.0484	19364.8	1230.46	3757.37	5913.98	59284.3
00:00:15	99.38	99.21	98.57	99.07	99.4		00:02:41.426000	30.2	37.7	37.7	14.8	36.4		12:22:57.433000	554.333	407.791	97.0268	19465.1	1220.66	3739.79	5902.98	59305.1
00:00:15	99.38	99.26	98.57	99.12	99.45		00:02:42.449000	31.5	38	38.3	15.8	37.9		12:23:08.406000	560.527	404.377	96.7423	19604	1209.5	3746.95	5886.53	59098.7
00:00:16	99.37	99.26	98.52	99.12	99.4		00:02:43.441000	32.5	38.2	37.6	16.5	37.8		12:23:19.225000	575.076	403.599	96.5749	19716.8	1189.37	3744.56	5880.48	59034.9
00:00:16	99.38	99.26	98.57	99.07	99.4		00:02:44.465000	33.8	38	35.5	16.6	38.5		12:23:30.039000	588.936	402.205	96.0227	19827.3	1168.56	3745.09	5858.91	58957.3
00:00:16	99.38	99.26	98.52	99.12	99.49		00:02:45.456000	34.7	37.4	37.9	18.1	37.9		12:23:41.012000	598.914	400.378	95.4955	19937.1	1147.3	3746.57	5829.83	58776.2
00:00:16	99.38	99.26	98.52	99.07	99.4		00:02:46.480000	34	35.6	38.6	20.1	37.5		12:23:51.810000	611.595	399.491	94.8485	20049.5	1129.93	3746.98	5797.13	58894.5
00:00:16	99.38	99.26	98.57	99.12	99.45		00:02:47.511000	35.9	37.3	39	21.4	35.8		12:24:02.783000	625.771	397.778	94.0518	20150.1	1108.75	3746.23	5753.78	58677.7
00:00:16	99.38	99.26	98.52	99.07	99.45		00:02:48.462000	37.2	36.8	39.1	22.5	38		12:24:13.596000	637.794	396.354	93.4313	20257.5	1092.8	3743.56	5714.31	58668.3
00:00:16	99.39	99.26	98.52	99.12	99.4		00:02:49.487000	38	36.5	38.6	23.4	37.9		12:24:24.569000	646.699	395.129	92.6992	20393.7	0	3750	5670.7	58697.9
00:00:16	99.38	99.26	98.61	99.12	99.45		00:02:50.558000	39	36.8	36.4	22.9	37.9		12:24:35.369000	656.62	393.044	91.9001	20480.2	0	3747.95	5625.8	58568.9
00:00:16	99.38	99.26	98.57	99.12	99.4		00:02:52.509000	39.6	36.2	38.6	26.6	38.3		12:24:46.343000	665.154	392.915	91.101	20606.7	0	3743.67	5576.97	58440.9
00:00:16	99.38	99.25	98.57	99.12	99.45		00:02:53.564000	38.2	34.1	38.7	27.7	37.8		12:24:57.267000	672.093	391.178	90.4419	20728.4	0	3746.16	5524.05	58414.6
00:00:17	99.38	99.21	98.61	99.07	99.45		00:02:54.540000	40.1	35.5	39.1	28.6	36.4		12:25:08.056000	677.009	391.118	89.6789	20816.4	0	3743	5479.76	58433.8
00:00:17	99.37	99.21	98.61	99.07	99.45		00:02:55.563000	41.2	35.6	38.8	29.4	38.6		12:25:19.030000	686.332	388.438	88.8775	20919.3	0	3738.68	5429.74	58434.1
00:00:17	99.38	99.21	98.57	99.12	99.4		00:02:56.587000	41.2	35.4	38.4	28.5	37.9		12:25:31.831000	695.289	387.479	87.934	21060.7	0	3735.08	5369.85	58216.2
00:00:17	99.38	99.21	98.57	99.12	99.4		00:02:57.578000	42.5	35.7	35.7	30.9	37.9		12:25:42.804000	698.212	385.36	87.1521	21176.5	0	3729	5323.45	58222.9
00:00:17	99.35	99.21	98.57	99.07	99.45		00:02:58.618000	41.8	35	38	32.9	38		12:25:53.777000	705.274	385.317	86.4249	21272.7	0	3723.81	5271.61	58036.7
00:00:17	99.3	99.21	98.52	99.07	99.45		00:02:59.610000	40.7	32.7	38.1	33.4	37.9		12:26:04.592000	708.676	383.109	85.6389	21357.7	0	3719.2	5223.01	58057.5
00:00:17	99.29	99.21	98.52	99.12	99.4		00:03:00.664000	42.1	34.5	38.3	34.5	36.2		12:26:15.565000	716.419	382.343	84.9507	21477	0	3714.17	5171.47	57881.5
00:00:17	99.28	99.21	98.52	99.07	99.4		00:03:01.642000	42.3	34.8	38.3	34.9	38.4		12:26:26.360000	714.882	380.646	84.193	21590.5	0	3712.87	5126.25	58002.8
00:00:17	99.29	99.21	98.57	99.12	99.4		00:03:02.641000	42.1	34.1	37.8	33.9	38.4		12:26:37.167000	724.794	379.37	83.4925	21700.5	0	3704.01	5075.65	57962.1
00:00:17	99.29	99.23	98.61	99.07	99.49		00:03:03.688000	42.8	34.2	35.9	36.5	37.7		12:26:48.140000	721.994	379.3	82.8136	21810.2	0	3697.6	5030.43	57836.4
00:00:18	99.29	99.21	98.61	99.07	99.45		00:03:04.647000	42.1	33.9	37.6	37.8	37.6		12:26:59.113000	726.93	377.503	82.1563	21915.8	0	3686.6	4979.91	57783.6
00:00:18	99.3	99.21	98.52	99.12	99.4		00:03:05.687000	40.6	31.9	37.1	38.2	37.6		12:27:10.086000	727.069	376.212	81.4452	22026.5	0	3678.91	4927.25	57563.3
00:00:18	99.29	99.2	98.57	99.12	99.45		00:03:06.707000	42.5	33.3	37.3	39.1	36.2		12:27:20.900000	729.296	376.659	80.7422	22105.1	0	3671.27	4882.6	57625.3
00:00:18	99.29	99.17	98.52	99.07	99.4		00:03:07.702000	42.2	33.7	37.7	39.6	37.3		12:27:31.874000	731.365	375.348	80.1129	22214.8	0	3664.39	4836.8	57696.9
00:00:18	99.29	99.17	98.61	99.16	99.4		00:03:08.741000	42.3	33.6	36.6	37.9	37.4		12:27:42.685000	734.189	374.431	79.5	22321.4	0	3652.07	4793.33	57531.9
00:00:18	99.29	99.17	98.57	99.16	99.45		00:03:09.722000	42.4	33.6	33.5	40.8	37.3		12:27:53.488000	732.83	372.561	78.8182	22433.8	0	3641.31	4745.78	57449.8
00:00:18	99.28	99.17	98.52	99.07	99.49		00:03:10.772000	42	32.6	36	41.8	36.7		12:28:04.279000	735.159	373.442	78.1827	22513.5	0	3638.27	4697.69	57377.1
00:00:18	99.29	99.17	98.52	99.07	99.45		00:03:11.748000	39.9	30.7	35.7	42.3	35.8		12:28:15.252000	736.542	369.112	77.5375	22613.7	0	3627.25	4654.41	57356.8
00:00:18	99.29	99.18	98.57	99.12	99.4		00:03:12.741000	42.1	32.9	35.4	42.9	35.7		12:28:26.051000	735.608	369.218	76.8988	22726	0	3616.37	4613.49	57365.7
00:00:18	99.29	99.17	98.57	99.07	99.45		00:03:13.759000	42.2	33.1	34.1	43.4	36.1		12:28:36.860000	737.834	369.946	76.3846	22803.5	0	3610.01	4567.2	57239.6
00:00:19	99.29	99.17	98.57	99.12	99.4		00:03:14.803000	41.7	33.2	31.6	41.6	35.7		12:28:47.833000	737.326	367.047	75.6903	22907.2	0	3605.77	4520.65	57247.9
00:00:19	99.28	99.17	98.57	99.07	99.45		00:03:15.772000	42.3	33	34.5	44.3	36.1		12:29:00.070000	740.985	367.007	75.0174	23025.7	0	3592.34	4475.46	57068.4
00:00:19	99.29	99.18	98.57	99.12	99.45		00:03:16.785000	41.8	32.7	33.7	45.3	35.3		12:29:11.043000	740.681	365.807	74.4094	23118	0	3593.19	4432.03	57103
00:00:19	99.29	99.16	98.52	99.07	99.4		00:03:17.808000	39.2	30.3	34	45.5	34.4		12:29:21.843000	740.857	364.813	73.8585	23210	0	3584.02	4387.56	57036.1
00:00:19	99.29	99.12	98.61	99.12	99.4		00:03:19.792000	41.9	32.3	34.1	46.1	34.2		12:29:32.816000	740.618	363.322	73.2818	23301.6	0	3572.82	4351.28	57064.2
00:00:19	99.28	99.12	98.57	99.12	99.4		00:03:20.783000	41.3	32.4	34.2	44.1	35.5		12:29:43.789000	743.361	361.731	72.7446	23385.3	0	3567.95	4311.32	57074.9
00:00:19	99.29	99.14	98.48	99.07	99.45		00:03:21.839000	41.8	32.5	31.6	46.9	34.8		12:29:54.608000	740.051	361.897	72.1451	23474.1	0	3559.3	4269.76	57026.7
00:00:19	99.3	99.11	98.52	99.12	99.45		00:03:22.814000	41.7	32.6	33.5	47.5	35.2		12:30:05.581000	742.006	361.812	71.6355	23558.7	0	3551.26	4228.28	57024.9
00:00:19	99.28	99.07	98.57	99.12	99.45		00:03:23.854000	41.4	31.8	32.8	47.8	35.3		12:30:16.386000	741.548	361.678	71.02	23670.3	0	3546.41	4186.59	56952.2
00:00:19	99.29	99.08	98.61	99.12	99.4		00:03:24.845000	39.2	29.6	32.9	48.1	34.4		12:30:27.359000	741.242	360.488	70.4757	23753.4	0	3543.49	4144.97	56941.4
00:00:20	99.29	99.08	98.57	99.07	99.4		00:03:25.853000	41.1	27	33	47.9	34.5		12:30:38.177000	739.488	359.6	69.955	23854.2	0	3532.49	4107.85	56881.5
00:00:20	99.29	99.08	98.57	99.07	99.4		00:03:26.877000	41.1	27.2	32.7	45.6	35.8		12:30:49.082000	743.098	359.445	69.399	23963.9	0	3533.22	4074.42	56874.3
00:00:20	99.29	99.08	98.52	99.07	99.45		00:03:27.885000	41.4	28	30.3	48.5	35.2		12:31:00.056000	744.278	357.039	68.8333	24036.7	0	3531.86	4034.44	56708.8
00:00:20	99.29	99.07	98.52	99.07	99.45		00:03:28.875000	41.5	28.3	32.7	48.7	35.2		12:31:10.861000	745.318	357.728	68.2881	24126.3	0	3520.35	3997.81	56745.8
00:00:20	99.29	99.07	98.57	99.12	99.45		00:03:29.915000	41.1	28.6	32.5	49	35.4		12:31:21.676000	745.615	355.361	67.7611	24182.8	0	3521.39	3960.03	56666.4
00:00:20	99.29	99.03	98.57	99.07	99.4		00:03:30.890000	38.3	27.4	32.3	49.2	34.5		12:31:32.470000	746.766	353.664	67.2678	24290.4	0	3518.42	3924.48	56555.3
00:00:20	99.28	99.02	98.57	99.12	99.4		00:03:31.882000	45.5	31.5	31.8	49	33.9		12:31:43.444000	748.891	354.025	66.7633	24383.1	0	3514.91	3889.87	56600.6
00:00:20	99.29	98.99	98.57	99.12	99.27		00:03:32.906000	36.2	32.1	31.1	46.7	34.9		12:31:54.259000	749.521	353.501	66.2576	24475.7	0	3507.37	3855.13	56506.8
00:00:20	99.29	98.98	98.52	99.12	99.27		00:03:33.897000	39.3	33.1	29	49.5	34.7		12:32:05.232000	750.472	353.166	65.6994	24566.3	0	3502.64	3820.1	56425.8
00:00:20	99.29	98.98	98.57	99.07	99.22		00:03:34.905000	39	33.1	30.7	50	34.5		12:32:16.070000	750.111	352.008	65.2056	24655	0	3500.14	3787.4	56426.8
00:00:21	99.29	98.94	98.61	99.12	99.22		00:03:35.944000	39.6	32.5	30.5	49.7	33.9		12:32:26.869000	751.501	350.157	64.7485	24722.9	0	3499.61	3753.33	56420.4
00:00:21	99.29	98.94	98.61	99.12	99.27		00:03:36.905000	37	30.1	30.3	50.1	32.9		12:32:37.842000	750.654	349.79	64.2312	24799.9	0	3485.88	3717.74	56370
00:00:21	99.29	98.94	98.61	99.07	99.27		00:03:37.975000	39.5	32.3	29.8	49.8	33.4		12:32:48.653000	753.556	349.284	63.6951	24869.1	0	3493.99	3683.33	56315.1
00:00:21	99.28	98.93	98.57	99.07	99.27		00:03:38.951000	39.5	32.4	29	47	33.6		12:32:59.469000	754.169	348.415	63.2623	24973.1	0	3489.86	3650.52	56234.9
00:00:21	99.28	98.91	98.57	99.12	99.22		00:03:39.958000	39.8	32.5	28	50.2	33.4		12:33:10.442000	752.578	347.964	62.7604	25077.9	0	3476.35	3617.68	56268.9
00:00:21	99.29	98.85	98.52	99.12	99.22		00:03:40.966000	40	32.2	29.9	50.4	33.8		12:33:21.415000	753.357	347.228	62.2639	25163.9	0	3469.83	3584.12	56121.8
00:00:21	99.29	98.84	98.57	99.12	99.27		00:03:41.990000	39.7	31.8	29.9	50.4	33.3		12:33:32.235000	752.951	345.118	61.7323	25273.9	0	3468.51	3555.26	56013.6
00:00:21	99.29	98.8	98.57	99.07	99.27		00:03:42.997000	37.2	29.6	29.7	50.2	31.8		12:33:43.178000	753.318	345.252	61.2417	25308.3	0	3462.59	3523.15	56022.1
00:00:21	99.29	98.75	98.52	99.12	99.22		00:03:43.988000	39.8	31.9	29.7	49.9	32.6		12:33:53.985000	753.405	344.77	60.8007	25367	0	3463.81	3488.65	55945.6
00:00:21	99.29	98.71	98.52	99.16	99.22		00:03:44.995000	39.1	31.3	29.2	47	33.1		12:34:04.948000	756.106	343.158	60.3025	25482	0	3461.47	3456.4	56019
00:00:22	99.29	98.7	98.52	99.12	99.27		00:03:46.036000	39.9	31.4	27.9	50.1	32.7		12:34:15.751000	753.747	342.548	59.8491	25566.1	0	3452.35	3427.13	55955.8
00:00:22	99.28	98.66	98.61	99.07	99.27		00:03:47.024000	39.5	31.5	29.5	50.1	33.1		12:34:26.555000	757.271	340.982	59.3242	25620.5	0	3451.61	3396.11	55893.7
00:00:22	99.29	98.65	98.52	99.07	99.31		00:03:48.019000	39.4	25.7	29.3	50.4	32.7		12:34:37.528000	754.626	341.624	58.9005	25725.3	0	3448.4	3366.9	55814
00:00:22	99.29	98.61	98.52	99.12	99.27		00:03:49.042000	37	26.4	28.5	50.2	31.2		12:34:48.501000	757.969	341.152	58.4688	25805.3	0	3444.05	3340.18	55959.4
00:00:22	99.28	98.59	98.52	99.07	99.27		00:03:50.058000	40	26.2	28.5	50.1	32.2		12:34:59.475000	757.792	341.183	58.051	25881.5	0	3437	3310.38	55865.4
00:00:22	99.28	98.55	98.57	99.12	99.27		00:03:51.025000	39	27.3	27.5	47.3	33		12:35:10.411000	756.743	339.523	57.5598	25962.9	0	3437.44	3280.9	55726.4
00:00:22	99.29	98.5	98.57	99.12	99.27		00:03:52.064000	39.6	27.3	26.6	50	33		12:35:21.386000	756.502	338.566	57.1268	26041.5	0	3431.37	3251.17	55787.5
00:00:22	99.3	98.45	98.52	99.07	99.27		00:03:53.056000	39.1	28.4	27.6	50	32.9		12:35:32.261000	757.429	339.205	56.682	26099	0	3429.04	3222.29	55766.6
00:00:22	99.3	98.39	98.52	99.12	99.27		00:03:54.064000	38.7	27.7	27.2	50.2	33.3		12:35:43.235000	756.586	338.043	56.2664	26192.2	0	3426.88	3192.56	55718.4
00:00:22	99.29	98.36	98.61	99.12	99.27		00:03:55.071000	37.1	31.1	27.8	50	31.6		12:35:54.035000	758.161	337.428	55.8166	26258.7	0	3419.1	3166.52	55673.2
00:00:23	99.29	98.28	98.52	99.12	99.27		00:03:56.062000	38.9	31.6	27.4	49.8	33		12:36:04.857000	754.924	336.449	55.426	26314.3	0	3416.83	3139.47	55643
00:00:23	99.29	98.24	98.52	99.12	99.27		00:03:57.087000	39	32.3	26.6	46.7	33.3		12:36:15.819000	755.295	334.7	54.9633	26375.1	0	3419.04	3112.76	55603.6
00:00:23	99.29	98.2	98.52	99.07	99.27		00:03:58.109000	39.9	31.7	26.4	50	33.5		12:36:26.792000	757.781	335.641	54.5622	26462.6	0	3417.07	3086.01	55426.7
00:00:23	99.29	98.19	98.61	99.07	99.27		00:03:59.088000	39.2	31.1	27.7	49.9	33.4		12:36:37.766000	757.519	334.173	54.1766	26530.6	0	3411.7	3059.82	55557.2
00:00:23	99.29	98.1	98.57	99.07	99.27		00:04:00.108000	38.6	29.7	27.5	49.7	33.2		12:36:49.175000	758.067	334.13	53.6862	26602.8	0	3408.81	3028.92	55385.4
00:00:23	99.29	98.04	98.52	99.12	99.22		00:04:01.148000	37.3	31.6	27.9	49.8	31.5		12:36:59.967000	757.427	333.238	53.2844	26661.4	0	3404.13	3005.07	55413
00:00:23	99.29	97.97	98.52	99.12	99.22		00:04:02.123000	39	25.7	27.5	49.6	33.4		12:37:10.757000	756.815	332.756	52.9172	26750.3	0	3399.35	2981.24	55410
00:00:23	99.29	97.9	98.52	99.12	99.22		00:04:03.132000	39.1	26.2	26.7	46.7	33		12:37:21.732000	756.807	333.774	52.5128	26787.4	0	3399.81	2955.85	55417.8
00:00:23	99.29	97.82	98.52	99.12	99.27		00:04:04.154000	39.5	26.4	26.7	49.4	33.1		12:37:32.543000	756.803	332.838	52.1529	26884.8	0	3397.87	2931.82	55407.6
00:00:23	99.29	97.78	98.57	99.12	99.22		00:04:05.146000	39.1	26.4	27.7	49.4	33.6		12:37:43.516000	753.798	332.601	51.7601	26930.4	0	3390.75	2909.61	55214.6
00:00:24	99.3	97.73	98.48	99.12	99.22		00:04:06.185000	38.3	25.4	26.8	49.6	33		12:37:54.316000	753.641	330.962	51.3632	27011.6	0	3391.3	2882.82	55143.4
00:00:24	99.29	97.68	98.52	99.07	99.27		00:04:07.209000	37.8	26.9	27.3	49.5	31.5		12:38:05.113000	752.693	330.948	50.9681	27070.8	0	3387.25	2859.56	55457.2
00:00:24	99.34	97.6	98.52	99.07	99.27		00:04:08.232000	39	27	27	49.1	33.7		12:38:16.086000	753.383	330.86	50.6239	27110.9	0	3379.17	2839.31	55239.6
00:00:24	99.34	97.51	98.52	99.12	99.4		00:04:09.241000	38.6	27.7	25.5	46.4	33.6		12:38:26.897000	753.041	330.932	50.2679	27187.7	0	3381.4	2813.33	55257.8
00:00:24	99.34	97.49	98.57	99.12	99.27		00:04:10.264000	39	28.5	25.7	49.1	33.2		12:38:37.872000	751.202	329.486	49.8938	27247.5	0	3374.46	2790.88	55222
00:00:24	99.38	97.4	98.57	99.12	99.22		00:04:11.239000	38.6	28.8	26.6	48.9	34.2		12:38:48.662000	752.376	329.919	49.5684	27280.9	0	3374.52	2769.16	55248.1
00:00:24	99.38	97.31	98.57	99.12	99.27		00:04:12.251000	38.2	29.6	26.6	49.2	33.7		12:38:59.637000	751.395	329.554	49.1761	27369.6	0	3370.3	2746.69	55270.5
00:00:24	99.34	97.22	98.57	99.07	99.27		00:04:13.302000	36.8	31.7	26.9	48.8	31.1		12:39:10.441000	753.693	329.061	48.7845	27435.2	0	3369.36	2722.52	55093.7
00:00:24	99.37	97.17	98.57	99.07	99.22		00:04:14.294000	38.8	31.5	26.1	48.7	33.4		12:39:21.416000	751.519	328.132	48.4398	27487.2	0	3363.92	2704.87	55201.1
00:00:24	99.34	97.12	98.52	99.07	99.27		00:04:15.286000	38.6	31.7	24.1	45.9	34		12:39:32.391000	753.311	328.257	48.0568	27560.6	0	3357.28	2679.45	55185.8
00:00:25	99.34	97.03	98.52	99.16	99.27		00:04:16.320000	38.6	31.3	25.5	48.7	33.4		12:39:43.195000	749.702	326.437	47.7272	27609.9	0	3357.22	2658.11	54953.9
00:00:25	99.37	96.96	98.57	99.12	99.31		00:04:17.332000	38.6	25.3	26	48.6	34		12:39:54.169000	749.3	325.957	47.392	27688	0	3355.77	2638.76	55021.5
00:00:25	99.38	96.89	98.61	99.07	99.4		00:04:18.358000	37.4	25	26.2	48.6	33.6		12:40:05.112000	752.518	326.436	47.0767	27709.4	0	3349.96	2619.34	55067
00:00:25	99.38	96.81	98.61	99.25	99.27		00:04:19.331000	37.6	26.3	26.6	48.1	31.2		12:40:15.912000	751.917	325.516	46.7202	27789.1	0	3351.26	2597.01	54959.3
00:00:25	99.38	96.76	98.57	99.12	99.27		00:04:20.418000	38.7	26.5	26.1	47.8	33.2		12:40:26.847000	748.648	324.799	46.4103	27867.8	0	3347.56	2578.86	55059
00:00:25	99.38	96.67	98.52	99.07	99.31		00:04:21.394000	38.5	27.2	24.9	46.4	33.6		12:40:37.659000	747.824	324.144	46.0798	27897.6	0	3339.46	2557.3	54994.1
00:00:25	99.38	96.61	98.52	99.07	99.45		00:04:22.354000	38.5	27.3	26.4	48.2	33.7		12:40:48.634000	748.55	324.972	45.7613	27970.5	0	3339.7	2539.83	55057.9
00:00:25	99.38	96.53	98.52	99.07	99.45		00:04:23.377000	38.4	27.7	26.8	48.1	33.5		12:40:59.609000	747.266	323.996	45.4157	28006.2	0	3339.21	2518.55	54976.1
00:00:25	99.38	96.47	98.57	99.25	99.45		00:04:24.417000	37.5	29.5	26.7	48.1	33.4		12:41:10.584000	745.95	323.406	45.1065	28054.6	0	3329.46	2502.12	54892.2
00:00:25	99.38	96.4	98.52	99.12	99.4		00:04:25.412000	37.7	31.3	27.3	47.8	31.4		12:41:21.390000	746.111	323.482	44.7866	28113.6	0	3329.48	2482.09	54734.3
00:00:26	99.38	96.34	98.52	99.12	99.27		00:04:26.400000	38.8	31.3	27.1	47.4	33.5		12:41:32.365000	746.787	322.524	44.5145	28180.7	0	3329.12	2465.99	54939.5
00:00:26	99.38	96.24	98.52	99.07	99.27		00:04:27.456000	38.9	32	25.3	46.1	27.5		12:41:43.340000	744.577	323.135	44.2346	28240.1	0	3324.41	2447.12	54862.9
00:00:26	99.38	96.16	98.61	99.12	99.22		00:04:28.431000	38.7	31.7	26.5	48	28.4		12:41:54.159000	749.268	321.961	43.9341	28308.8	0	3316.06	2432.36	54853.7
00:00:26	99.38	96.11	98.61	99.07	99.31		00:04:29.422000	38.4	29.6	26.9	47.9	28.8		12:42:04.960000	746.545	322.28	43.6661	28315.8	0	3318.98	2412.58	54823.2
00:00:26	99.38	96.05	98.57	99.07	99.36		00:04:30.460000	36.6	30.5	27	47.9	29		12:42:15.934000	749.043	322.06	43.3879	28372.3	0	3314.32	2395.74	54855.5
00:00:26	99.38	95.97	98.61	99.12	99.27		00:04:31.421000	38.4	30.9	27.2	47.5	27.3		12:42:26.722000	747.224	320.929	43.1004	28438.3	0	3313.12	2378.43	54796.6
00:00:26	99.38	95.91	98.57	99.12	99.4		00:04:32.429000	38.9	30.4	26.6	47	30.7		12:42:37.696000	750.183	320.762	42.8407	28479.2	0	3311.74	2361.76	54723.8
00:00:26	99.38	95.82	98.57	99.07	99.22		00:04:33.452000	38.6	30.6	24.6	45.9	31.9		12:42:48.670000	745.731	320.969	42.5385	28542.8	0	3307.4	2344.94	54697.5
00:00:26	99.38	95.74	98.57	99.07	99.22		00:04:34.460000	39	30.3	26.1	47.8	33.6		12:42:59.467000	744.146	320.044	42.262	28608.1	0	3306.42	2330.42	54772.9
00:00:26	99.38	95.69	98.57	99.12	99.27		00:04:35.484000	38.5	27.9	26.2	47.7	34.6		12:43:10.441000	741.299	319.002	42.0027	28675.7	0	3300.74	2314.34	54804.8
00:00:27	99.38	95.63	98.57	99.07	99.22		00:04:36.475000	37.2	29.9	25.9	47.7	34.8		12:43:21.248000	743.809	319.591	41.7777	28697.2	0	3300.07	2299.48	54719.5
00:00:27	99.38	95.56	98.52	99.12	99.27		00:04:37.498000	38.3	30.3	26.6	47.3	32		12:43:32.054000	744.986	317.963	41.4802	28758.5	0	3297.97	2283.4	54786.8
00:00:27	99.37	95.5	98.52	99.12	99.27		00:04:38.523000	39	29.8	26.1	46.8	35.2		12:43:42.870000	740.557	318.171	41.249	28798.3	0	3297.58	2269.37	54749.8
00:00:27	99.38	95.43	98.52	99.07	99.27		00:04:39.510000	39	29.8	24.3	45.9	35		12:43:53.845000	741.756	318.241	40.9614	28848.9	0	3293.9	2252.32	54689.7
00:00:27	99.37	95.41	98.52	99.07	99.27		00:04:40.505000	39.2	29.7	26.1	47.7	34.6		12:44:04.820000	742.032	317.239	40.7414	28909.7	0	3289.31	2238.65	54539.5
00:00:27	99.38	95.35	98.52	99.07	99.22		00:04:41.529000	39.1	27.5	26.4	47.7	35		12:44:15.633000	742.989	317.28	40.492	28968.5	0	3289.06	2223.36	54588.3
00:00:27	99.38	95.28	98.52	99.12	99.27		00:04:42.520000	37.1	29.7	26.7	47.6	34.5		12:44:26.440000	743.423	317.906	40.2664	29017.4	0	3285.06	2210.6	54569.8
00:00:27	99.38	95.26	98.52	99.07	99.4		00:04:43.544000	38.7	29.3	26.3	47.3	31.7		12:44:38.635000	742.14	316.955	39.9858	29083.1	0	3277.81	2194.5	54605.4
00:00:27	99.39	95.16	98.57	99.07	99.22		00:04:44.567000	39.1	29.2	26	46.4	34.1		12:44:49.432000	737.117	315.199	39.7619	29155.9	0	3274.28	2182.83	54569.4
00:00:27	99.38	95.1	98.57	99.12	99.22		00:04:45.559000	38.9	29.9	23.8	46.1	34.4		12:45:00.231000	740.704	316.909	39.5511	29168.6	0	3273.22	2168.35	54613.3
00:00:28	99.38	95.03	98.57	99.12	99.27		00:04:46.572000	39.5	29.2	26.1	47.8	34.1		12:45:11.196000	740.335	317.248	39.343	29219.8	0	3272.16	2158.4	54507
00:00:28	99.38	94.99	98.52	99.12	99.27		00:04:47.573000	39	26.8	26.1	47.5	33.8		12:45:22.171000	738.341	316.783	39.109	29280.4	0	3266.35	2141.67	54533.6
00:00:28	99.37	94.94	98.57	99.12	99.22		00:04:48.581000	37.4	29.4	26.2	47.4	33.9		12:45:32.993000	741.255	316.07	38.8814	29319.1	0	3268.4	2129.86	54514.9
00:00:28	99.38	94.91	98.52	99.07	99.22		00:04:49.605000	39.3	28.9	26.1	47.1	31.9		12:45:43.794000	740.163	315.817	38.6644	29386.6	0	3266.36	2117.9	54577.1
00:00:28	99.38	94.86	98.52	99.07	99.31		00:04:50.612000	39.2	28.9	25.7	46	33.7		12:45:54.769000	736.541	315.385	38.4271	29439.6	0	3259.99	2103.96	54440.7
00:00:28	99.37	94.83	98.61	99.07	99.4		00:04:51.605000	39.5	29.3	23.5	46.1	33.7		12:46:05.743000	740.536	314.61	38.2224	29471.2	0	3260.1	2091.49	54449
00:00:28	99.38	94.79	98.52	99.12	99.36		00:04:52.611000	39.5	29.4	25.6	47.5	34.2		12:46:16.717000	740.601	314.797	38.0147	29527	0	3257.17	2079.54	54458.2
00:00:28	99.39	94.71	98.52	99.16	99.22		00:04:53.619000	39.2	26.5	25.9	47.3	33.9		12:46:27.691000	736.043	313.613	37.8433	29575.1	0	3257.76	2067.32	54355.5
00:00:28	99.38	94.65	98.57	99.12	99.31		00:04:54.658000	37.1	28.8	25.9	47.4	33.7		12:46:38.489000	738.174	313.218	37.6271	29614.3	0	3247.57	2056.57	54489.4
00:00:28	99.37	94.62	98.52	99.07	99.36		00:04:55.669000	39.7	29.1	26.2	47	31.8		12:46:49.444000	738.316	313.479	37.4252	29646.4	0	3245.74	2043.82	54513.9
00:00:29	99.38	94.57	98.61	99.16	99.22		00:04:56.657000	39.5	28.9	25.5	46	34		12:47:00.420000	734.553	313.691	37.2705	29686.1	0	3243.96	2032.8	54443.2
00:00:29	99.38	94.52	98.61	99.12	99.22		00:04:57.680000	39.2	29.3	23.4	46.2	33.6		12:47:11.215000	737.034	313.302	37.0633	29730.2	0	3242.39	2023.06	54348.7
00:00:29	99.38	94.47	98.57	99.07	99.31		00:04:58.656000	39.3	29	25.9	47	34.1		12:47:22.189000	737.472	312.871	36.8963	29773.2	0	3237.97	2014.63	54361.4
00:00:29	99.38	94.42	98.57	99.07	99.45		00:04:59.696000	39.1	26.3	25.5	47.2	33.9		12:47:33.014000	738.257	313.486	36.6888	29836.8	0	3235.31	2002.3	54228.6
00:00:29	99.39	94.39	98.61	99.12	99.45		00:05:00.687000	37	28.8	26	47.4	33.6		12:47:43.989000	731.089	311.976	36.4869	29878.8	0	3234.36	1990.75	54312.9
00:00:29	99.38	94.38	98.57	99.07	99.45		00:05:01.695000	39.6	28.6	25.8	46.8	31.8		12:47:54.964000	735.331	311.622	36.2548	29886.7	0	3231.63	1977.89	54287.5
00:00:29	99.37	94.33	98.57	99.07	99.4		00:05:02.702000	39.5	29	25.8	45.2	33.9		12:48:07.701000	734.429	311.192	36.1142	29928.7	0	3221.41	1968.29	54272.9
00:00:29	99.38	94.28	98.57	99.07	99.4		00:05:03.711000	39.7	28.9	23.4	46.1	33.6		12:48:18.677000	730.303	311.25	35.9483	29997.8	0	3218.68	1958.45	54112.3
00:00:29	99.38	94.25	98.61	99.07	99.27		00:05:04.734000	39.6	28.7	26.3	47.3	33.5		12:48:29.651000	728.556	311.32	35.7708	30027	0	3218.28	1949.07	54150.8
00:00:29	99.38	94.24	98.57	99.07	99.27		00:05:05.725000	39	26	26.2	47.3	33.7		12:48:40.466000	728.106	311.454	35.6225	30085.4	0	3214.68	1938.91	54281.5
00:00:30	99.38	94.2	98.52	99.12	99.27		00:05:06.732000	36.9	28.4	26.8	47.3	33.6		12:48:51.265000	729.948	310.293	35.4233	30113.4	0	3216.38	1928.68	54113.4
00:00:30	99.37	94.15	98.52	99.07	99.27		00:05:07.788000	39.7	28.5	26.8	46.2	31.5		12:49:02.240000	733.22	309.198	35.3135	30189.1	0	3210.3	1920.81	54264.9
00:00:30	99.38	94.11	98.52	99.07	99.22		00:05:08.747000	39.4	28.7	26.3	43.9	33.7		12:49:13.057000	730.646	310.09	35.1455	30195.2	0	3203.11	1911.73	54125.9
00:00:30	99.37	94.1	98.57	99.12	99.27		00:05:09.771000	39.7	28.5	24.3	45.7	33.5		12:49:23.989000	730.223	309.616	34.9936	30238.6	0	3200.23	1901.09	54108.9
00:00:30	99.38	94.04	98.57	99.07	99.27		00:05:10.794000	40.4	28.6	27.3	46.6	33.8		12:49:34.781000	729.736	308.894	34.8329	30243	0	3197.78	1891.52	54152.9
00:00:30	99.38	94.02	98.57	99.12	99.27		00:05:11.770000	39.3	26.3	27.1	46.3	33.2		12:49:45.756000	728.317	309.174	34.6834	30314.1	0	3192.4	1884.27	54092.1
00:00:30	99.38	94.01	98.57	99.07	99.27		00:05:12.810000	37.1	28.5	27.7	46.5	33.6		12:49:56.555000	727.92	308.01	34.5569	30336.3	0	3192.71	1874.86	53934.4
00:00:30	99.38	93.97	98.57	99.07	99.22		00:05:13.801000	39.6	28.5	27.3	46.1	32.1		12:50:07.365000	724.715	308.284	34.4213	30404.6	0	3188.91	1867.36	54039.8
00:00:30	99.35	93.92	98.57	99.07	99.27		00:05:14.808000	39.5	28.7	26.7	44.2	33.2		12:50:18.339000	726.099	307.413	34.2827	30434.6	0	3185.35	1860.17	54122.3
00:00:30	99.29	93.89	98.57	99.07	99.27		00:05:15.881000	40	28.8	24.3	45.9	33.2		12:50:29.312000	722.337	307.413	34.146	30464.8	0	3182.79	1851.05	54002.4
00:00:31	99.29	93.83	98.52	99.12	99.22		00:05:16.856000	40.2	28.6	20.1	46.5	33.5		12:50:40.110000	723.468	307.237	33.9895	30486	0	3182.43	1842.81	54007.7
00:00:31	99.29	93.82	98.52	99.07	99.22		00:05:17.882000	39.5	26.3	20.6	46.4	32.8		12:50:51.086000	726.286	306.586	33.904	30548	0	3177.06	1834.69	53889
00:00:31	99.29	93.77	98.52	99.07	99.22		00:05:18.910000	37.1	28.7	21.3	46.9	32.4		12:51:02.060000	721.398	306.663	33.7487	30576.4	0	3176.48	1828.16	53856.2
00:00:31	99.33	93.74	98.57	99.12	99.22		00:05:19.910000	40	28.9	22	46.6	32.4		12:51:12.954000	719.464	305.315	33.6184	30588	0	3161.69	1820.36	53993.2
00:00:31	99.34	93.71	98.57	99.12	99.27		00:05:20.918000	39.2	28.8	22	44.3	33.6		12:51:23.744000	718.913	306.091	33.342	30468.7	0	3169.74	1801.03	53614.6
00:00:31	99.38	93.69	98.52	99.12	99.27		00:05:21.949000	39.5	28.6	20.5	46.7	33.2		12:51:36.548000	718.41	306.349	33.1781	30447.4	0	3172.1	1786.47	53923
00:00:31	99.38	93.69	98.57	99.12	99.22		00:05:22.949000	39.8	28.5	24.2	47.3	33.9		12:51:47.524000	718.754	305.373	33.0751	30471	0	3167.15	1779.9	53865.6
00:00:31	99.34	93.67	98.52	99.07	99.22		00:05:23.957000	40	26.5	25.8	47.1	33.5		12:51:58.319000	714.553	304.221	32.9647	30520.9	0	3168.01	1773.63	53785.1
00:00:31	99.34	93.62	98.57	99.07	99.27		00:05:24.996000	37.2	28.6	27.5	47.3	31.9		12:52:09.140000	717.557	304.757	32.8811	30543.9	0	3157.51	1766.29	53875.8
00:00:31	99.34	93.6	98.57	99.12	99.27		00:05:25.987000	40.2	28.1	27.5	46.8	32.9		12:52:19.947000	717.679	304.452	32.7005	30567.8	0	3159.69	1757.92	53789.3
00:00:32	99.33	93.57	98.61	99.07	99.22		00:05:26.995000	39.2	28.6	25.3	44	33.7		12:52:30.923000	713.418	304.189	32.637	30621	0	3152.93	1753.27	53792
00:00:32	99.34	93.55	98.57	99.07	99.27		00:05:28.036000	39.8	28.9	27.5	46.5	33.4		12:52:41.712000	713.471	304.267	32.5183	30646.3	0	3152.36	1744.94	53791.8
00:00:32	99.3	93.53	98.52	99.07	99.22		00:05:28.994000	39.5	28.6	27.1	46.8	33.6		12:52:52.523000	716.459	302.959	32.3733	30677.4	0	3145.27	1738.28	53714.2
00:00:32	99.33	93.49	98.52	99.12	99.27		00:05:30.017000	39.6	26.3	27.7	46.6	33.5		12:53:03.322000	711.77	303.044	32.2378	30685.5	0	3138.85	1731.88	53605.6
00:00:32	99.37	93.48	98.52	99.12	99.27		00:05:31.041000	37.7	28.8	27.1	46.7	32.6		12:53:14.297000	716.133	302.519	32.1702	30739.1	0	3141.71	1725.83	53695.9
00:00:32	99.38	93.46	98.61	99.16	99.22		00:05:32.017000	40.4	28.2	27.1	46.4	33		12:53:25.116000	711.782	301.939	32.0839	30760.2	0	3141.3	1720.57	53632
00:00:32	99.38	93.44	98.57	99.12	99.22		00:05:33.058000	39.2	28.4	24.8	43.5	33.9		12:53:35.919000	712.44	301.835	31.9843	30827.5	0	3133.58	1714.91	53561.4
00:00:32	99.38	93.44	98.52	99.07	99.27		00:05:34.032000	40	28.4	27.3	46.2	33.8		12:53:46.708000	711.445	301.965	31.8714	30829.1	0	3135.01	1706.82	53585.9
00:00:32	99.38	93.41	98.57	99.12	99.27		00:05:35.055000	39.7	27.9	27.1	46.3	33.8		12:53:57.503000	714.416	300.149	31.7745	30875.3	0	3128.31	1702.79	53570.5
00:00:32	99.38	93.39	98.61	99.12	99.22		00:05:36.094000	39.6	27.1	27.3	46.4	33.4		12:54:08.307000	710.373	300.203	31.6686	30893.4	0	3122.55	1695.84	53611.9
00:00:33	99.38	93.35	98.57	99.12	99.22		00:05:37.086000	37.5	28.4	26.9	46.3	31.8		12:54:19.127000	712.614	300.71	31.5815	30911.7	0	3119.71	1690.99	53502.2
00:00:33	99.37	93.34	98.61	99.07	99.22		00:05:38.143000	39.7	28	26.9	46.2	33		12:54:30.102000	713.384	300.637	31.4736	30981.8	0	3117.72	1684.38	53528.8
00:00:33	99.38	93.29	98.52	99.12	99.27		00:05:39.133000	39.8	28.8	25.5	43	33.7		12:54:40.908000	712.784	299.207	31.3896	30987.4	0	3114.53	1679.43	53505
00:00:33	99.39	93.26	98.52	99.12	99.27		00:05:40.144000	40.1	28	27.4	46.1	33.9		12:54:51.884000	711.699	299.79	31.2832	31000.2	0	3107.67	1673	53492.2
00:00:33	99.38	93.24	98.57	99.07	99.27		00:05:41.165000	40	27.5	27.1	46.3	34.3		12:55:04.562000	710.436	300.495	31.1897	31031.3	0	3098.63	1666.16	53409.3
00:00:33	99.38	93.22	98.57	99.12	99.27		00:05:42.140000	38.9	27.2	27.7	46.4	33.5		12:55:15.355000	706.581	299.836	31.0556	31072.6	0	3078.25	1662.45	53434.4
00:00:33	99.38	93.21	98.52	99.12	99.27		00:05:43.148000	38.4	28.3	27	46.2	32.1		12:55:26.331000	689.528	299.33	30.922	31091.4	0	3062.12	1649.07	53395
00:00:33	99.38	93.2	98.57	99.07	99.27		00:05:44.195000	39.7	28.2	27.1	45.7	33.2		12:55:37.131000	680.111	297.718	30.782	31096.5	0	3056.96	1635.22	53424.8
00:00:33	99.39	93.16	98.57	99.12	99.27		00:05:45.195000	39.5	28.4	25.2	42.2	33.7		12:55:47.924000	680.166	298.097	30.7479	31095.5	0	3053.77	1631.6	53378.6
00:00:33	99.38	93.14	98.57	99.12	99.22		00:05:46.185000	39.8	28.2	27.1	45.8	33.4		12:55:58.899000	680.438	296.451	30.6695	31134.7	0	3054.71	1627.01	53268
00:00:34	99.38	93.1	98.52	99.12	99.22		00:05:47.225000	39.6	27.4	26.3	46	34		12:56:09.874000	682.665	296.912	30.5833	31173.1	0	3045.54	1625.18	53256
00:00:34	99.34	93.07	98.61	99.16	99.22		00:05:48.221000	38.8	28.1	27	46.1	33.6		12:56:20.678000	675.186	296.157	30.5058	31216.9	0	3023.98	1618.88	53269.8
00:00:34	99.37	93.05	98.52	99.12	99.27		00:05:49.258000	38.5	28.5	26.3	45.9	31.9		12:56:31.487000	662.768	294.645	30.3687	31211.5	0	3014.23	1606.03	53303.5
00:00:34	99.38	93.03	98.57	99.12	99.22		00:05:50.233000	39.9	28.6	26.1	45.4	33.5		12:56:42.463000	655.177	296.271	30.2891	31214.5	0	3016.22	1596.87	53414.9
00:00:34	99.38	93.02	98.52	99.07	99.27		00:05:51.224000	39.5	28.4	24.9	42.3	34.3		12:56:53.275000	659.784	295.891	30.3726	31301.4	0	3019.3	1597.49	53329.3
00:00:34	99.37	92.99	98.52	99.07	99.22		00:05:52.279000	39.8	26.6	26.2	45.6	33.5		12:57:04.088000	659.979	295.992	30.3602	31345.6	0	2998.68	1598.84	53211.5
00:00:34	99.38	92.96	98.52	99.07	99.27		00:05:53.254000	39.5	27.5	26.3	45.6	33.5		12:57:15.063000	648.932	296.651	30.2015	31389.6	0	2988.86	1589.69	53260.6
00:00:34	99.39	92.95	98.52	99.07	99.27		00:05:54.262000	38.5	28.2	26.2	45.6	33.4		12:57:26.039000	641.949	295.132	30.1216	31417.1	0	2978.73	1579.12	53339.4
00:00:34	99.38	92.92	98.52	99.12	99.27		00:05:55.285000	38.7	28.2	26.1	45.3	31.4		12:57:37.014000	632.14	294.554	30.0384	31432.6	0	2977.56	1570.37	53303.7
00:00:34	99.38	92.92	98.57	99.12	99.27		00:05:56.293000	39.8	28.3	25.7	44.8	33.4		12:57:47.834000	629.913	294.707	29.9798	31438.5	0	2957.72	1563.57	53331.6
00:00:35	99.38	92.9	98.52	99.12	99.22		00:05:57.301000	39.3	28.3	25.4	42	34.3		12:57:58.810000	618.504	293.708	29.9123	31497.6	0	2945.9	1558.57	53373.4
00:00:35	99.38	92.87	98.52	99.07	99.27		00:05:58.308000	40.2	26.3	26.7	44.6	34.1		12:58:09.610000	609.76	294.226	29.8038	31485.8	0	2957.3	1546.48	53295.6
00:00:35	99.38	92.85	98.52	99.07	99.31		00:05:59.331000	39.9	27.9	26.9	43.7	33.6		12:58:20.586000	619.203	294.347	29.8593	31530.7	0	2960.3	1549.62	53302.3
00:00:35	99.38	92.82	98.52	99.12	99.22		00:06:00.343000	38.6	28.1	27.1	43.2	33.5		12:58:32.990000	625.903	293.541	29.8406	31606.1	0	2968.52	1553.61	53245.5
00:00:35	99.39	92.82	98.52	99.07	99.27		00:06:01.353000	39.1	28.2	26.9	41.6	31.1		12:58:43.965000	632.31	293.724	29.817	31638.4	0	2969.08	1553.27	53219.6
00:00:35	99.38	92.79	98.57	99.07	99.27		00:06:02.322000	39.8	28.9	26.1	40.8	33.1		12:58:54.940000	634.887	294.267	29.7538	31668.5	0	2973.75	1553.46	53306.9
00:00:35	99.38	92.76	98.52	99.12	99.27		00:06:03.378000	39.6	27.9	26	36.6	33.3		12:59:05.754000	637.073	293.517	29.7119	31685.6	0	2979.13	1554.79	53246.7
00:00:35	99.38	92.72	98.57	99.12	99.27		00:06:04.353000	39.5	27	27.1	38.2	33.4		12:59:16.584000	644.159	293.244	29.6931	31707.9	0	2977.38	1554.06	53165.6
00:00:35	99.38	92.73	98.52	99.16	99.22		00:06:05.361000	39.3	27.7	26.6	36.8	33.4		12:59:27.560000	646.807	293.137	29.6523	31716.4	0	2976.8	1552.72	53158.7
00:00:35	99.38	92.72	98.52	99.12	99.27		00:06:06.384000	37.9	28.5	26.6	35.6	33.1		12:59:38.535000	652.583	293.195	29.5599	31749.1	0	2967.36	1552.76	53113.6
00:00:36	99.37	92.72	98.57	99.07	99.22		00:06:07.375000	38.9	28.1	26.3	34.4	30.8		12:59:49.511000	640.437	291.915	29.4632	31765.6	0	2952.68	1543.33	53091.6
00:00:36	99.38	92.7	98.52	99.07	99.27		00:06:08.368000	39.5	28.2	25.2	32.8	33.3		13:00:00.487000	632.757	291.373	29.3875	31798.3	0	2935.99	1532.97	53116.1
00:00:36	99.35	92.65	98.52	99.07	99.27		00:06:09.423000	39.5	27.8	25.6	29.2	32.7		13:00:11.281000	624.779	291.167	29.3271	31853.2	0	2929.08	1524.4	53214.7
00:00:36	99.34	92.62	98.52	99.07	99.27		00:06:10.382000	39.3	26.1	26.1	30.5	33		13:00:22.257000	617.643	290.809	29.2745	31874.1	0	2920.17	1516.67	53108.1
00:00:36	99.37	92.64	98.57	99.07	99.27		00:06:11.389000	39.3	28.1	25.7	28.9	33.1		13:00:33.067000	610.443	291.681	29.2105	31895.1	0	2909.16	1507.78	53099.4
00:00:36	99.38	92.61	98.52	99.07	99.22		00:06:12.467000	37.2	28.4	25.9	27.9	32.5		13:00:44.042000	601.653	292.05	29.1405	31884.2	0	2908.44	1500.39	53178.2
00:00:36	99.38	92.58	98.57	99.12	99.22		00:06:13.462000	39.1	28.2	25.5	26.5	29.8		13:00:55.018000	600.934	291.604	29.2208	31928.8	0	2905.52	1504.35	53183.8
00:00:36	99.38	92.56	98.52	99.12	99.27		00:06:14.413000	39.7	28.3	24.4	25	32.5		13:01:05.814000	601.522	290.138	29.2112	31956.5	0	2881.85	1500.75	53081.4
00:00:36	99.37	92.51	98.57	99.07	99.27		00:06:15.460000	39.7	27.8	25	21.4	32.6		13:01:16.790000	592.463	289.379	29.047	31970.7	0	2871.96	1495.3	53076.1
00:00:36	99.39	92.51	98.57	99.07	99.22		00:06:16.460000	39.8	25.9	25.7	22.9	32.7		13:01:27.766000	582.011	288.382	28.9539	31973.3	0	2862.27	1484.08	53060.8
00:00:37	99.38	92.53	98.52	99.07	99.27		00:06:17.451000	39.1	27.5	25.6	21.5	32.4		13:01:38.573000	578.481	286.942	28.8859	32002.9	0	2858.74	1477.21	53090.3
00:00:37	99.35	92.51	98.52	99.12	99.27		00:06:18.475000	36.9	28	26.1	20.6	32.5		13:01:49.382000	571.113	289.096	28.8816	32055.1	0	2850.21	1471	53050.9
00:00:37	99.3	92.47	98.57	99.07	99.27		00:06:19.483000	39.6	28	25.5	19.1	30		13:02:01.432000	568.261	288.06	28.8298	32065.8	0	2845.28	1464.67	53056.7
00:00:37	99.29	92.43	98.52	99.12	99.27		00:06:20.474000	39.4	28.2	24.4	18.1	32		13:02:12.408000	565.111	288.943	28.8488	32127.1	0	2825.29	1466.82	53235.7
00:00:37	99.33	92.43	98.52	99.07	99.22		00:06:21.497000	39.3	28	25	14.9	32.6		13:02:23.236000	558.267	287.102	28.715	32070	0	2806.05	1455.82	53040.7
00:00:37	99.29	92.43	98.52	99.07	99.22		00:06:22.505000	39.5	25.8	26.1	16.5	32.6		13:02:34.211000	548.704	285.082	28.4442	31820.2	0	2784.2	1433.57	52858.6
00:00:37	99.29	92.43	98.52	99.07	99.22		00:06:23.560000	39.5	28.2	25.9	15.6	32.5		13:02:45.004000	536.894	279.147	28.3784	31650.4	0	2756.31	1418.27	52465
00:00:37	99.34	92.43	98.52	99.12	99.27		00:06:24.520000	36.9	28	26.1	14.8	32.3
00:00:37	99.34	92.43	98.52	99.07	99.27		00:06:25.527000	39.9	28.3	26.2	13.6	30.3
00:00:37	99.34	92.42	98.52	99.12	99.27		00:06:26.583000	39.1	28.4	24.3	11.5	32.3
00:00:38	99.34	92.41	98.57	99.12	99.27		00:06:27.547000	39.5	28	26.2	9.4	32.2
00:00:38	99.29	92.36	98.52	99.07	99.27		00:06:28.550000	39.8	25.7	26.5	10.8	32.5
00:00:38	99.29	92.32	98.52	99.07	99.22		00:06:29.596000	39.1	28	26.4	10.1	32.5
00:00:38	99.29	92.33	98.52	99.12	99.22		00:06:30.593000	36.8	28	26.6	9.5	31.9
00:00:38	99.27	92.32	98.52	99.07	99.22		00:06:31.620000	39.5	28.3	26.5	8.4	29.8
00:00:38	99.29	92.32	98.57	99.07	99.27		00:06:32.596000	38.9	28.3	26.8	7	32.6
00:00:38	99.29	92.32	98.52	99.07	99.27		00:06:33.619000	39.3	28	27	5.7	32.3
00:00:38	99.29	92.33	98.52	99.07	99.27		00:06:34.627000	39.9	25.2	26.8	7.4	32.4
00:00:38	99.29	92.33	98.52	99.12	99.31		00:06:35.629000	39.3	28.1	26.7	6.4	32.6
00:00:38	99.33	92.32	98.52	99.12	99.22		00:06:36.674000	36.8	28.2	26.7	5.9	32.5
00:00:39	99.32	92.33	98.57	99.07	99.27		00:06:37.634000	39.6	28.4	26.1	5.2	29.9
00:00:39	99.29	92.32	98.57	99.12	99.27		00:06:38.657000	39	28.2	26.8	3.9	32.5
00:00:39	99.29	92.31	98.52	99.07	99.27		00:06:39.665000	39.2	27.8	26.2	3.2	32.5
00:00:39	99.28	92.3	98.57	99.12	99.27		00:06:40.640000	39.8	25.5	27.1	4.3	32.6
00:00:39	99.29	92.33	98.52	99.07	99.22		00:06:42.671000	39.2	28.2	26.5	3.3	32.3
00:00:39	99.29	92.33	98.52	99.12	99.22		00:06:43.680000	36.5	28	24	0	32.5
00:00:39	99.29	92.32	98.61	99.07	99.27		00:06:44.677000	39.5	28.6	25.9	0	30.5
00:00:39	99.34	92.32	98.57	99.12	99.27		00:06:45.726000	39	28.2	26.2	0	32.4
00:00:39	99.37	92.32	98.52	99.07	99.27		00:06:46.702000	39.5	28.3	25.9	0	32.4
00:00:39	99.39	92.33	98.52	99.07	99.22		00:06:47.725000	39.7	25.7	26.4	0	32.7
00:00:40	99.37	92.38	98.52	99.12	99.22		00:06:48.718000	36.6	28.5	26	0	32.2
00:00:40	99.34	92.38	98.61	99.12	99.27		00:06:49.740000	35.2	28.4	23.6	0	32.3
00:00:40	99.34	92.39	98.57	99.16	99.27		00:06:50.779000	38.4	28.1	25.9	0	31.6
00:00:40	99.29	92.43	98.57	99.12	99.27		00:06:51.740000	37.9	28.5	25.7	0	33.1
00:00:40	99.29	92.42	98.52	99.12	99.27		00:06:52.784000	38.6	28.2	25.7	0	32.4
00:00:40	99.29	92.43	98.57	99.12	99.27		00:06:53.802000	38.9	25.9	26.1	0	33.2
00:00:40	99.28	92.44	98.57	99.12	99.27		00:06:54.795000	38.2	28.5	25.7	0	33
00:00:40	99.29	92.47	98.57	99.12	99.27		00:06:55.785000	36.2	28.1	23.4	0	32.4
00:00:40	99.29	92.49	98.57	99.12	99.27		00:06:56.824000	38.6	28.6	25.8	-5.7	31.6
00:00:40	99.29	92.53	98.52	99.12	99.27		00:06:57.832000	38.4	28.4	26.2	-5.6	33.3
00:00:41	99.29	92.56	98.52	99.12	99.27		00:06:58.824000	39.2	28.2	26.2	-4.2	33
00:00:41	99.29	92.64	98.52	99.12	99.22		00:06:59.863000	38.8	26	26.5	-4.5	33.2
00:00:41	99.29	92.62	98.52	99.12	99.22		00:07:00.871000	38.8	28.4	25.9	-4.3	33.3
00:00:41	99.29	92.64	98.52	99.12	99.22		00:07:01.896000	36.8	28.1	23.5	-4.8	32.8
00:00:41	99.29	92.7	98.57	99.16	99.27		00:07:02.870000	39	28.5	26.5	-6.7	31.9
00:00:41	99.29	92.72	98.52	99.07	99.27		00:07:03.893000	38.5	28.2	26.3	-5	33.7
00:00:41	99.29	92.74	98.52	99.12	99.22		00:07:04.902000	39.5	28.2	26	-3.7	33.9
00:00:41	99.29	92.8	98.52	99.07	99.22		00:07:05.909000	39.3	26.9	26.7	-3.9	33.5
00:00:41	99.28	92.84	98.57	99.12	99.27		00:07:06.917000	38.4	28.4	25.8	-3.7	33.4
00:00:41	99.3	92.89	98.52	99.12	99.27		00:07:07.892000	38	28.3	23.4	-4.1	33.3
00:00:42	99.29	92.91	98.52	99.12	99.27		00:07:08.906000	39.4	28.8	26	-6.6	32.5
00:00:42	99.29	92.93	98.52	99.12	99.27		00:07:09.987000	39.2	28	25.7	-5.2	33.4
00:00:42	99.29	92.99	98.57	99.16	99.27		00:07:10.930000	39.9	27.9	25.9	-4.3	33.5
00:00:42	99.29	93.04	98.57	99.12	99.22		00:07:11.946000	39.1	27.5	25.5	-4.7	34
00:00:42	99.28	93.09	98.57	99.12	99.27		00:07:12.977000	38.6	28.8	24.7	-4.8	33.5
00:00:42	99.29	93.12	98.52	99.12	99.22		00:07:13.953000	38.3	28.6	22.5	-5.4	32.7
00:00:42	99.29	93.17	98.52	99.07	99.22		00:07:15.008000	39.6	28.8	25	-8.4	32.9
00:00:42	99.29	93.23	98.57	99.07	99.27		00:07:16.010000	40.5	28.9	25.1	-6.2	33.3
00:00:42	99.29	93.3	98.57	99.12	99.27		00:07:16.975000	79.1	28.3	25.5	-5.6	33
00:00:42	99.27	93.36	98.57	99.16	99.22		00:07:17.983000	75.4	27.6	24.8	-6	33.8
00:00:43	99.29	93.43	98.52	99.16	99.22		00:07:19.011000	71.2	29	24.5	-6	33.2
00:00:43	99.29	93.47	98.52	99.12	99.22		00:07:19.982000	69.1	28.7	22.7	-6.6	31.9
00:00:43	99.3	93.51	98.52	99.16	99.22		00:07:21.021000	68.2	28.9	25.2	-9.6	32.5
00:00:43	99.32	93.56	98.52	99.12	99.22		00:07:22.029000	66.6	28.9	25	-7.1	33.6
00:00:43	99.29	93.62	98.52	99.07	99.22		00:07:23.004000	65.8	28	25.8	-6.5	33
00:00:43	99.3	93.67	98.57	99.12	99.27		00:07:24.012000	103.4	28.3	25.6	-6.5	33.4
00:00:43	99.29	93.73	98.52	99.12	99.27		00:07:25.081000	223.6	29.3	25.1	-7	33.4
00:00:43	99.33	93.81	98.52	99.12	99.27		00:07:26.076000	320.1	28.9	22.9	-7.6	31.9
00:00:43	99.34	93.88	98.52	99.12	99.22		00:07:27.082000	411.4	29.6	25.9	-10.4	31.7
00:00:43	99.29	93.95	98.52	99.07	99.27		00:07:28.096000	495.7	29.5	26.1	-8	32.7
00:00:44	99.37	94.01	98.61	99.07	99.27		00:07:29.082000	507.1	28.7	26.1	-7.1	32.5
00:00:44	99.38	94.06	98.52	99.12	99.27		00:07:30.125000	660.5	28.4	25.9	-6.9	32.1
00:00:44	99.35	94.13	98.57	99.07	99.22		00:07:31.096000	728.5	29.6	25.9	-6.8	32.1
00:00:44	99.37	94.19	98.61	99.12	99.22		00:07:32.104000	730.1	29.7	23.8	-6.9	31
00:00:44	99.39	94.23	98.61	99.12	99.27		00:07:33.128000	694.5	29.8	26.8	-10.2	31.4
00:00:44	99.38	94.27	98.61	99.07	99.27		00:07:34.119000	627.9	29.8	26.2	-7.2	32.2
00:00:44	99.34	94.33	98.57	99.07	99.22		00:07:35.127000	591.2	28.5	26.1	-6.4	32.4
00:00:44	99.34	94.39	98.52	99.12	99.27		00:07:36.198000	553.6	29.8	26.1	-6.6	32.5
00:00:44	99.37	94.48	98.57	99.12	99.27		00:07:37.158000	524.4	30.3	25.9	-6.4	32.3
00:00:44	99.37	94.56	98.57	99.07	99.27		00:07:38.182000	494.8	30.3	24.1	-6.8	31.4
00:00:45	99.38	94.61	98.52	99.07	99.27		00:07:39.221000	466.5	30.4	26	-10.3	33
00:00:45	99.38	94.68	98.57	99.16	99.27		00:07:40.196000	441.1	30.1	26.1	-7.2	33.3
00:00:45	99.38	94.75	98.52	99.12	99.22		00:07:41.220000	415.1	28.3	26.6	-7.5	33.7
00:00:45	99.38	94.8	98.52	99.07	99.22		00:07:42.244000	391.3	29.6	26.4	-7.6	34.3
00:00:45	99.37	94.86	98.57	99.07	99.31		00:07:43.235000	372.4	30	26.2	-7.6	33.8
00:00:45	99.38	94.93	98.52	99.12	99.22		00:07:44.275000	353.7	30.2	24.6	-8	32.6
00:00:45	99.35	94.99	98.57	99.12	99.22		00:07:45.266000	336.2	30.4	26.8	-11.5	34.4
00:00:45	99.37	95.06	98.61	99.12	99.27		00:07:46.305000	319.4	30.2	26.8	-7.9	34.6
00:00:45	99.38	95.12	98.57	99.12	99.31		00:07:47.281000	303.1	28.1	26.6	-7.8	34.7
00:00:45	99.37	95.17	98.57	99.12	99.22		00:07:48.304000	286.2	29.9	26.5	-7.5	35.4
00:00:46	99.38	95.24	98.57	99.07	99.22		00:07:49.328000	273.7	30.2	26	-7.4	35.1
00:00:46	99.38	95.33	98.57	99.07	99.27		00:07:50.303000	260.3	30.5	25.3	-7.5	33.1
00:00:46	99.38	95.39	98.57	99.12	99.27		00:07:51.343000	247.7	30.5	27.4	-11.5	35.3
00:00:46	99.38	95.4	98.52	99.12	99.22		00:07:52.334000	236.6	28.7	26.5	-7.6	35.5
00:00:46	99.38	95.46	98.52	99.12	99.27		00:07:53.343000	213.4	30.2	26.4	-7.6	35.4
00:00:46	99.38	95.51	98.52	99.12	99.22		00:07:54.398000	205.8	30.7	26.2	-7.6	36.2
00:00:46	99.38	95.59	98.52	99.12	99.31		00:07:55.358000	196.5	30.4	25.8	-7.7	35.9
00:00:46	99.38	95.65	98.57	99.07	99.27		00:07:56.366000	187.7	30.9	25.3	-8	33.9
00:00:46	99.38	95.68	98.52	99.07	99.27		00:07:57.422000	179.5	30.9	26.7	-11.3	35.7
00:00:46	99.38	95.75	98.57	99.12	99.22		00:07:58.381000	172.1	28.9	26.3	-7.9	36.4
00:00:47	99.39	95.82	98.57	99.07	99.27		00:07:59.420000	162.3	30.6	26.4	-8	36.7
00:00:47	99.37	95.86	98.57	99.07	99.27		00:08:00.396000	158.4	30.9	26.5	-7.8	36.6
00:00:47	99.38	95.94	98.57	99.07	99.31		00:08:01.435000	152.2	30.9	25.9	-8	36.3
00:00:47	99.38	96.01	98.57	99.07	99.27		00:08:02.411000	189	31.4	25.4	-8.4	34.6
00:00:47	99.38	96.06	98.57	99.07	99.27		00:08:03.450000	217.9	31.2	26.5	-11.9	36.7
00:00:47	99.39	96.1	98.61	99.07	99.22		00:08:04.426000	204.5	28.8	26.2	-8.4	36.8
00:00:47	99.37	96.15	98.61	99.12	99.27		00:08:05.465000	191	31.1	26.5	-8.3	37.3
00:00:47	99.38	96.21	98.57	99.07	99.31		00:08:06.441000	184.4	30.9	26.6	-8.4	37.3
00:00:47	99.38	96.28	98.61	99.07	99.27		00:08:07.465000	175.9	30.7	25.5	-8.6	36.6
00:00:47	99.38	96.34	98.57	99.12	99.27		00:08:08.488000	168.7	31.3	25.7	-8.6	34.6
00:00:48	99.38	96.38	98.57	99.07	99.22		00:08:09.479000	162	31	27.3	-12.2	37.3
00:00:48	99.38	96.43	98.52	99.12	99.22		00:08:10.503000	155.1	28.7	27.4	-9.5	37
00:00:48	99.39	96.47	98.52	99.07	99.27		00:08:11.511000	146.6	30.9	27.6	-9.5	37.2
00:00:48	99.38	96.52	98.57	99.07	99.22		00:08:12.534000	143.2	31.2	27.6	-9.3	37.4
00:00:48	99.38	96.58	98.61	99.12	99.22		00:08:13.542000	137.1	31.2	26.8	-9.5	37.2
00:00:48	99.38	96.61	98.61	99.07	99.27		00:08:14.549000	131.8	31.5	26.6	-9.6	35.1
00:00:48	99.38	96.64	98.57	99.12	99.27		00:08:15.557000	127.3	31.1	27.7	-12.6	38.1
00:00:48	99.38	96.67	98.52	99.07	99.27		00:08:16.628000	122.3	29	27.7	-9.2	38.2
00:00:48	99.38	96.73	98.61	99.07	99.22		00:08:17.592000	115.9	31.4	28.1	-9.3	38
00:00:48	99.38	96.78	98.57	99.12	99.27		00:08:18.596000	114.5	31.5	27.5	-8.9	38.4
00:00:49	99.38	96.82	98.52	99.12	99.27		00:08:19.619000	110.6	31	26.4	-9.3	38.3
00:00:49	99.38	96.85	98.52	99.07	99.27		00:08:20.594000	107.2	31.8	26.7	-9.6	35.5
00:00:49	99.43	96.91	98.52	99.12	99.27		00:08:21.602000	103.3	31.3	27.5	-12.3	38.6
00:00:49	99.43	96.96	98.61	99.12	99.22		00:08:22.641000	100.1	29.3	27.2	-9.2	38.3
00:00:49	99.43	96.98	98.57	99.12	99.27		00:08:23.633000	94.9	31.5	28	-9.5	38.5
00:00:49	99.37	97.03	98.57	99.12	99.27		00:08:24.656000	94.5	31.2	27.6	-9.1	38.6
00:00:49	99.38	97.05	98.48	99.07	99.22		00:08:25.680000	91.7	31.8	25.6	-9.7	38.7
00:00:49	99.38	97.07	98.52	99.12	99.27		00:08:26.671000	89.9	32.1	26.7	-10	36.4
00:00:49	99.38	97.13	98.57	99.12	99.27		00:08:27.695000	87	32.1	27.5	-12.1	38.5
00:00:49	99.38	97.17	98.57	99.12	99.27		00:08:28.686000	84.5	29.1	27.3	-10	38.5
00:00:50	99.38	97.22	98.57	99.07	99.27		00:08:29.678000	80	31.9	27.6	-10.4	38.2
00:00:50	99.43	97.24	98.57	99.07	99.27		00:08:30.702000	80.6	32	27.3	-10.2	38.2
00:00:50	99.44	97.26	98.61	99.07	99.22		00:08:31.709000	78.5	31.8	25.1	-10.6	38.4
00:00:50	99.43	97.28	98.57	99.12	99.22		00:08:32.717000	76.9	32.1	26.4	-11.3	36.4
00:00:50	99.43	97.31	98.52	99.07	99.31		00:08:33.757000	75.4	31.8	27.4	-12.5	38.1
00:00:50	99.43	97.35	98.57	99.12	99.22		00:08:34.732000	73.4	29.3	27.1	-10.3	38.1
00:00:50	99.43	97.4	98.57	99.07	99.27		00:08:35.771000	70.1	32.1	27.3	-10.2	38.2
00:00:50	99.43	97.42	98.57	99.07	99.27		00:08:36.747000	71.1	31.8	27.7	-9.7	38
00:00:50	99.43	97.46	98.57	99.12	99.27		00:08:37.755000	69.2	32.4	25.8	-10.1	38
00:00:50	99.43	97.52	98.52	99.12	99.27		00:08:38.778000	68.4	32.7	27.5	-11.4	36.8
00:00:51	99.43	97.52	98.52	99.12	99.27		00:08:39.785000	67	31.7	28.3	-12.2	38.2
00:00:51	99.43	97.54	98.52	99.07	99.27		00:08:40.809000	65.8	29.3	28.3	-9.9	37.7
00:00:51	99.44	97.59	98.57	99.12	99.27		00:08:41.768000	63.1	32.7	28.4	-10.3	38.3
00:00:51	99.43	97.61	98.57	99.12	99.22		00:08:42.776000	63.9	32.1	28.5	-10.1	38.3
00:00:51	99.44	97.61	98.52	99.07	99.27		00:08:43.800000	62.9	32.5	26.3	-10.5	37.3
00:00:51	99.43	97.63	98.52	99.07	99.27		00:08:44.823000	62.3	32.5	28.4	-12.1	37
00:00:51	99.43	97.68	98.57	99.12	99.22		00:08:45.831000	61.6	31.9	28.3	-11.9	38.6
00:00:51	99.44	97.7	98.57	99.16	99.27		00:08:46.822000	60	29.9	28.2	-10.5	38
00:00:51	99.43	97.7	98.52	99.07	99.27		00:08:47.862000	57.6	32.6	28.3	-10.6	38.3
00:00:51	99.43	97.7	98.52	99.12	99.22		00:08:48.837000	59.4	31.8	28.2	-10.4	38.4
00:00:52	99.38	97.72	98.57	99.07	99.27		00:08:49.845000	58.2	32.7	26	-10.9	37.7
00:00:52	99.39	97.74	98.52	99.07	99.27		00:08:50.884000	58.4	32.3	28.4	-12.4	36.9
00:00:52	99.38	97.77	98.52	99.12	99.22		00:08:51.860000	57.3	31.7	28.7	-12.7	38.7
00:00:52	99.37	97.79	98.57	99.16	99.27		00:08:52.867000	56.5	29.9	28.6	-10.5	38.6
00:00:52	99.39	97.79	98.52	99.12	99.22		00:08:53.907000	54.8	32.7	29.1	-10.9	38.5
00:00:52	99.38	97.79	98.52	99.07	99.22		00:08:54.898000	55.9	32.2	28.9	-10.6	38.4
00:00:52	99.37	97.79	98.52	99.12	99.31		00:08:55.954000	54.6	32.4	26.3	-11.1	37.6
00:00:52	99.38	97.81	98.52	99.07	99.27		00:08:56.914000	54.8	27.4	28.6	-13	37.3
00:00:52	99.38	97.83	98.57	99.07	99.27		00:08:57.937000	54.2	27.7	28.6	-12.3	38.8
00:00:52	99.38	97.84	98.57	99.12	99.27		00:08:58.960000	53.2	25.8	28.6	-10.7	38.5
00:00:53	99.38	97.86	98.57	99.07	99.22		00:08:59.952000	51.9	28.8	28.9	-11.2	38.3
00:00:53	99.38	97.88	98.61	99.07	99.22		00:09:01.040000	53.2	28.8	28.1	-10.8	37.9
00:00:53	99.38	97.9	98.61	99.07	99.22		00:09:01.967000	53.4	29.9	26	-11.3	36.9
00:00:53	99.38	97.92	98.52	99.16	99.31		00:09:02.979000	53	31	28.4	-13.3	37.9
00:00:53	99.38	97.96	98.52	99.07	99.27		00:09:04.020000	52.2	31.9	28.5	-12.3	38.3
00:00:53	99.38	97.97	98.52	99.07	99.27		00:09:05.010000	50.7	31.5	28.8	-11	38.6
00:00:53	99.37	97.98	98.57	99.12	99.22		00:09:05.981000	50.4	34.2	28.8	-11.2	39.3
00:00:53	99.43	97.97	98.57	99.12	99.27		00:09:07.004000	51.6	33.8	28.8	-11.1	38.7
00:00:53	99.38	98	98.52	99.07	99.27		00:09:08.013000	50.9	34.1	26.5	-11.4	38.3
00:00:53	99.38	98.01	98.52	99.07	99.27		00:09:09.035000	51	33.9	29.6	-14.1	39.2
00:00:54	99.38	98.04	98.57	99.07	99.22		00:09:10.044000	50.3	33.4	29.2	-12.4	39.7
00:00:54	99.38	98.08	98.52	99.12	99.27		00:09:11.019000	49.5	32.1	29	-11.3	40
00:00:54	99.38	98.09	98.57	99.12	99.22		00:09:12.043000	48.8	34	29.2	-11.3	40.5
00:00:54	99.37	98.11	98.61	99.12	99.27		00:09:13.051000	50	33.2	28.4	-11	40.2
00:00:54	99.38	98.11	98.52	99.12	99.27		00:09:14.042000	49.4	33.9	25.6	-11.5	38.5
00:00:54	99.38	98.14	98.57	99.12	99.27		00:09:15.050000	49.7	33.3	28.8	-14.4	40.2
00:00:54	99.38	98.14	98.57	99.12	99.27		00:09:16.089000	49.5	32.7	28.3	-12.5	40.4
00:00:54	99.38	98.15	98.57	99.07	99.22		00:09:17.082000	48	31.8	28.6	-11.3	39.9
00:00:54	99.38	98.18	98.52	99.07	99.27		00:09:18.121000	48.2	33.2	28.6	-11.5	40.6
00:00:55	99.38	98.2	98.52	99.16	99.27		00:09:19.112000	48.9	33.1	28.2	-11.3	39.9
00:00:55	99.38	98.2	98.61	99.12	99.27		00:09:20.136000	48.8	33.7	25.7	-11.9	37.7
00:00:55	99.38	98.2	98.52	99.07	99.27		00:09:21.160000	48.9	33.3	28.7	-15.3	39.8
00:00:55	99.37	98.21	98.52	99.12	99.27		00:09:22.135000	48.4	32	28.5	-12.5	39.8
00:00:55	99.38	98.24	98.57	99.07	99.22		00:09:23.158000	47.6	32.2	29.1	-11.6	39.4
00:00:55	99.38	98.25	98.52	99.12	99.27		00:09:24.150000	47.6	33.2	29.5	-11.5	39.4
00:00:55	99.38	98.25	98.57	99.07	99.27		00:09:25.158000	48	33.3	29	-11.3	39.4
00:00:55	99.38	98.25	98.57	99.12	99.27		00:09:26.197000	48	33.7	26.9	-12.1	36.8
00:00:55	99.38	98.26	98.57	99.12	99.27		00:09:27.195000	48.2	33.5	29.2	29.5	38.5
00:00:55	99.38	98.27	98.57	99.12	99.27		00:09:28.245000	48	32	28.8	-5.9	39
00:00:56	99.34	98.29	98.52	99.07	99.22		00:09:29.237000	46.8	32.7	29.5	-5.8	39.3
00:00:56	99.34	98.29	98.57	99.07	99.27		00:09:30.228000	47.1	33	29.1	-5.9	38.9
00:00:56	99.38	98.29	98.57	99.12	99.27		00:09:31.287000	48.1	33	29	-5.9	38.7
00:00:56	99.38	98.3	98.57	99.12	99.22		00:09:32.262000	47.5	33.3	26.5	-6.1	37.5
00:00:56	99.38	98.33	98.57	99.16	99.27		00:09:33.249000	47.8	33.1	29.3	-9.7	42.8
00:00:56	99.38	98.36	98.57	99.07	99.27		00:09:34.273000	47.6	31.9	29	-5.7	43.8
00:00:56	99.37	98.35	98.52	99.12	99.27		00:09:35.281000	46.1	32.6	29.7	-4.1	43.1
00:00:56	99.38	98.35	98.52	99.12	99.22		00:09:36.304000	46.9	33.2	29.3	-3.1	43.1
00:00:56	99.38	98.34	98.52	99.12	99.22		00:09:37.296000	47.3	33.2	28.9	-2.8	42.6
00:00:56	99.38	98.34	98.52	99.12	99.22		00:09:38.303000	46.9	33.6	27.3	-3	39.4
00:00:57	99.34	98.34	98.52	99.07	99.27		00:09:39.359000	51	33.2	29.5	-6.8	41.6
00:00:57	99.29	98.37	98.61	99.07	99.27		00:09:40.331000	160.5	31.6	28.9	-3.5	41.6
00:00:57	99.29	98.38	98.52	99.07	99.27		00:09:41.327000	245.9	32.6	30	-3	41.2
00:00:57	99.33	98.39	98.57	99.16	99.27		00:09:42.333000	240.5	33	29.8	-2.5	41.2
00:00:57	99.35	98.38	98.57	99.12	99.22		00:09:43.389000	192.9	33.2	29.8	0	40.5
00:00:57	99.33	98.38	98.52	99.12	99.27		00:09:44.414000	187.5	33.1	27.9	0	38.2
00:00:57	99.35	98.38	98.57	99.12	99.27		00:09:45.372000	182.3	33.4	29.8	-5.4	40.4
00:00:57	99.34	98.41	98.52	99.07	99.27		00:09:46.380000	176.3	31.7	29.5	0	40
00:00:57	99.3	98.41	98.57	99.12	99.27		00:09:47.434000	165.8	33	30	0	39.4
00:00:57	99.33	98.38	98.52	99.12	99.31		00:09:48.410000	160.2	33.7	29.9	0	39.2
00:00:58	99.3	98.43	98.57	99.12	99.27		00:09:49.406000	154.6	33.2	29.4	0	39.1
00:00:58	99.28	98.44	98.52	99.12	99.22		00:09:50.393000	148.5	33.6	28.2	0	36.3
00:00:58	99.28	98.44	98.61	99.12	99.27		00:09:51.434000	143.7	33.4	29.7	-3.2	38.7
00:00:58	99.29	98.47	98.52	99.07	99.22		00:09:52.410000	138.9	31.6	29.4	0	38.2
00:00:58	99.28	98.48	98.57	99.07	99.22		00:09:53.448000	132.6	33	29.4	0	38.4
00:00:58	99.29	98.48	98.52	99.12	99.27		00:09:54.451000	130	33.7	29.2	0	38.1
00:00:58	99.29	98.48	98.57	99.07	99.27		00:09:55.451000	126.1	33.7	28.5	3	37.4
00:00:58	99.29	98.51	98.57	99.16	99.27		00:09:56.488000	121.9	33.7	28.4	3.4	35.4
00:00:58	99.29	98.5	98.57	99.12	99.27		00:09:57.462000	117.9	33.3	29.6	0	37.9
00:00:58	99.29	98.48	98.52	99.07	99.22		00:09:58.471000	114.4	31.3	29.5	4.8	38.1
00:00:59	99.29	98.51	98.57	99.12	99.22		00:09:59.477000	108.7	33	29.8	5.7	38.2
00:00:59	99.29	98.53	98.52	99.07	99.27		00:10:00.534000	107.1	33.6	29.6	6.8	38.4
00:00:59	99.29	98.53	98.57	99.07	99.27		00:10:01.493000	104.4	33.7	28.6	7.5	38.1
00:00:59	99.29	98.54	98.57	99.07	99.22		00:10:02.520000	101.4	33.9	29.3	8	35.7
00:00:59	99.29	98.55	98.52	99.12	99.27		00:10:03.491000	98.9	33	30.7	5.4	38.3
00:00:59	99.29	98.57	98.57	99.07	99.22		00:10:04.515000	95.5	31	30.2	9.6	38.2
00:00:59	99.29	98.59	98.52	99.12	99.27		00:10:05.507000	90.9	33.3	30.4	10.1	37.8
00:00:59	99.28	98.57	98.57	99.12	99.27		00:10:06.546000	91	33.9	30.3	11.1	38
00:00:59	99.29	98.57	98.57	99.07	99.22		00:10:07.570000	88.4	33.7	29.2	11.5	35.9
00:00:59	99.29	98.57	98.52	99.07	99.27		00:10:08.529000	86.1	33.8	29.6	12.1	37.9
00:01:00	99.29	98.59	98.57	99.07	99.27		00:10:09.569000	84.2	33.4	30.1	10	37.6
00:01:00	99.28	98.57	98.52	99.12	99.22		00:10:10.592000	81.9	31.1	30.1	13.8	37.9
00:01:00	99.29	98.59	98.57	99.12	99.27		00:10:11.567000	78.2	33.8	30.1	14.3	37.3
00:01:00	99.3	98.57	98.61	99.12	99.27		00:10:12.583000	78.3	34.1	29.9	15.2	37.2
00:01:00	99.29	98.57	98.44	99.07	99.22		00:10:13.614000	76.8	34.1	28.5	15.3	35.4
00:01:00	99.29	98.57	98.39	99.07	99.27		00:10:14.590000	75.1	34.3	29.6	16.1	37.4
00:01:00	99.29	98.6	98.35	99.07	99.27		00:10:15.626000	73.9	33.8	29.8	13.9	37.3
00:01:00	99.29	98.62	98.35	99.07	99.27		00:10:16.653000	72.1	31.9	30.3	17.5	37.5
00:01:00	99.29	98.63	98.39	99.12	99.22		00:10:17.629000	67.5	34.2	30.1	18	37.4
00:01:00	99.29	98.63	98.39	99.12	99.27		00:10:18.668000	81.1	34.3	30.1	18.7	37
00:01:01	99.29	98.62	98.35	99.07	99.27		00:10:19.644000	87.9	34.3	28.8	19.1	35.5
00:01:01	99.29	98.62	98.39	99.07	99.27		00:10:20.651000	84.6	34.3	29.6	19.4	37.8
00:01:01	99.29	98.62	98.35	99.07	99.27		00:10:21.659000	106.2	34.4	30.6	17.6	37.7
00:01:01	99.29	98.63	98.35	99.07	99.31		00:10:22.698000	83.8	31.7	30.4	20.8	38.2
00:01:01	99.29	98.62	98.35	99.07	99.27		00:10:23.691000	85.8	34.5	30.4	21	37.9
00:01:01	99.29	98.63	98.35	99.12	99.27		00:10:24.698000	77.7	34.3	29.5	21.6	37.3
00:01:01	99.29	98.65	98.35	99.07	99.22		00:10:25.769000	109.1	34.1	27.6	22	37.1
00:01:01	99.29	98.66	98.35	99.07	99.22		00:10:26.728000	108.1	34.7	29.1	22.1	38.1
00:01:01	99.29	98.64	98.39	99.07	99.27		00:10:27.768000	103.4	34.5	29.2	20.9	38.1
00:01:01	99.3	98.62	98.35	99.12	99.27		00:10:28.759000	100	31.8	29.6	23.5	38.4
00:01:02	99.28	98.62	98.39	99.07	99.22		00:10:29.780000	94.6	34.5	29.7	23.8	38.1
00:01:02	99.3	98.62	98.35	99.07	99.27		00:10:30.774000	96	34.4	29.3	24.5	37.4
00:01:02	99.28	98.62	98.39	99.07	99.31		00:10:31.782000	93	34.5	27	24.6	37.1
00:01:02	99.28	98.62	98.35	99.07	99.27		00:10:32.821000	89.7	34.6	29.3	24.2	38.1
00:01:02	99.29	98.62	98.39	99.07	99.27		00:10:33.814000	86.6	34.5	29.5	23.9	37.7
00:01:02	99.29	98.62	98.44	99.07	99.27		00:10:34.828000	83.2	32.1	29.2	25.9	38
00:01:02	99.28	98.62	98.52	99.07	99.27		00:10:35.828000	78.5	34.7	29.7	26.4	37.7
00:01:02	99.29	98.62	98.57	99.12	99.27		00:10:36.803000	79	34.3	29.5	27	36.8
00:01:02	99.34	98.63	98.52	99.12	99.27		00:10:37.859000	76.7	34.5	27	27.2	37.3
00:01:02	99.33	98.63	98.57	99.12	99.27		00:10:38.819000	74.6	35	29.1	26.8	38.6
00:01:03	99.3	98.62	98.57	99.07	99.27		00:10:39.842000	73.4	34.2	29.5	26.4	38.6
00:01:03	99.28	98.61	98.52	99.12	99.22		00:10:40.866000	71.1	32.1	29.2	28.6	38.3
00:01:03	99.29	98.63	98.57	99.12	99.27		00:10:41.857000	67.3	34.5	29.4	28.7	38.3
00:01:03	99.29	98.62	98.57	99.12	99.22		00:10:42.849000	68.4	34.4	28.6	29.3	36.9
00:01:03	99.29	98.63	98.57	99.12	99.27		00:10:43.876000	32.2	34.8	26.8	29	37.4
00:01:03	99.29	98.62	98.57	99.12	99.22		00:10:44.864000	40.6	34.8	28.9	28.3	38
00:01:03	99.33	98.62	98.61	99.12	99.27		00:10:45.887000	44.9	34.3	29.3	28.4	38.4
00:01:03	99.38	98.62	98.57	99.12	99.22		00:10:46.879000	74.3	32.4	29.8	30.3	38.6
00:01:03	99.34	98.62	98.39	99.12	99.27		00:10:47.870000	67.4	34.4	29.5	30.4	38.5
00:01:03	99.33	98.63	98.48	99.07	99.22		00:10:48.878000	54.3	34.3	29.2	30.9	36.8
00:01:04	99.38	98.62	98.35	99.07	99.27		00:10:49.927000	55.3	34.8	26.9	30.8	38.2
00:01:04	99.3	98.63	98.52	99.07	99.27		00:10:50.925000	38.2	34.3	30.5	30.2	38.9
00:01:04	99.33	98.6	98.39	99.12	99.27		00:10:51.901000	38.6	32.3	30.2	30.3	38.9
00:01:04	99.29	98.6	98.35	99.07	99.27		00:10:52.956000	30.4	34.9	30.4	32	38.7
00:01:04	99.29	98.62	98.35	99.12	99.27		00:10:53.922000	6	34.4	30.7	32.1	38.6
00:01:04	99.33	98.63	98.39	99.12	99.22		00:10:54.930000	9.4	34.3	28.4	32.7	36.6
00:01:04	99.34	98.62	98.39	99.12	99.27		00:10:55.963000	13.8	34.5	31.1	32.7	38.7
00:01:04	99.37	98.62	98.39	99.07	99.22		00:10:56.954000	17.8	34.5	30.5	31.4	38.4
00:01:04	99.38	98.63	98.39	99.12	99.22		00:10:57.946000	20.1	32.9	31.1	32.2	38.7
00:01:04	99.37	98.62	98.35	99.12	99.27		00:10:59.002000	19	35	31.1	33.8	38.7
00:01:05	99.38	98.62	98.52	99.12	99.27		00:10:59.961000	20.9	34.3	30.7	33.9	36.7
00:01:05	99.38	98.62	98.57	99.07	99.27		00:11:01	21.5	34.8	28.4	34.1	38.7
00:01:05	99.38	98.62	98.52	99.16	99.27		00:11:02.008000	24.7	34.5	31.3	34.3	38.4
00:01:05	99.38	98.62	98.52	99.16	99.27		00:11:02.984000	25.6	34.2	31	33	38.2
00:01:05	99.38	98.62	98.52	99.16	99.22		00:11:04.024000	26.2	33	31.2	33.5	38.6
00:01:05	99.38	98.63	98.52	99.07	99.27		00:11:05.047000	29.6	34.7	31.5	34.8	38.3
00:01:05	99.37	98.62	98.52	99.12	99.22		00:11:06.022000	30.2	34.6	30.4	35	36.5
00:01:05	99.38	98.63	98.57	99.12	99.27		00:11:07.055000	31.7	34.7	28.2	35.1	39
00:01:05	99.38	98.62	98.57	99.07	99.27		00:11:08.061000	31.8	34.3	30.4	34.8	39.3
00:01:05	99.38	98.63	98.57	99.12	99.27		00:11:09.029000	55.7	33.4	30.4	33	39.6
00:01:06	99.37	98.62	98.57	99.12	99.22		00:11:10.100000	57.7	33.1	31	34.2	39.8
00:01:06	99.39	98.63	98.57	99.12	99.22		00:11:11.075000	57.4	34.7	30.9	35.3	39.4
00:01:06	99.38	98.62	98.52	99.12	99.31		00:11:12.055000	56.4	34.4	30.2	35	36.5
00:01:06	99.37	98.59	98.52	99.07	99.27		00:11:13.075000	56.2	34.3	27.2	35.3	39
00:01:06	99.37	98.59	98.52	99.07	99.22		00:11:14.101000	55	34.8	29.8	34.9	39.3
00:01:06	99.38	98.57	98.52	99.07	99.27		00:11:15.106000	52.8	33.4	29.4	33	39.7
00:01:06	99.38	98.59	98.61	99.12	99.22		00:11:16.145000	51.8	33.5	29.8	34.7	33.6
00:01:06	99.38	98.61	98.52	99.12	99.22		00:11:17.121000	51.2	34.5	30	35.5	30
00:01:06	99.38	98.59	98.57	99.07	99.22		00:11:18.147000	50.2	33.9	29.9	35.8	27.5
00:01:06	99.39	98.57	98.57	99.12	99.22		00:11:19.152000	49.7	34.8	27.4	36.2	30.6
00:01:07	99.38	98.59	98.57	99.07	99.27		00:11:20.144000	49.1	34.3	30	35.7	30.8
00:01:07	99.38	98.59	98.61	99.07	99.22		00:11:21.215000	47.5	33.4	30	33.5	30.9
00:01:07	99.38	98.57	98.52	99.12	99.22		00:11:22.159000	47.4	33.7	30.5	35.6	31.3
00:01:07	99.37	98.57	98.52	99.12	99.22		00:11:23.166000	47.5	34.2	30.5	36.5	31.1
00:01:07	99.38	98.57	98.57	99.12	99.22		00:11:24.190000	46.1	33.7	30.5	36.7	28.5
00:01:07	99.38	98.57	98.52	99.07	99.27		00:11:25.181000	11.7	29.6	28.6	37.1	31.6
00:01:07	99.38	98.57	98.61	99.07	99.27		00:11:26.235000	23.6	30	30.5	36.8	31.6
00:01:07	99.38	98.59	98.52	99.07	99.22		00:11:27.212000	26.3	28.9	31.1	34.2	31.3
00:01:07	99.37	98.57	98.52	99.12	99.27		00:11:28.221000	24	30.1	30.5	36.7	31.6
00:01:07	99.39	98.59	98.57	99.12	99.31		00:11:29.244000	29.5	31.4	30.9	37.4	31.5
00:01:08	99.38	98.57	98.57	99.16	99.31		00:11:30.219000	28	32.3	28.9	37.5	29
00:01:08	99.38	98.57	98.57	99.12	99.27		00:11:31.242000	26.6	34.3	30.9	34.5	31.7
00:01:08	99.38	98.59	98.57	99.07	99.22		00:11:32.298000	25.4	35.4	31	34.1	31.4
00:01:08	99.38	98.57	98.57	99.07	99.27		00:11:33.258000	23	34	31	31.4	31.8
00:01:08	99.38	98.57	98.57	99.07	99.27		00:11:34.249000	25.5	35.4	30.9	34.4	31.8
00:01:08	99.38	98.57	98.61	99.07	99.27		00:11:35.277000	29.3	35.5	25.9	35.4	31.7
00:01:08	99.38	98.57	98.61	99.07	99.27		00:11:36.264000	31.9	35.4	24	35.7	29.4
00:01:08	99.38	98.57	98.57	99.12	99.22		00:11:37.276000	34.7	36	25.5	36.5	31.8
00:01:08	99.38	98.57	98.61	99.12	99.27		00:11:38.327000	34.9	35.4	25.9	37.4	31.4
00:01:08	99.43	98.59	98.57	99.12	99.27		00:11:39.287000	33.5	33.7	26.3	35.3	31.8
00:01:09	99.43	98.57	98.57	99.07	99.27		00:11:40.327000	34.5	35.1	26.8	38.2	31.6
00:01:09	99.43	98.57	98.52	99.07	99.27		00:11:41.345000	34.7	35.5	27.1	38.9	31.5
00:01:09	99.43	98.57	98.57	99.12	99.27		00:11:42.332000	34.9	34.9	28.1	39.1	29.6
00:01:09	99.43	98.57	98.52	99.12	99.31		00:11:43.365000	35.7	35.4	31	39.2	32.1
00:01:09	99.43	98.59	98.57	99.12	99.27		00:11:44.345000	36	35.2	31.6	38.5	31.8
00:01:09	99.38	98.57	98.52	99.07	99.27		00:11:45.380000	34.3	32.9	31.6	35.9	32.1
00:01:09	99.38	98.57	98.57	99.07	99.27		00:11:46.389000	36.2	35	31.4	39.3	31.8
00:01:09	99.38	98.57	98.57	99.12	99.22		00:11:47.385000	36.4	35.1	30.3	40.1	31.6
00:01:09	99.42	98.57	98.57	99.12	99.27		00:11:48.418000	36.8	35	30.4	39.5	30.8
00:01:09	99.43	98.57	98.57	99.07	99.27		00:11:49.410000	36.7	35.3	32	39.8	32.1
00:01:10	99.43	98.57	98.57	99.07	99.27		00:11:50.402000	36.3	35	31.2	39.3	31.7
00:01:10	99.44	98.59	98.61	99.12	99.22		00:11:51.457000	34.1	32.5	32	36.2	32.1
00:01:10	99.43	98.57	98.57	99.12	99.27		00:11:52.432000	36.2	34.8	31.3	39.2	31.7
00:01:10	99.43	98.57	98.57	99.12	99.27		00:11:53.467000	36.2	35	30.5	39.4	31.3
00:01:10	99.44	98.56	98.52	99.07	99.22		00:11:54.464000	36.2	35.2	30.6	39.8	30.4
00:01:10	99.43	98.59	98.52	99.07	99.22		00:11:55.484000	36.1	35.5	31.6	39.7	31.4
00:01:10	99.44	98.57	98.52	99.07	99.22		00:11:56.511000	35.8	34.7	31.5	39.5	31.3
00:01:10	99.38	98.57	98.52	99.12	99.27		00:11:57.487000	33.1	32.3	31.3	36.5	31.4
00:01:10	99.43	98.59	98.61	99.12	99.27		00:11:58.494000	36.1	34.9	30.9	39.8	31.1
00:01:10	99.43	98.57	98.57	99.12	99.22		00:11:59.534000	35.7	34.8	29.3	39.9	29.9
00:01:11	99.43	98.57	98.57	99.07	99.27		00:12:00.493000	35.4	35.1	30.4	40.4	30.1
00:01:11	99.43	98.59	98.57	99.07	99.27		00:12:01.516000	35.9	35.4	31.2	40.4	31
00:01:11	99.43	98.57	98.61	99.12	99.27		00:12:02.498000	35.7	34.8	30.9	40.1	31
00:01:11	99.38	98.57	98.52	99.07	99.22		00:12:03.535000	32.6	32.5	31.3	36.5	31.1
00:01:11	99.38	98.57	98.52	99.07	99.27		00:12:04.531000	35.5	35.2	30.6	40.4	30.9
00:01:11	99.38	98.59	98.52	99.12	99.31		00:12:05.547000	35.1	35	28.8	40.2	29.5
00:01:11	99.38	98.61	98.52	99.12	99.27		00:12:06.538000	35.6	35.5	30.2	40.4	30.9
00:01:11	99.38	98.62	98.52	99.07	99.27		00:12:07.593000	35.7	35.4	30.9	40.7	31.5
00:01:11	99.38	98.63	98.52	99.07	99.27		00:12:08.617000	34.7	34.7	31	40.6	31.2
00:01:11	99.38	98.62	98.57	99.12	99.27		00:12:09.576000	32.3	32.4	31.1	37.5	31.6
00:01:12	99.38	98.62	98.57	99.07	99.27		00:12:10.616000	35	35.1	31.1	41.3	31.1
00:01:12	99.38	98.61	98.52	99.12	99.27		00:12:11.623000	35.2	34.5	28.9	41.3	30.1
00:01:12	99.38	98.63	98.57	99.12	99.27		00:12:12.631000	35.1	35.2	31.4	41.7	31
00:01:12	99.43	98.63	98.57	99.12	99.27		00:12:13.633000	35.4	35.3	31.7	41.7	31.7
00:01:12	99.44	98.64	98.57	99.12	99.27		00:12:14.646000	34.5	35.1	31.4	41.4	31.3
00:01:12	99.38	98.62	98.52	99.07	99.27		00:12:15.622000	31.8	32.3	31.6	38.4	31.6
00:01:12	99.38	98.64	98.52	99.07	99.27		00:12:16.671000	34.8	35.5	30.8	41.8	30.9
00:01:12	99.38	98.62	98.52	99.12	99.22		00:12:17.653000	34.5	35.2	28.8	41.3	29
00:01:12	99.37	98.63	98.57	99.12	99.27		00:12:18.661000	34.8	35.2	30.9	41.4	30.5
00:01:12	99.39	98.62	98.57	99.07	99.27		00:12:19.703000	34.7	35.3	30.8	41.1	30.4
00:01:13	99.38	98.62	98.52	99.12	99.27		00:12:20.676000	34.3	35.1	30.6	41.1	30.7
00:01:13	99.39	98.62	98.52	99.12	99.31		00:12:21.715000	31.7	33	30.2	38.2	30.6
00:01:13	99.38	98.62	98.57	99.07	99.27		00:12:22.706000	34.6	35.7	30.1	41.4	30.2
00:01:13	99.38	98.62	98.52	99.12	99.27		00:12:23.714000	34.4	35.2	27.6	41.2	28.1
00:01:13	99.38	98.62	98.52	99.07	99.27		00:12:24.739000	34.6	35.6	30.2	41.6	30
00:01:13	99.38	98.63	98.52	99.12	99.22		00:12:25.750000	33.9	35.4	30.1	41.3	30.5
00:01:13	99.38	98.65	98.57	99.12	99.22		00:12:26.770000	34	35.1	30.2	41.5	30.6
00:01:13	99.38	98.67	98.57	99.16	99.22		00:12:27.766000	31.4	33.1	30.7	38.7	30.6
00:01:13	99.38	98.66	98.57	99.12	99.27		00:12:28.769000	34	35.6	30	42	30.2
00:01:13	99.38	98.66	98.57	99.12	99.22		00:12:29.807000	34	35.1	27.9	42	27.8
00:01:14	99.38	98.67	98.52	99.12	99.27		00:12:30.799000	34.1	36.1	29.8	42.3	30.1
00:01:14	99.38	98.66	98.52	99.07	99.27		00:12:31.811000	33.9	35.7	30.2	41.8	30.4
00:01:14	99.37	98.67	98.52	99.12	99.22		00:12:32.803000	33.6	35.4	30	42	30.7
00:01:14	99.38	98.66	98.52	99.07	99.27		00:12:33.790000	31.1	33.8	30.4	39.2	31.1
00:01:14	99.38	98.67	98.52	99.16	99.22		00:12:34.844000	33.9	35.5	30.1	42.2	30.6
00:01:14	99.38	98.67	98.52	99.07	99.22		00:12:35.836000	33.3	35.6	27.2	42.1	28.5
00:01:14	99.38	98.67	98.57	99.12	99.27		00:12:36.828000	34.1	35.7	30	42.5	31.6
00:01:14	99.38	98.66	98.57	99.12	99.27		00:12:37.883000	33.3	35.3	29.9	42.1	31.4
00:01:14	99.38	98.67	98.52	99.12	99.22		00:12:38.844000	33.5	33.5	30.2	42.1	32.1
00:01:14	99.38	98.66	98.61	99.16	99.22		00:12:39.850000	31.8	35.5	30.4	39.9	31.8
00:01:15	99.37	98.66	98.57	98.94	99.22		00:12:40.874000	33.9	35.5	30.7	42.5	31.6
00:01:15	99.38	98.66	98.52	98.94	99.27		00:12:41.849000	33.5	36.1	28	42.3	29.3
00:01:15	99.37	98.66	98.52	98.94	99.27		00:12:42.873000	33.7	35.7	31.3	42.6	32.3
00:01:15	99.38	98.66	98.61	98.94	99.27		00:12:43.913000	33.2	35.2	31.4	42.5	32.1
00:01:15	99.38	98.66	98.48	98.89	99.31		00:12:44.888000	32.7	34.4	31.8	42.2	32
00:01:15	99.37	98.66	98.52	98.89	99.22		00:12:45.888000	31.4	35.8	32.1	40.3	32
00:01:15	99.39	98.66	98.52	98.89	99.22		00:12:46.919000	33.6	35.4	31.8	42.7	31.6
00:01:15	99.38	98.71	98.52	99.07	99.27		00:12:47.894000	33.3	36.4	28.8	42.7	29.6
00:01:15	99.39	98.72	98.57	98.94	99.27		00:12:48.918000	33.8	36	32.2	43.1	32.2
00:01:15	99.38	98.72	98.52	98.85	99.27		00:12:49.941000	33.2	35.3	32.2	43	32
00:01:16	99.38	98.71	98.52	98.94	99.27		00:12:50.917000	33	34.9	32	42.7	31.7
00:01:16	99.38	98.71	98.52	98.89	99.27		00:12:51.973000	32.3	36	32.1	41.3	31.9
00:01:16	99.38	98.71	98.57	98.94	99.27		00:12:52.932000	33.4	36	31.6	43.4	31.6
00:01:16	99.37	98.7	98.52	98.94	99.27		00:12:53.940000	33.3	36.2	29	43.7	29.1
00:01:16	99.38	98.71	98.52	98.94	99.27		00:12:54.939000	33.7	35.8	31.8	43.7	31.4
00:01:16	99.38	98.72	98.52	98.94	99.22		00:12:55.987000	33.3	34.8	31.3	43.6	31.7
00:01:16	99.38	98.72	98.57	98.94	99.22		00:12:56.947000	32.7	35.2	31.7	42.8	32
00:01:16	99.39	98.71	98.57	98.94	99.27		00:12:57.987000	31.5	35.9	32	42	31.6
00:01:16	99.38	98.72	98.57	98.94	99.22		00:12:59.010000	33.4	35.9	32	43.7	32
00:01:16	99.38	98.71	98.61	98.94	99.22		00:12:59.985000	33.4	36.2	29.7	43.7	30.1
00:01:17	99.39	98.71	98.61	99.07	99.31		00:13:00.993000	33.9	36	32.5	44.1	32.3
00:01:17	99.38	98.72	98.57	98.94	99.27		00:13:02.032000	33.4	34.8	32.7	43.3	32.2
00:01:17	99.37	98.71	98.57	99.12	99.27		00:13:03.008000	32.1	35.3	32.9	43.1	32.3
00:01:17	99.39	98.71	98.57	99.07	99.22		00:13:04.047000	31.9	36.4	32.7	42	32
00:01:17	99.38	98.72	98.57	98.89	99.27		00:13:05.077000	33.3	36.1	32.4	43.9	31.9
00:01:17	99.38	98.71	98.52	98.94	99.27		00:13:06.066000	33.5	36.4	30.4	43.7	30.5
00:01:17	99.38	98.72	98.57	99.12	99.22		00:13:07.119000	33.7	36	32.7	44	32.3
00:01:17	99.38	98.71	98.61	98.94	99.27		00:13:08.077000	33.2	34.6	32.1	43.6	31.9
00:01:17	99.37	98.72	98.61	98.94	99.22		00:13:09.149000	31.8	35.9	32.5	42.2	32.1
00:01:17	99.38	98.71	98.48	99.07	99.27		00:13:10.125000	32	36.5	32.3	42.5	32.2
00:01:18	99.38	98.74	98.52	99.12	99.27		00:13:11.126000	33.2	36.6	31.8	44.1	31.6
00:01:18	99.37	98.76	98.52	99.07	99.27		00:13:12.155000	32.6	36.6	30.2	44.1	31.4
00:01:18	99.38	98.76	98.52	99.07	99.22		00:13:13.138000	33.3	36	32.5	44.3	32.6
00:01:18	99.38	98.75	98.52	98.94	99.27		00:13:14.138000	32.9	34.8	32.5	43.7	32.6
00:01:18	99.38	98.75	98.57	98.94	99.22		00:13:15.178000	31.6	36.2	33	42.5	33
00:01:18	99.38	98.75	98.61	99.12	99.27		00:13:16.153000	32	36.5	32.9	42.3	33.4
00:01:18	99.38	98.76	98.52	99.12	99.22		00:13:17.193000	32.8	36.1	32.9	44.2	33
00:01:18	99.38	98.76	98.52	99.12	99.22		00:13:18.218000	33.1	36.6	31.4	44	33.3
00:01:18	99.38	98.75	98.57	99.12	99.27		00:13:19.231000	33.3	36.1	33.5	44.2	34.4
00:01:18	99.38	98.73	98.57	99.07	99.22		00:13:20.232000	32.8	34.4	33.3	43.9	34.9
00:01:19	99.38	98.75	98.52	99.07	99.22		00:13:21.207000	31.3	36.2	33.5	42.3	35.1
00:01:19	99.38	98.76	98.52	99.12	99.31		00:13:22.231000	32	36.7	32.9	43	35.3
00:01:19	99.38	98.75	98.57	99.07	99.27		00:13:23.270000	32.9	36.6	32.3	44.1	34.1
00:01:19	99.38	98.76	98.52	99.12	99.22		00:13:24.246000	33.2	37.1	31	43.9	35.3
00:01:19	99.38	98.75	98.57	99.12	99.27		00:13:25.317000	32.8	36.6	32	44.2	36.2
00:01:19	99.37	98.76	98.57	99.12	99.22		00:13:26.330000	32.3	34.6	32	43.7	36.2
00:01:19	99.38	98.75	98.57	99.12	99.27		00:13:27.285000	30.7	36.5	31.8	42	36
00:01:19	99.38	98.76	98.52	99.07	99.27		00:13:28.292000	32	36.7	31.9	43	35.8
00:01:19	99.38	98.76	98.57	99.07	99.22		00:13:29.341000	32.7	36.8	30.6	44.3	34.5
00:01:19	99.37	98.76	98.57	99.12	99.27		00:13:30.339000	32.5	37	30.1	44	35.3
00:01:20	99.37	98.8	98.61	99.07	99.27		00:13:31.363000	32.9	36.7	31.6	44	36
00:01:20	99.38	98.8	98.52	99.07	99.27		00:13:32.338000	32.8	34.5	31.9	43.6	36
00:01:20	99.38	98.81	98.52	99.12	99.27		00:13:33.362000	30.9	36.8	32.1	41.3	36.2
00:01:20	99.38	98.81	98.57	99.07	99.22		00:13:34.373000	32.3	36.6	31.8	42.9	35.9
00:01:20	99.37	98.81	98.57	99.07	99.27		00:13:35.377000	32.7	37	30.8	43.9	34.4
00:01:20	99.37	98.81	98.52	99.07	99.27		00:13:36.369000	32.3	37.4	31.5	43.6	35.9
00:01:20	99.38	98.8	98.57	98.98	99.22		00:13:37.392000	33	36.4	32.7	43.7	36.5
00:01:20	99.38	98.79	98.57	98.94	99.27		00:13:38.401000	32.7	34.5	32.4	43.2	36.3
00:01:20	99.38	98.8	98.61	98.89	99.27		00:13:39.439000	30.1	37.1	33	41.1	36.8
00:01:20	99.38	98.81	98.52	98.94	99.22		00:13:40.398000	32.5	37	32.7	42.9	36.3
00:01:21	99.38	98.81	98.52	98.89	99.22		00:13:41.413000	32.9	37.5	31.4	43.6	34.6
00:01:21	99.37	98.8	98.52	98.94	99.27		00:13:42.446000	32.8	37.6	32.2	43.6	36.4
00:01:21	99.33	98.83	98.61	98.89	99.27		00:13:43.421000	32.8	37.1	32.9	43.6	36.8
00:01:21	99.37	98.82	98.52	98.94	99.27		00:13:44.429000	32.1	34.3	32.7	43.2	36.6
00:01:21	99.38	98.83	98.57	98.94	99.27		00:13:45.452000	29.8	37	33.1	40.4	36.8
00:01:21	99.38	98.85	98.52	98.89	99.22		00:13:46.450000	32.2	37.5	32.5	42.7	36.8
00:01:21	99.38	98.85	98.52	98.94	99.27		00:13:47.483000	32.4	37.5	31.4	43.5	34.6
00:01:21	99.38	98.81	98.52	98.89	99.22		00:13:48.459000	32.6	37.6	32.6	43.4	36.9
00:01:21	99.38	98.81	98.39	98.94	99.27		00:13:49.466000	32.9	37.3	33.9	43.4	37.1
00:01:21	99.37	98.83	98.35	98.89	99.27		00:13:50.474000	32.6	35	33.2	43.1	37.6
00:01:22	99.38	98.85	98.35	98.94	99.27		00:13:51.497000	30.3	37.7	33.6	40.6	37.7
00:01:22	99.38	98.85	98.52	98.94	99.27		00:13:52.473000	32.7	37.7	33.6	42.7	37.2
00:01:22	99.38	98.85	98.52	98.94	99.22		00:13:53.497000	32.4	37.9	32.4	43.3	34.4
00:01:22	99.38	98.85	98.52	98.94	99.22		00:13:54.504000	32.7	37.9	34.5	43.2	37
00:01:22	99.37	98.85	98.57	98.89	99.22		00:13:55.496000	32.9	37.1	34.8	43.3	37.1
00:01:22	99.38	98.85	98.61	98.94	99.27		00:13:56.535000	32.8	35.1	34.3	43.1	37.1
00:01:22	99.38	98.85	98.52	98.94	99.27		00:13:57.511000	29.6	37.9	34.5	40.2	37.3
00:01:22	99.39	98.85	98.39	98.89	99.27		00:13:58.518000	32.4	37.9	34.3	42.8	37.1
00:01:22	99.38	98.85	98.39	98.89	99.31		00:13:59.573000	32.4	38.2	32.1	43.4	34.3
00:01:22	99.38	98.85	98.35	99.12	99.27		00:14:00.565000	33	38.2	34	43	37.5
00:01:23	99.37	98.85	98.35	99.12	99.31		00:14:01.589000	32.9	37.9	33.8	43.4	37
00:01:23	99.38	98.85	98.35	99.07	99.27		00:14:02.586000	32.7	35.6	34	43	37.4
00:01:23	99.38	98.84	98.39	99.07	99.27		00:14:03.572000	29.5	38.4	33.6	40.2	37.5
00:01:23	99.38	98.85	98.35	99.07	99.22		00:14:04.579000	32.8	38	33.6	42.7	37.3
00:01:23	99.38	98.85	98.35	99.16	99.27		00:14:05.619000	32.4	38.3	31.4	43.2	34.9
00:01:23	99.37	98.85	98.39	99.07	99.27		00:14:06.594000	33.3	38.4	33.5	43	37.5
00:01:23	99.38	98.85	98.35	99.12	99.27		00:14:07.660000	33	38.1	34.2	43.2	37.4
00:01:23	99.38	98.84	98.39	99.07	99.27		00:14:08.626000	32.8	35.8	34	42.9	37.5
00:01:23	99.38	98.85	98.35	99.12	99.27		00:14:09.601000	29.7	38.7	34.6	40	37.5
00:01:23	99.38	98.85	98.35	99.12	99.27		00:14:10.640000	32.7	38	34.1	42.9	37.4
00:01:24	99.38	98.85	98.35	99.12	99.27		00:14:11.680000	32.1	38.6	32.1	43.2	35.1
00:01:24	99.38	98.85	98.39	99.07	99.27		00:14:12.660000	32.8	38.6	34.4	43.3	37.6
00:01:24	99.37	98.85	98.35	99.16	99.27		00:14:13.728000	32.7	38.3	34.5	43.3	37.6
00:01:24	99.38	98.85	98.35	99.12	99.22		00:14:14.683000	32.4	36.3	34.9	42.8	37.9
00:01:24	99.38	98.84	98.35	99.12	99.27		00:14:15.710000	30.2	38.5	34.2	39.6	38
00:01:24	99.38	98.84	98.39	99.12	99.27		00:14:16.750000	33.5	38.3	32	42.7	37.8
00:01:24	99.38	98.85	98.39	99.07	99.31		00:14:17.694000	32.5	39	33.6	43.1	35.6
00:01:24	99.38	98.82	98.39	99.12	99.27		00:14:18.797000	33.1	38.7	33.9	43	38.2
00:01:24	99.37	98.83	98.39	99.12	99.27		00:14:19.740000	32.4	38	33.9	43.1	38.4
00:01:24	99.37	98.85	98.35	99.12	99.27		00:14:20.764000	33	37.2	34.3	42.8	38.8
00:01:25	99.38	98.82	98.39	99.12	99.22		00:14:21.756000	30.7	38.6	33.7	39	38.6
00:01:25	99.38	98.84	98.35	99.12	99.27		00:14:22.779000	33.3	38.8	31.6	42.8	38.4
00:01:25	99.39	98.85	98.35	99.07	99.22		00:14:23.796000	32.6	39	34.1	42.9	36.8
00:01:25	99.39	98.84	98.35	99.12	99.27		00:14:24.794000	33.2	39.2	34.9	43	38.3
00:01:25	99.38	98.85	98.35	99.12	99.27		00:14:25.785000	33	38.4	34.5	42.9	38.1
00:01:25	99.38	98.85	98.39	99.12	99.27		00:14:26.794000	32.5	37.6	34.6	42.5	38.5
00:01:25	99.38	98.85	98.35	99.07	99.22		00:14:27.862000	31	39	34.1	39.3	38.1
00:01:25	99.38	98.85	98.39	99.12	99.27		00:14:28.808000	33	38.9	31.6	42.6	37.7
00:01:25	99.38	98.85	98.35	99.07	99.22		00:14:29.832000	32.4	39.3	34.4	42.6	37
00:01:25	99.37	98.85	98.35	99.12	99.27		00:14:30.878000	33.2	38.8	34.7	42.7	38.4
00:01:26	99.38	98.85	98.39	99.07	99.27		00:14:31.831000	33.3	38.2	34.6	42.7	38
00:01:26	99.38	98.85	98.39	99.07	99.22		00:14:32.903000	32.3	39.8	34.6	42.7	38.4
00:01:26	99.37	98.85	98.35	99.07	99.27		00:14:33.894000	31.8	39.1	34.6	39	38.1
00:01:26	99.37	98.85	98.35	99.07	99.27		00:14:34.890000	33.1	39.4	32.3	42.4	36.9
00:01:26	99.38	98.84	98.39	99.16	99.22		00:14:35.893000	32.9	38.9	34.8	42.5	38.3
00:01:26	99.38	98.87	98.35	99.12	99.27		00:14:36.916000	32.9	38.2	35.2	41.7	38.4
00:01:26	99.37	98.82	98.35	99.07	99.22		00:14:37.876000	32.7	38.6	35.5	39.6	38.6
00:01:26	99.43	98.81	98.35	98.89	99.27		00:14:38.903000	31.7	39.5	36.2	38.4	38.4
00:01:26	99.44	98.81	98.35	98.94	99.22		00:14:39.894000	31.9	39.3	35	34	37.3
00:01:26	99.43	98.8	98.35	98.89	99.27		00:14:40.914000	33	39.1	32.4	37	38
00:01:27	99.43	98.81	98.39	98.94	99.27		00:14:41.906000	32.6	39.2	35.3	37.2	38.6
00:01:27	99.43	98.8	98.35	98.89	99.27		00:14:42.962000	33.3	38	35.3	37.5	38.1
00:01:27	99.43	98.82	98.35	98.94	99.27		00:14:43.945000	32.9	38.9	35.5	37.5	38.1
00:01:27	99.43	98.81	98.31	98.94	99.27		00:14:44.929000	31.9	40	35.5	37.1	34.8
00:01:27	99.43	98.81	98.39	98.89	99.22		00:14:45.969000	32.5	39.8	35.5	33.9	28.6
00:01:27	99.43	98.8	98.35	98.94	99.22		00:14:46.944000	33.2	39.8	33.1	37.3	28.9
00:01:27	99.43	98.81	98.35	98.89	99.22		00:14:47.951000	32.6	40	35.9	37	30.1
00:01:27	99.43	98.81	98.35	98.89	99.27		00:14:48.980000	33.4	38.1	36.1	37.4	30.2
00:01:27	99.43	98.81	98.39	98.94	99.27		00:14:49.966000	33	39	35.9	37.1	29.1
00:01:27	99.43	98.82	98.39	98.89	99.27		00:14:50.958000	31.3	39.8	36.2	37	29.3
00:01:28	99.44	98.81	98.35	98.94	99.22		00:14:51.985000	32.4	39.9	35.9	33.3	27.4
00:01:28	99.43	98.81	98.35	98.94	99.27		00:14:53.053000	33	40.2	33.2	37	29.3
00:01:28	99.43	98.8	98.39	98.94	99.31		00:14:53.997000	32.9	39.6	36.4	36.8	29.9
00:01:28	99.43	98.8	98.35	98.89	99.22		00:14:55.004000	33.1	37.9	36.3	37.2	29.7
00:01:28	99.43	98.81	98.35	98.89	99.22		00:14:56.060000	33	39.6	37.1	36.9	29.9
00:01:28	99.43	98.81	98.39	98.94	99.22		00:14:57.051000	31	40.2	37.4	36.6	29.5
00:01:28	99.43	98.81	98.31	98.94	99.27		00:14:58.091000	32.3	40.4	37.2	33.6	27.5
00:01:28	99.43	98.8	98.35	98.89	99.27		00:14:59.067000	33	40.5	34.8	36.8	29.8
00:01:28	99.43	98.8	98.39	98.89	99.27		00:15:00.106000	33	40.2	37.4	36.7	30
00:01:28	99.43	98.76	98.39	98.94	99.27		00:15:01.113000	33.2	38.2	37.2	37	29.6
00:01:29	99.43	98.8	98.35	98.94	99.27		00:15:02.105000	33.4	39.8	37.6	36.6	30.2
00:01:29	99.43	98.81	98.39	98.94	99.22		00:15:03.160000	30.4	40.4	37.5	36.1	29.9
00:01:29	99.43	98.79	98.39	98.94	99.27		00:15:04.136000	33	40.4	37.9	33.3	27.8
00:01:29	99.43	98.76	98.39	98.94	99.31		00:15:05.135000	33	40.6	35.5	36.4	30.5
00:01:29	99.43	98.79	98.39	98.89	99.27		00:15:06.151000	33	40.4	37.5	36.2	30.5
00:01:29	99.43	98.8	98.39	98.89	99.27		00:15:07.159000	33.2	38.4	36.9	36.4	30.8
00:01:29	99.44	98.81	98.35	98.94	99.22		00:15:08.205000	33.4	40.5	37.3	36.1	31.1
00:01:29	99.43	98.8	98.39	98.89	99.22		00:15:09.189000	30.6	40.6	37	35.9	30.7
00:01:29	99.42	98.81	98.35	98.89	99.22		00:15:10.181000	32.8	40.9	36.8	33.8	28.6
00:01:29	99.43	98.78	98.35	98.94	99.27		00:15:11.213000	32.9	41.2	35.1	36.3	31.1
00:01:30	99.43	98.76	98.35	98.94	99.27		00:15:12.236000	33	40.9	36.7	36.2	31.4
00:01:30	99.43	98.76	98.35	98.89	99.22		00:15:13.219000	33	38.6	36.1	36.4	31.2
00:01:30	99.44	98.79	98.39	98.89	99.27		00:15:14.259000	33.2	40.9	36.2	36	31.5
00:01:30	99.43	98.81	98.39	98.89	99.22		00:15:15.236000	30.4	41.1	36.4	35.9	31.5
00:01:30	99.43	98.81	98.39	98.94	99.18		00:15:16.258000	33.3	41.2	36.1	33.5	28.6
00:01:30	99.43	98.8	98.39	98.89	99.27		00:15:17.272000	33.1	41.1	34.2	35.8	31.6
00:01:30	99.43	98.82	98.39	98.94	99.31		00:15:18.257000	33.5	38.2	36.7	35.9	30.9
00:01:30	99.43	98.81	98.39	98.94	99.27		00:15:19.320000	33.8	41.2	36.4	36	31.3
00:01:30	99.43	98.78	98.52	98.94	99.27		00:15:20.257000	33.2	41.2	36.4	33.9	31.3
00:01:30	99.41	98.76	98.39	98.94	99.22		00:15:21.264000	30.9	41.3	36.2	34.3	31.2
00:01:31	99.43	98.76	98.39	98.94	99.27		00:15:22.317000	33.5	41.4	36.3	32.7	28.3
00:01:31	99.44	98.76	98.35	98.94	99.27		00:15:23.279000	33.6	41.3	35.3	35	31.3
00:01:31	99.43	98.75	98.35	98.94	99.22		00:15:24.286000	33.8	38.7	37.1	34.7	30.8
00:01:31	99.43	98.75	98.35	98.89	99.27		00:15:25.321000	33.7	41.1	36.4	34.9	31.1
00:01:31	99.43	98.8	98.52	98.94	99.22		00:15:26.318000	32.9	41.4	36.6	34.4	31.3
00:01:31	99.42	98.81	98.57	98.94	99.31		00:15:27.309000	30.5	41.9	36.8	34.1	31.4
00:01:31	99.43	98.78	98.57	98.94	99.27		00:15:28.333000	33.6	41.9	36.5	32.5	29.2
00:01:31	99.43	98.76	98.57	98.94	99.22		00:15:29.356000	32.9	41.7	35.7	34.8	31.8
00:01:31	99.44	98.76	98.52	98.94	99.22		00:15:30.363000	33.7	39.2	37.8	34.5	31.9
00:01:31	99.43	98.75	98.61	98.89	99.27		00:15:31.387000	33.7	41.8	37	34.7	32.2
00:01:32	99.44	98.76	98.57	98.94	99.27		00:15:32.411000	33.4	41.8	37.3	34.3	32.1
00:01:32	99.43	98.76	98.57	98.94	99.22		00:15:33.406000	24.7	42.1	37.2	33.6	32.1
00:01:32	99.43	98.8	98.48	98.94	99.27		00:15:34.410000	27.7	42.1	36.5	32.4	30.4
00:01:32	99.42	98.81	98.52	98.94	99.27		00:15:35.401000	28.2	41.7	36.3	34.2	32.6
00:01:32	99.43	98.8	98.57	98.89	99.27		00:15:36.425000	28.8	39.5	37.9	34.2	32.4
00:01:32	99.43	98.8	98.52	98.94	99.27		00:15:37.465000	29.6	42.2	37.6	34.4	32.7
00:01:32	99.43	98.81	98.61	98.98	99.27		00:15:38.424000	29.7	42	38.1	34.2	32.5
00:01:32	99.43	98.81	98.57	98.94	99.27		00:15:39.447000	28	42.3	38.2	32.9	32.1
00:01:32	99.43	98.81	98.57	98.94	99.22		00:15:40.455000	32.5	37.1	36.7	32.3	30.9
00:01:32	99.43	98.78	98.52	98.94	99.22		00:15:41.463000	33.3	37.1	37.3	34.4	32.8
00:01:33	99.44	98.8	98.57	98.89	99.27		00:15:42.454000	34.3	35	38	34.2	32.4
00:01:33	99.43	98.78	98.61	98.89	99.27		00:15:43.462000	34.7	38.5	38.2	34.5	32.7
00:01:33	99.37	98.79	98.57	98.94	99.27		00:15:44.487000	34.4	38.5	38.1	34	32.2
00:01:33	99.42	98.78	98.57	98.94	99.27		00:15:45.493000	31.8	40	37.7	31.3	31.1
00:01:33	99.38	98.8	98.52	98.89	99.22		00:15:46.484000	34.8	41.3	36.6	29.4	30.6
00:01:33	99.38	98.81	98.52	98.94	99.22		00:15:47.540000	34.9	42	38	31.1	32.1
00:01:33	99.39	98.8	98.52	98.94	99.31		00:15:48.533000	35	41.6	38.4	31	31.9
00:01:33	99.36	98.8	98.52	98.89	99.27		00:15:49.523000	34.1	44	38.4	31.4	32.3
00:01:33	99.38	98.81	98.52	98.89	99.22		00:15:50.546000	34.5	43.9	38.7	31.1	32.3
00:01:33	99.38	98.8	98.52	98.94	99.27		00:15:51.556000	32.8	43.9	37	30.4	31.7
00:01:34	99.38	98.81	98.57	98.94	99.22		00:15:52.530000	34.4	43.5	38.4	31.1	31.8
00:01:34	99.38	98.81	98.52	98.94	99.27		00:15:53.521000	34.5	43.4	38.8	33.3	32.5
00:01:34	99.38	98.81	98.52	98.94	99.27		00:15:54.572000	35	42	38.6	33.7	33
00:01:34	99.38	98.8	98.57	98.89	99.31		00:15:55.553000	34.4	43.7	38.8	34.3	32.7
00:01:34	99.39	98.8	98.52	98.89	99.27		00:15:56.576000	34.3	43.5	38.1	33.9	31.1
00:01:34	99.38	98.83	98.57	98.89	99.22		00:15:57.615000	32.1	43.7	36.2	32.3	32
00:01:34	99.38	98.85	98.61	98.94	99.22		00:15:58.591000	34.6	43.4	38.2	32.9	32.9
00:01:34	99.38	98.85	98.52	98.94	99.27		00:15:59.583000	34.4	43.3	38.8	34.3	32.6
00:01:34	99.37	98.85	98.57	98.94	99.27		00:16:00.606000	34.8	42.4	38.4	34	32.9
00:01:34	99.39	98.85	98.61	98.89	99.27		00:16:01.598000	34.3	43.9	38.8	34.1	32.9
00:01:35	99.38	98.85	98.57	98.94	99.27		00:16:02.669000	33.6	43.2	38.7	33.8	31.3
00:01:35	99.38	98.85	98.57	98.94	99.22		00:16:03.628000	32.9	43.5	36.4	32.1	32.3
00:01:35	99.38	98.85	98.57	98.94	99.27		00:16:04.636000	34.6	43.6	38.1	32.6	33.8
00:01:35	99.38	98.85	98.52	98.89	99.27		00:16:05.643000	33.7	42.7	38.7	34	33.4
00:01:35	99.38	98.85	98.52	98.89	99.27		00:16:06.683000	34.6	42.6	38.7	33.9	33.8
00:01:35	99.38	98.85	98.52	98.89	99.27		00:16:07.659000	34.2	44.2	38.9	33.9	33.5
00:01:35	99.38	98.84	98.52	98.89	99.27		00:16:08.699000	33.5	43.9	38.5	33.3	31.3
00:01:35	99.38	98.85	98.52	98.89	99.27		00:16:09.696000	32.5	44.2	36.3	31.3	33.4
00:01:35	99.38	98.85	98.57	98.89	99.27		00:16:10.697000	34.3	44	38.8	32.6	27.1
00:01:35	99.38	98.85	98.57	98.94	99.22		00:16:11.705000	34.2	42.8	38.9	33.6	28.6
00:01:36	99.37	98.84	98.52	98.94	99.27		00:16:12.712000	34.3	42.8	39	33.6	29.8
00:01:36	99.38	98.85	98.61	98.94	99.27		00:16:13.752000	34.1	44	38.8	33.9	29.7
00:01:36	99.38	98.85	98.57	98.89	99.27		00:16:14.775000	32.8	43.7	38.2	33.3	27.8
00:01:36	99.38	98.85	98.57	98.89	99.22		00:16:15.767000	32.9	44	35.9	31.2	30.4
00:01:36	99.38	98.85	98.52	98.94	99.27		00:16:16.823000	34	43.6	38.5	32.4	30.5
00:01:36	99.38	98.85	98.57	98.94	99.27		00:16:17.798000	34.2	42.5	38.7	32.9	30.7
00:01:36	99.37	98.84	98.52	98.89	99.27		00:16:19.813000	34.6	43.4	38.6	32.9	31.6
00:01:36	99.38	98.84	98.52	98.89	99.22		00:16:20.841000	33.8	44.2	38.8	32.3	31.3
00:01:36	99.38	98.85	98.52	98.89	99.27		00:16:21.858000	32.4	43.7	38.6	29.8	29.2
00:01:36	99.38	98.85	98.57	98.89	99.31		00:16:22.820000	33.4	44.3	35.8	31.8	32.4
00:01:37	99.38	98.84	98.57	98.94	99.27		00:16:23.827000	34.5	44.2	39.6	32.6	32.3
00:01:37	99.38	98.84	98.61	98.94	99.27		00:16:24.835000	33.9	42.8	39.5	32.5	32.6
00:01:37	99.38	98.85	98.57	98.94	99.27		00:16:25.842000	34.3	43.9	39.7	32.6	32.9
00:01:37	99.38	98.85	98.52	98.94	99.27		00:16:26.866000	33.8	44.7	39.5	32.3	32.5
00:01:37	99.38	98.85	98.52	98.89	99.27		00:16:27.874000	32.1	44.4	39.5	29.7	29.8
00:01:37	99.38	98.88	98.52	98.89	99.27		00:16:28.897000	33.4	44.5	37.1	31.7	32.5
00:01:37	99.38	98.93	98.52	98.94	99.22		00:16:29.904000	34.2	44.5	40	32.1	32.5
00:01:37	99.38	98.91	98.52	98.94	99.22		00:16:30.896000	34.1	42.7	40	32.2	32.9
00:01:37	99.38	98.9	98.57	98.94	99.27		00:16:31.904000	34.3	44.1	40.4	32.4	33.3
00:01:37	99.39	98.9	98.57	98.89	99.22		00:16:32.959000	33.6	44.5	40	31.6	32.7
00:01:38	99.38	98.9	98.57	98.94	99.22		00:16:33.919000	32	44	40.3	28.9	30.2
00:01:38	99.37	98.9	98.52	98.94	99.27		00:16:34.942000	33.7	44.8	37.1	31.5	32.9
00:01:38	99.38	98.9	98.52	98.94	99.22		00:16:35.934000	34.1	44.6	40	32	32.8
00:01:38	99.39	98.87	98.52	98.94	99.22		00:16:36.942000	34	42.6	40.2	32	33.4
00:01:38	99.37	98.85	98.57	98.94	99.27		00:16:37.966000	34.4	44.5	40.2	32	33.2
00:01:38	99.38	98.92	98.57	98.94	99.22		00:16:38.989000	34	44.6	40.5	31.6	33
00:01:38	99.38	98.94	98.61	98.94	99.27		00:16:40.029000	31.4	45	40.4	28.5	30.6
00:01:38	99.38	98.94	98.61	98.94	99.31		00:16:41.023000	34	45.2	37.6	31.4	33.5
00:01:38	99.38	98.94	98.57	98.98	99.27		00:16:42.012000	34.3	44.8	40.4	31.7	33
00:01:38	99.38	98.94	98.57	98.94	99.27		00:16:43.019000	34.3	42.4	40	31.7	33.6
00:01:39	99.39	98.9	98.57	98.94	99.27		00:16:43.995000	34.4	45.2	40	31.6	33.6
00:01:39	99.38	98.89	98.57	98.94	99.22		00:16:45.067000	33.9	44.9	40	31.2	33.4
00:01:39	99.38	98.89	98.52	98.98	99.27		00:16:46.026000	31.5	45	40.2	28.2	31.3
00:01:39	99.38	98.9	98.52	98.89	99.27		00:16:47.034000	34.2	45.4	37.7	31.2	33.5
00:01:39	99.38	98.93	98.52	98.89	99.27		00:16:48.073000	34.5	45	41.2	31.4	33.6
00:01:39	99.38	98.94	98.57	98.89	99.27		00:16:49.049000	34	43	40.9	31.3	34
00:01:39	99.38	98.94	98.52	98.89	99.27		00:16:50.075000	34.8	45	41.5	31.6	34.6
00:01:39	99.38	98.94	98.52	98.94	99.22		00:16:51.080000	33.6	45	41.3	31	35.1
00:01:39	99.38	98.93	98.52	98.94	99.27		00:16:52.119000	31.1	45.5	41.6	27.9	33.6
00:01:39	99.38	98.94	98.57	98.89	99.27		00:16:53.127000	34	45.8	39.2	31.1	35.9
00:01:40	99.38	98.94	98.57	98.94	99.27		00:16:54.119000	33.7	45.3	41.6	31.2	35.8
00:01:40	99.38	98.94	98.61	98.89	99.22		00:16:55.158000	34.2	43.2	41.2	31.4	36.1
00:01:40	99.38	98.93	98.57	98.89	99.27		00:16:56.133000	34.6	45.7	41.7	31.2	35.9
00:01:40	99.38	98.94	98.57	98.94	99.27		00:16:57.141000	33.9	45.7	41.3	30.7	35.7
00:01:40	99.38	98.93	98.61	98.94	99.27		00:16:58.181000	31	46.1	41.2	27.4	35
00:01:40	99.38	98.93	98.52	98.89	99.27		00:17:00.184000	34.3	46.1	38.8	30.9	36.8
00:01:40	99.38	98.94	98.52	98.94	99.22		00:17:01.204000	34	45.5	41.4	31.3	36.4
00:01:40	99.38	98.93	98.52	98.89	99.22		00:17:02.195000	34.1	43.3	41.2	31.1	39
00:01:40	99.38	98.94	98.52	98.94	99.22		00:17:03.186000	33.7	45.8	41.6	30.7	87.7
00:01:40	99.38	98.94	98.57	98.94	99.27		00:17:04.194000	33.9	45.9	41.5	27.3	81.9
00:01:41	99.38	98.93	98.61	98.94	99.27		00:17:05.201000	30.7	46.4	41.3	30.7	76.2
00:01:41	99.38	98.93	98.57	98.94	99.27		00:17:06.193000	34	45.8	39.8	30.9	74.6
00:01:41	99.38	98.93	98.52	98.94	99.27		00:17:07.217000	33.5	45.7	42	31	72.1
00:01:41	99.38	98.94	98.39	98.89	99.27		00:17:08.256000	34.3	43.1	41.4	30.9	70.7
00:01:41	99.39	98.94	98.52	98.94	99.31		00:17:09.232000	33.7	46.4	41.9	30.7	69.3
00:01:41	99.38	98.94	98.39	98.98	99.22		00:17:10.287000	33.7	45.4	41.9	27.1	67.4
00:01:41	99.38	98.93	98.35	98.89	99.27		00:17:11.302000	31.4	46.5	41.5	30.8	66.3
00:01:41	99.38	98.94	98.35	98.94	99.27		00:17:12.273000	34.1	46.8	40.8	30.8	65.7
00:01:41	99.37	98.94	98.35	98.89	99.27		00:17:13.294000	33.8	46.3	42.4	30.9	63.7
00:01:41	99.38	98.93	98.35	98.94	99.27		00:17:14.269000	33.9	44.1	42.3	30.7	62.3
00:01:42	99.38	98.93	98.35	98.89	99.22		00:17:15.261000	33.6	47.1	43	30.2	60.7
00:01:42	99.37	98.93	98.39	98.94	99.27		00:17:16.284000	34	47.1	42.3	26.9	58.6
00:01:42	99.38	98.93	98.35	98.98	99.27		00:17:17.276000	31.6	47.4	42.1	30.5	57.8
00:01:42	99.38	98.94	98.39	98.89	99.27		00:17:18.332000	34	47.1	40.9	30.5	58
00:01:42	99.38	98.93	98.39	98.89	99.22		00:17:19.307000	33.7	47.7	42.6	30.8	57.1
00:01:42	99.37	98.94	98.35	98.94	99.22		00:17:20.330000	34.3	45.2	42.4	30.4	56.1
00:01:42	99.38	98.94	98.35	98.94	99.27		00:17:21.354000	33.9	48.1	42.9	30.4	55.4
00:01:42	99.38	98.94	98.39	98.94	99.27		00:17:22.346000	33.5	47.7	42	26.7	53.5
00:01:42	99.38	98.94	98.52	98.89	99.27		00:17:23.353000	32.4	47.3	41.3	30.4	53.5
00:01:42	99.39	98.96	98.52	98.89	99.27		00:17:24.361000	34.2	47.3	41.1	30.4	53.5
00:01:43	99.38	98.94	98.52	98.94	99.27		00:17:25.397000	33.9	47.1	42.2	30.5	52.7
00:01:43	99.37	98.94	98.57	98.94	99.22		00:17:26.392000	34.4	45.5	42.2	30.6	52.8
00:01:43	99.38	98.94	98.57	98.94	99.27		00:17:27.447000	34	47.7	42.2	30.3	51.6
00:01:43	99.38	98.94	98.52	98.89	99.22		00:17:28.391000	32.9	47.3	41.8	27	49.5
00:01:43	99.38	98.94	98.57	98.94	99.27		00:17:29.430000	32.2	48	41.4	30.4	50.4
00:01:43	99.39	98.94	98.57	98.94	99.27		00:17:30.422000	34	48.3	41.1	30.5	50.4
00:01:43	99.38	98.94	98.57	98.94	99.27		00:17:31.445000	33.9	47.8	42.7	30.5	49.9
00:01:43	99.38	98.94	98.57	98.89	99.27		00:17:32.421000	34.5	47.6	42.2	30.4	50
00:01:43	99.38	98.94	98.61	98.89	99.31		00:17:33.461000	33.7	49.3	42.8	30.3	49.6
00:01:43	99.38	98.94	98.57	98.94	99.22		00:17:34.436000	33.2	50	42.8	26.9	46.6
00:01:44	99.38	98.94	98.52	98.89	99.22		00:17:35.492000	33	51.4	41.8	30.5	48.6
00:01:44	99.37	98.93	98.61	98.94	99.22		00:17:36.483000	33.6	51.8	42	30.2	48.6
00:01:44	99.38	98.94	98.52	98.94	99.22		00:17:37.538000	34	51.9	43	30.4	48
00:01:44	99.38	98.93	98.57	98.94	99.22		00:17:38.498000	34.1	50.1	43	30.3	48.1
00:01:44	99.38	98.94	98.57	98.89	99.27		00:17:39.489000	34.1	50.8	43.7	30.1	47.3
00:01:44	99.38	98.94	98.52	98.89	99.27		00:17:40.545000	32.4	50.3	43.5	27.1	44.9
00:01:44	99.38	98.93	98.57	98.94	99.22		00:17:41.505000	33.7	49.6	42.4	30.1	46.6
00:01:44	99.38	98.94	98.57	98.94	99.22		00:17:42.496000	34.1	49.3	43.1	30.1	46.4
00:01:44	99.38	98.93	98.52	98.94	99.27		00:17:43.536000	33.8	48.6	43.9	30.2	45.9
00:01:44	99.37	98.94	98.57	98.94	99.27		00:17:44.527000	34.5	48.1	43.7	29.8	46.2
00:01:45	99.38	98.94	98.61	98.94	99.27		00:17:45.535000	33.9	49.7	44	29.9	45.5
00:01:45	99.38	98.94	98.52	98.94	99.31		00:17:46.558000	32.7	50.2	43.4	26.8	43.4
00:01:45	99.38	98.94	98.52	98.94	99.27		00:17:47.591000	33.6	51.1	41.7	30	45.7
00:01:45	99.38	98.93	98.52	98.94	99.27		00:17:48.573000	34	51	42.4	30	46.1
00:01:45	99.38	98.93	98.52	98.89	99.27		00:17:49.565000	34.1	51.2	43	30.2	46.1
00:01:45	99.42	98.94	98.52	98.98	99.27		00:17:50.573000	34.2	52.8	42.9	29.9	46.6
00:01:45	99.43	98.93	98.52	98.89	99.22		00:17:51.580000	34.3	53.3	43	29.7	46.1
00:01:45	99.43	98.94	98.39	98.94	99.27		00:17:52.621000	32.1	53.4	42.8	27.3	43.4
00:01:45	99.43	98.94	98.35	98.94	99.31		00:17:53.595000	34.1	53.7	40.6	30.1	46.3
00:01:45	99.43	98.94	98.39	98.94	99.22		00:17:54.603000	34.2	54.6	41.9	29.8	46.4
00:01:46	99.43	98.94	98.35	98.94	99.22		00:17:55.626000	34.4	53.6	42.6	30.2	46.4
00:01:46	99.43	98.93	98.52	98.89	99.22		00:17:56.617000	35.2	53.3	42.3	29.6	46.8
00:01:46	99.43	98.94	98.39	98.89	99.31		00:17:57.641000	34.9	53.3	42.8	29.3	46.7
00:01:46	99.43	98.93	98.39	98.89	99.27		00:17:58.617000	32	52.9	42.5	27.3	44.2
00:01:46	99.43	98.9	98.44	98.94	99.22		00:17:59.741000	34.5	53.1	34.7	29.9	47
00:01:46	99.43	98.9	98.39	98.94	99.27		00:18:00.648000	34.4	52.1	37.2	29.8	47
00:01:46	99.44	98.93	98.39	98.89	99.27		00:18:01.671000	34.3	50.7	38.3	30.1	47.4
00:01:46	99.42	98.94	98.35	98.89	99.27		00:18:02.695000	34.8	52	39	29.6	47.3
00:01:46	99.44	98.94	98.39	98.94	99.22		00:18:03.728000	34.4	71.8	39.2	29.3	47.1
00:01:46	99.43	98.93	98.35	98.94	99.27		00:18:04.758000	31.7	136.5	40.2	27.8	44.5
00:01:47	99.43	98.93	98.39	98.89	99.27		00:18:05.733000	35.3	126	39.3	27.4	47.3
00:01:47	99.43	98.94	98.31	98.94	99.27		00:18:06.773000	34.7	117.4	43.5	26.8	47.2
00:01:47	99.43	98.94	98.39	98.94	99.36		00:18:07.827000	34.7	110.4	45	27	47.6
00:01:47	99.43	98.94	98.35	98.89	99.27		00:18:08.740000	34.7	110.7	45.5	26.9	47.7
00:01:47	99.43	98.91	98.39	98.94	99.27		00:18:09.764000	34.4	110.5	45.9	26.5	47.7
00:01:47	99.44	98.9	98.35	98.94	99.27		00:18:10.851000	31.7	110.3	45.6	26.1	45.9
00:01:47	99.44	98.92	98.35	98.89	99.22		00:18:11.779000	34.8	108.2	37.8	28.4	48.2
00:01:47	99.43	98.94	98.39	98.94	99.27		00:18:12.786000	34.4	104.7	40.4	28.8	47.4
00:01:47	99.44	98.93	98.35	98.94	99.27		00:18:13.826000	34.9	99	40.7	29.8	47.8
00:01:47	99.43	98.96	98.39	98.94	99.27		00:18:14.833000	34.7	96.7	41.1	29.8	47.7
00:01:48	99.43	98.94	98.35	98.94	99.27		00:18:15.857000	34.9	94.6	42.1	29	47.5
00:01:48	99.44	98.92	98.35	98.94	99.27		00:18:16.832000	31.7	92.8	42.8	28.4	45.5
00:01:48	99.43	98.91	98.35	98.94	99.27		00:18:17.840000	35	91	41.9	30.5	47.8
00:01:48	99.43	98.9	98.35	98.89	99.22		00:18:18.898000	34.6	90	45.9	30.3	46.9
00:01:48	99.43	98.87	98.35	98.94	99.22		00:18:19.871000	35.2	86.4	47	30.6	47
00:01:48	99.43	98.84	98.35	98.94	99.27		00:18:20.862000	35.2	87.3	47.2	30.2	47
00:01:48	99.47	98.84	98.35	98.89	99.27		00:18:21.886000	35.4	85.5	47.2	29.2	46.2
00:01:48	99.43	98.85	98.35	98.94	99.27		00:18:22.910000	32.3	79.2	46.4	28.7	45.7
00:01:48	99.43	98.84	98.35	98.94	99.22		00:18:23.885000	35.2	77.7	43.7	30.3	46.9
00:01:48	99.43	98.84	98.35	98.94	99.27		00:18:24.925000	34.8	76.7	46.3	30.5	46.6
00:01:49	99.42	98.83	98.35	98.94	99.22		00:18:25.916000	35.6	74	46.5	30.7	47.1
00:01:49	99.44	98.85	98.35	98.89	99.27		00:18:26.924000	34.8	75.7	46.6	30.3	46.9
00:01:49	99.43	98.85	98.35	98.94	99.27		00:18:27.964000	35	75.2	46.6	28.9	46.4
00:01:49	99.43	98.85	98.35	98.94	99.22		00:18:28.940000	32.1	74.1	46.4	29	45.9
00:01:49	99.44	98.84	98.39	98.89	99.27		00:18:29.979000	35	73.8	42.9	30.8	47.5
00:01:49	99.43	98.85	98.35	98.94	99.27		00:18:30.972000	34.9	73.7	45.9	30.5	46
00:01:49	99.43	98.85	98.39	98.94	99.27		00:18:31.963000	35.4	71.5	46.2	30.5	38.9
00:01:49	99.43	98.85	98.35	98.89	99.31		00:18:33.025000	35.5	74.4	46.4	30	38.6
00:01:49	99.43	98.84	98.39	98.89	99.27		00:18:33.993000	35.2	74.2	47.1	28.1	38.2
00:01:49	99.43	98.85	98.35	98.94	99.27		00:18:35.017000	32.2	74.6	46.1	29	38.2
00:01:50	99.44	98.84	98.35	98.94	99.31		00:18:36.041000	35.5	74.1	43.4	30.5	39.1
00:01:50	99.43	98.85	98.39	98.89	99.27		00:18:37.032000	35.1	72.9	46.3	30.4	39.1
00:01:50	99.43	98.84	98.39	98.94	99.22		00:18:38.095000	35.4	69.9	46	30.4	39.4
00:01:50	99.43	98.84	98.39	98.94	99.22		00:18:39.050000	35.5	71.8	46.3	29.3	39.2
00:01:50	99.42	98.84	98.39	98.89	99.27		00:18:40.071000	35	71.3	46.2	27.8	37.1
00:01:50	99.43	98.85	98.35	98.89	99.27		00:18:41.096000	33.3	70.4	45.8	28.7	37.7
00:01:50	99.43	98.84	98.39	98.89	99.27		00:18:42.070000	35.7	69.4	42.9	29.9	39
00:01:50	99.43	98.85	98.35	98.94	99.31		00:18:43.062000	35.5	68.9	45.8	29.7	38.5
00:01:50	99.44	98.85	98.35	98.94	99.27		00:18:44.085000	36.4	65.9	46.1	29.9	39
00:01:50	99.43	98.85	98.39	98.89	99.27		00:18:45.108000	35.5	68.5	45.9	29.6	38.8
00:01:51	99.43	98.84	98.39	98.94	99.27		00:18:46.132000	35.2	68.6	45.8	27.3	37.6
00:01:51	99.43	98.85	98.35	98.94	99.27		00:18:47.108000	33.5	67.9	45.2	29	38.8
00:01:51	99.43	98.85	98.39	98.89	99.22		00:18:48.115000	36	66.8	42.7	30.3	39.5
00:01:51	99.43	98.84	98.35	98.94	99.27		00:18:49.107000	35.2	64.2	45.8	30.2	39.3
00:01:51	99.43	98.85	98.35	98.94	99.27		00:18:50.131000	35.9	66.1	45.1	30.4	39.6
00:01:51	99.44	98.84	98.39	98.94	99.27		00:18:51.106000	35.6	65.4	45.4	30.2	39.6
00:01:51	99.43	98.85	98.39	98.94	99.27		00:18:52.146000	35.2	65	45.7	28	37.7
00:01:51	99.43	98.84	98.39	98.94	99.31		00:18:53.154000	34.1	64	45.4	29.5	39.3
00:01:51	99.42	98.85	98.39	98.94	99.27		00:18:54.129000	36	62.9	42.8	30.7	39.8
00:01:51	99.43	98.85	98.39	98.89	99.27		00:18:55.198000	36.1	60.9	179.7	30.3	39.6
00:01:52	99.42	98.85	98.35	98.94	99.22		00:18:56.176000	36.2	63.3	128.7	30.7	40.2
00:01:52	99.43	98.85	98.39	98.94	99.27		00:18:57.199000	35.7	62.6	119	30.4	40.5
00:01:52	99.43	98.84	98.39	98.94	99.22		00:18:58.207000	35.5	62.4	111.6	27.7	38.1
00:01:52	99.43	98.85	98.35	98.89	99.27		00:18:59.247000	34.8	61.3	107.1	29.8	40.5
00:01:52	99.43	98.89	98.39	98.89	99.22		00:19:00.221000	36.5	62	103	30.7	40.8
00:01:52	99.43	98.91	98.35	98.89	99.27		00:19:01.229000	35.5	60.3	105.2	30.6	40.9
00:01:52	99.43	98.85	98.35	98.94	99.22		00:19:02.243000	36.7	62.9	103	30.8	41.2
00:01:52	99.42	98.84	98.39	98.89	99.27		00:19:03.245000	36.2	62.6	101.4	30.4	41.1
00:01:52	99.43	98.85	98.35	98.94	99.22		00:19:04.284000	35	63.1	97.3	27.7	39
00:01:52	99.44	98.84	98.35	98.94	99.27		00:19:05.267000	35.1	62.4	93.6	29.7	41.7
00:01:53	99.43	98.84	98.39	98.94	99.27		00:19:06.268000	36.4	62	87.6	30.7	41.8
00:01:53	99.43	98.85	98.35	98.94	99.22		00:19:07.300000	36	59.7	87.1	30.5	41.7
00:01:53	99.43	98.89	98.39	98.94	99.27		00:19:08.298000	36.6	61.6	84.5	30.7	42
00:01:53	99.43	98.93	98.35	98.94	99.22		00:19:09.305000	36.1	61.6	82.8	30.3	41.8
00:01:53	99.43	98.91	98.35	98.94	99.22		00:19:10.314000	34.8	61.3	80.6	27.5	39.3
00:01:53	99.44	98.87	98.35	98.94	99.27		00:19:11.353000	35.6	61.2	74.8	30	42
00:01:53	99.43	98.89	98.35	98.94	99.22		00:19:12.328000	36.4	60.6	75.4	30.8	41.7
00:01:53	99.44	98.87	98.35	98.94	99.27		00:19:13.368000	36.5	59.1	73.3	30.6	41.8
00:01:53	99.44	98.84	98.35	98.94	99.27		00:19:14.368000	36.6	60.8	72.5	30.8	42.3
00:01:53	99.43	98.89	98.39	98.89	99.22		00:19:15.351000	36.8	61.1	70.7	30.4	41.6
00:01:54	99.43	98.89	98.35	98.89	99.27		00:19:16.375000	34.5	62.1	69.1	27.5	38.9
00:01:54	99.43	98.9	98.35	98.89	99.27		00:19:17.366000	36.2	61.6	66.9	30.2	41.9
00:01:54	99.43	98.9	98.39	98.94	99.27		00:19:18.389000	36.9	60.9	67.2	30.7	41.7
00:01:54	99.43	98.93	98.35	98.89	99.27		00:19:19.381000	36.6	54.5	66.2	30.7	41.7
00:01:54	99.38	98.94	98.35	98.89	99.27		00:19:20.437000	37.4	56.8	65.6	31	41.8
00:01:54	99.43	98.94	98.35	98.94	99.22		00:19:21.397000	37	57.3	64.6	30.5	41.1
00:01:54	99.43	98.94	98.39	98.89	99.27		00:19:22.420000	34.8	57.5	61.8	27.1	38.7
00:01:54	99.43	98.91	98.35	98.89	99.22		00:19:23.443000	36.6	57.4	62.5	30.5	41.4
00:01:54	99.42	98.92	98.39	98.89	99.27		00:19:24.452000	37	57.1	61.7	30.8	41.3
00:01:54	99.43	98.93	98.35	98.89	99.22		00:19:25.474000	36.8	56.6	61.2	30.9	41.3
00:01:55	99.43	98.94	98.35	98.89	99.27		00:19:26.466000	37.5	58.6	60.2	30.7	41.4
00:01:55	99.43	98.94	98.35	98.89	99.22		00:19:27.505000	37	59.7	59.3	30.5	41.1
00:01:55	99.38	98.93	98.39	98.94	99.22		00:19:28.529000	34.8	61.2	57.9	27.1	38.3
00:01:55	99.38	98.94	98.35	98.94	99.27		00:19:29.505000	37.1	61.9	58.7	30.5	41.7
00:01:55	99.38	98.94	98.35	98.94	99.22		00:19:30.496000	37.6	60.1	57.7	30.7	41.3
00:01:55	99.38	98.94	98.39	98.89	99.22		00:19:31.519000	37.4	60	57	30.9	41.6
00:01:55	99.43	98.94	98.44	98.89	99.27		00:19:32.511000	37.7	60.5	56.6	31.1	41.9
00:01:55	99.43	98.94	98.39	98.89	99.27		00:19:33.550000	37.5	60.5	55.1	30.6	42
00:01:55	99.43	98.94	98.35	98.89	99.27		00:19:34.542000	35.1	60.8	54.7	27.1	38.9
00:01:55	99.43	98.93	98.39	98.94	99.22		00:19:35.534000	37.6	61.2	55.3	30.6	42.7
00:01:56	99.43	98.94	98.35	98.94	99.27		00:19:36.557000	37.7	60.2	54.8	30.9	42.8
00:01:56	99.43	98.94	98.39	98.94	99.27		00:19:37.535000	38.1	60.9	54.7	30.8	43
00:01:56	99.39	98.94	98.39	98.94	99.27		00:19:38.572000	38.1	61.5	48.5	31	43.5
00:01:56	99.38	98.94	98.35	98.89	99.22		00:19:39.587000	37.6	61.2	48	30.6	43.3
00:01:56	99.38	98.93	98.44	98.94	99.22		00:19:40.587000	34.8	61.6	48.2	27.3	41.2
00:01:56	99.38	98.94	98.35	98.98	99.22		00:19:41.596000	37.5	61.2	50	30.8	43.7
00:01:56	99.38	98.94	98.35	98.89	99.27		00:19:42.587000	37.5	59.1	49.9	30.9	43.4
00:01:56	99.43	98.94	98.39	98.94	99.22		00:19:43.610000	37.5	59.7	51.3	31.1	44.3
00:01:56	99.43	98.94	98.35	98.94	99.27		00:19:44.621000	38.2	60.1	52.3	30.9	43.9
00:01:56	99.43	98.94	98.39	98.89	99.22		00:19:45.659000	37.7	59.6	52.7	30.7	43.7
00:01:57	99.43	98.93	98.35	98.94	99.27		00:19:46.681000	35.1	59.8	53.8	27	42.1
00:01:57	99.42	98.93	98.35	98.94	99.22		00:19:47.640000	37.9	59.5	54.4	30.7	43.6
00:01:57	99.43	98.94	98.39	98.89	99.22		00:19:48.682000	37.7	58.6	54.4	30.7	43.3
00:01:57	99.38	98.94	98.35	98.94	99.27		00:19:49.719000	38.3	59.9	54.5	31	43.7
00:01:57	99.37	98.94	98.35	98.94	99.27		00:19:50.695000	37.8	60.7	53.8	31.1	43.2
00:01:57	99.38	98.94	98.39	98.94	99.27		00:19:51.702000	38	60.5	52	30.9	42.9
00:01:57	99.39	98.94	98.35	98.94	99.22		00:19:52.726000	35.7	60.2	52.4	27.1	42.1
00:01:57	99.38	98.94	98.39	98.94	99.27		00:19:53.701000	38.6	59.1	53	31	43.4
00:01:57	99.38	98.96	98.39	98.89	99.27		00:19:54.741000	38.2	57	52.5	30.9	42.9
00:01:57	99.43	98.93	98.39	98.89	99.27		00:19:55.733000	38.6	58.2	52.5	31.3	43.3
00:01:58	99.43	98.94	98.35	98.94	99.27		00:19:56.756000	38.6	58.3	52.4	31	43.1
00:01:58	99.38	98.94	98.39	98.89	99.31		00:19:57.748000	38.4	57.8	50.6	30.7	42.3
00:01:58	99.38	98.93	98.39	98.94	99.27		00:19:58.806000	35.7	57.6	52.2	27.9	42.6
00:01:58	99.38	98.94	98.52	98.94	99.27		00:19:59.794000	38.5	57.5	52.7	31.3	44.1
00:01:58	99.38	98.94	98.52	98.89	99.27		00:20:00.850000	38.5	55.4	52.5	31	44.3
00:01:58	99.38	98.94	98.57	98.94	99.27		00:20:01.793000	38.7	57.8	52.8	31.4	44.7
00:01:58	99.38	98.93	98.52	98.89	99.27		00:20:02.805000	38.8	58.3	52.2	31.1	44.5
00:01:58	99.38	98.94	98.52	98.89	99.27		00:20:03.840000	38.6	57.9	50.3	31.1	43.6
00:01:58	99.37	98.94	98.57	98.94	99.22		00:20:04.816000	36.6	58.7	51.8	27.9	43.9
00:01:58	99.38	98.94	98.52	98.94	99.27		00:20:05.824000	39.1	58.4	51.5	31.3	45.2
00:01:59	99.38	98.93	98.52	98.94	99.22		00:20:06.863000	38.7	55.5	50.7	30.9	44.7
00:01:59	99.38	98.94	98.57	98.94	99.22		00:20:07.839000	38.7	58.1	49.6	31.4	45.4
00:01:59	99.38	98.93	98.52	98.94	99.27		00:20:08.884000	38.9	57.7	49	31.1	45.5
00:01:59	99.38	98.93	98.52	98.89	99.27		00:20:09.885000	38.9	57.9	46.2	30.9	44.4
00:01:59	99.38	98.94	98.61	98.89	99.27		00:20:10.872000	36.7	57.6	47.4	28.2	45.1
00:01:59	99.38	98.94	98.61	98.94	99.27		00:20:11.901000	39.2	57	47	31.3	45.7
00:01:59	99.38	98.94	98.61	98.94	99.22		00:20:12.909000	38.7	54.4	46.8	31.1	45.8
00:01:59	99.38	98.94	98.57	98.89	99.22		00:20:13.932000	39.4	58.2	46.4	31.4	46.2
00:01:59	99.38	98.93	98.52	98.94	99.22		00:20:14.907000	39.1	58.3	45.4	31.3	45.7
00:01:59	99.39	98.94	98.57	98.94	99.22		00:20:15.931000	38.3	59.1	42.5	31	44.2
00:02:00	99.38	98.94	98.52	98.98	99.22		00:20:16.939000	37.2	58.9	43.9	28.6	45.9
00:02:00	99.38	98.96	98.52	98.89	99.27		00:20:17.946000	39.1	58.7	44.2	31.6	46.2
00:02:00	99.38	98.94	98.57	98.94	99.27		00:20:18.938000	38.7	56.4	43.3	31.5	45.9
00:02:00	99.38	98.98	98.61	98.94	99.22		00:20:19.962000	39.1	59.2	42.7	31.8	46
00:02:00	99.38	98.96	98.57	98.89	99.27		00:20:20.984000	39	58.7	41.4	31.5	45.2
00:02:00	99.38	98.94	98.57	98.94	99.22		00:20:21.960000	38.1	59.4	37.9	31.3	42.1
00:02:00	99.37	98.94	98.52	98.94	99.22		00:20:22.976000	37.9	59.4	39.2	29.1	43.7
00:02:00	99.39	98.94	98.61	98.94	99.27		00:20:24.007000	39.1	59.4	38.6	31.8	42.4
00:02:00	99.38	98.94	98.57	98.94	99.27		00:20:24.982000	39.2	56.5	38.2	31.4	42
00:02:00	99.38	98.93	98.35	98.94	99.27		00:20:25.990000	39.6	59.1	34.5	31.8	41.7
00:02:01	99.38	98.94	98.57	98.94	99.18		00:20:26.998000	38.9	58.6	32.3	31.6	40.7
00:02:01	99.38	98.94	98.39	98.94	99.22		00:20:28.053000	38	58.8	30	31	38.3
00:02:01	99.38	98.94	98.52	98.94	99.22		00:20:29.029000	37.9	58.1	32.5	29.1	39.9
00:02:01	99.38	98.94	98.39	98.94	99.27		00:20:30.037000	39.6	56.4	33	31.8	39.6
00:02:01	99.38	98.93	98.52	98.94	99.22		00:20:31.060000	39.2	59.5	33.4	31.8	39.2
00:02:01	99.38	99	98.35	98.89	99.31		00:20:32.083000	41.1	59.2	33.9	32.1	39.2
00:02:01	99.38	98.99	98.39	98.94	99.27		00:20:33.075000	43.3	59.5	35.1	31.7	38.6
00:02:01	99.38	98.96	98.35	98.89	99.22		00:20:34.098000	43.6	59.6	33.8	30.7	35.9
00:02:01	99.38	98.93	98.48	98.98	99.22		00:20:35.141000	45.2	59.2	38.2	30	38.4
00:02:01	99.38	98.94	98.48	98.94	99.27		00:20:36.113000	48	57.1	38.8	31.8	38.4
00:02:02	99.38	98.94	98.35	98.89	99.27		00:20:37.122000	49	59.5	38.8	31.8	38.4
00:02:02	99.38	98.93	98.35	98.94	99.22		00:20:38.145000	50.2	58.7	38.8	32	38
00:02:02	99.38	98.93	98.39	98.94	99.22		00:20:39.126000	50.4	58.8	38.3	31.7	35.2
00:02:02	99.38	98.98	98.44	98.89	99.27		00:20:40.128000	49	58.7	35.5	30.7	36.1
00:02:02	99.38	98.96	98.35	98.94	99.27		00:20:41.136000	50.6	57.9	38.6	30.1	36.4
00:02:02	99.38	98.99	98.39	98.94	99.22		00:20:43.166000	52.2	57.4	38.8	31.9	36.6
00:02:02	99.39	98.94	98.39	98.89	99.27		00:20:44.190000	54	59.6	38.9	32.1	37.1
00:02:02	99.38	98.94	98.35	98.89	99.27		00:20:45.191000	56.1	59.8	39.1	31.8	36.6
00:02:02	99.38	98.94	98.35	98.94	99.27		00:20:46.221000	57.7	59.9	38.9	30.3	34.1
00:02:02	99.38	98.94	98.44	98.89	99.27		00:20:47.212000	56.7	58.3	36.4	30.8	36.9
00:02:03	99.37	98.93	98.35	98.94	99.27		00:20:48.227000	60	54.3	39.5	32.4	36.9
00:02:03	99.38	98.93	98.35	98.94	99.27		00:20:49.244000	61.4	53.7	39.4	32.2	37
00:02:03	99.38	98.96	98.39	98.89	99.27		00:20:50.235000	62.1	55.8	39.8	32.5	37.2
00:02:03	99.38	98.96	98.39	98.94	99.22		00:20:51.274000	58.3	55.9	39.9	32	36.7
00:02:03	99.38	98.94	98.35	98.89	99.22		00:20:52.282000	46.8	57.1	40	30.3	33.9
00:02:03	99.38	98.98	98.35	98.94	99.22		00:20:53.274000	36.6	58.2	37	30.9	36.8
00:02:03	99.38	98.96	98.35	98.89	99.22		00:20:54.285000	31.8	58.6	40.4	32.5	36.4
00:02:03	99.37	98.94	98.39	98.89	99.27		00:20:55.304000	25.9	58.7	40.2	32.4	36.6
00:02:03	99.38	98.94	98.35	98.94	99.31		00:20:56.287000	20.3	61.4	39.9	32.4	36.8
00:02:03	99.38	98.93	98.39	98.89	99.27		00:20:57.320000	15.5	61.3	39.6	31.9	36.8
00:02:04	99.39	98.93	98.35	98.94	99.22		00:20:58.332000	9.9	61.9	39.3	30.2	34
00:02:04	99.38	98.94	98.35	98.89	99.27		00:20:59.335000	3.5	61.1	36.2	31.2	37
00:02:04	99.43	98.94	98.44	98.94	99.27		00:21:00.327000	2.7	60.6	39.3	32.5	37
00:02:04	99.38	98.97	98.39	98.89	99.27		00:21:01.366000	0	61.1	39.1	32.3	37
00:02:04	99.38	98.99	98.35	98.89	99.27		00:21:02.341000	0	62.3	39.1	32.7	36.6
00:02:04	99.38	98.99	98.35	98.94	99.27		00:21:03.350000	0	61.8	39	32	36.6
00:02:04	99.38	98.99	98.35	98.94	99.27		00:21:04.356000	2.8	61.8	39.5	30.3	34.8
00:02:04	99.38	98.94	98.39	98.94	99.22		00:21:05.365000	0	60.7	37	31.3	37
00:02:04	99.37	98.94	98.35	98.89	99.22		00:21:06.403000	3.9	58.9	40.1	32.6	36.9
00:02:04	99.38	98.94	98.39	98.94	99.22		00:21:07.379000	4.6	59.8	39.7	32.5	37.3
00:02:05	99.44	98.94	98.35	98.89	99.22		00:21:08.387000	6.1	60.5	40	32.7	37.8
00:02:05	99.43	98.93	98.35	98.89	99.22		00:21:09.394000	7	60.4	40.2	32.1	37.6
00:02:05	99.43	98.93	98.57	98.94	99.22		00:21:10.418000	8.1	61.5	40.2	29.9	36.3
00:02:05	99.43	98.93	98.52	98.89	99.22		00:21:11.426000	5.8	61.5	37.7	31.5	38.1
00:02:05	99.44	98.98	98.61	98.94	99.27		00:21:12.433000	10.2	60	40.4	32.5	37.7
00:02:05	99.42	98.98	98.39	98.89	99.22		00:21:13.424000	10.1	61.1	40.2	32.7	38.1
00:02:05	99.42	98.98	98.35	98.94	99.22		00:21:14.434000	11.4	61.7	40.4	32.8	35.7
00:02:05	99.43	99	98.39	98.94	99.22		00:21:15.457000	12.1	61.4	40.4	32.4	32
00:02:05	99.44	98.99	98.39	98.89	99.27		00:21:16.448000	12.1	62.1	40.6	29.8	31.1
00:02:05	99.43	98.99	98.39	98.89	99.22		00:21:17.454000	9.3	61.5	38.6	31.8	33.4
00:02:06	99.43	98.99	98.35	98.94	99.22		00:21:18.494000	13.2	59.2	41.1	32.9	33.8
00:02:06	99.42	98.98	98.39	98.89	99.22		00:21:19.486000	13.5	60.7	41	32.7	34.8
00:02:06	99.43	98.96	98.35	98.94	99.27		00:21:20.479000	14.3	61	41.3	33.1	35.9
00:02:06	99.43	98.96	98.35	98.94	99.22		00:21:21.516000	15.1	60.1	41.2	32.7	36
00:02:06	99.43	98.94	98.39	98.89	99.27		00:21:22.493000	15.2	60.7	41.3	29.5	37.1
00:02:06	99.43	98.98	98.35	98.94	99.27		00:21:23.548000	12.4	60.2	39.7	32.5	39.4
00:02:06	99.43	98.96	98.35	98.89	99.22		00:21:24.572000	16.1	58	41.5	33.2	39.4
00:02:06	99.43	98.94	98.39	98.89	99.22		00:21:25.563000	16.6	59.7	41	33.1	40.5
00:02:06	99.43	98.93	98.39	98.94	99.22		00:21:26.555000	17.5	61.5	41.2	33.2	40.2
00:02:06	99.43	98.94	98.35	98.94	99.27		00:21:27.578000	17.6	62.1	41.3	32.8	39.5
00:02:07	99.44	98.94	98.39	98.94	99.27		00:21:28.569000	18.2	62	40.6	30	39.3
00:02:07	99.43	98.94	98.35	98.89	99.27		00:21:29.603000	15.2	61.9	39.8	32.7	39.9
00:02:07	99.43	98.94	98.39	98.98	99.22		00:21:30.616000	19.4	59.7	41	33	39.6
00:02:07	99.42	98.94	98.35	98.89	99.22		00:21:31.608000	19.4	62.2	41	33.4	39.8
00:02:07	99.43	98.94	98.35	98.89	99.22		00:21:32.647000	20.3	62	41.7	33.4	38.1
00:02:07	99.43	98.98	98.39	98.94	99.22		00:21:33.623000	20.7	62.4	41.6	32.9	33.3
00:02:07	99.43	98.99	98.35	98.85	99.27		00:21:34.638000	21.3	62.5	41	29.7	34.4
00:02:07	99.43	98.94	98.39	98.89	99.27		00:21:35.655000	18.6	61.9	41.2	33	34.9
00:02:07	99.43	98.96	98.35	98.94	99.27		00:21:36.631000	22.2	59.5	42.5	33.6	35.6
00:02:07	99.43	98.94	98.35	98.89	99.22		00:21:37.685000	22	62	42.5	33.5	35.9
00:02:08	99.43	98.93	98.35	98.94	99.22		00:21:38.710000	23	61.6	42.7	33.6	35.8
00:02:08	99.42	98.94	98.39	98.89	99.27		00:21:39.700000	23	61.3	42.5	33.1	38.4
00:02:08	99.43	98.94	98.39	98.89	99.27		00:21:40.757000	23.2	62.4	41.5	29.9	40.5
00:02:08	99.43	98.94	98.35	98.94	99.27		00:21:41.717000	21.9	62.3	41.9	33.4	41.3
00:02:08	99.43	98.93	98.35	98.94	99.22		00:21:42.755000	24.4	59.7	42.7	33.6	41.8
00:02:08	99.43	98.94	98.39	98.94	99.22		00:21:43.747000	24.9	62.7	42.9	33.9	41.5
00:02:08	99.44	98.94	98.39	98.89	99.27		00:21:44.739000	25.4	62.5	43.1	33.6	39.5
00:02:08	99.44	98.93	98.39	98.89	99.31		00:21:45.762000	25.6	63.7	42.6	33.5	41.4
00:02:08	99.42	98.94	98.35	98.94	99.27		00:21:46.769000	25.2	63.2	41.3	30	42.1
00:02:08	99.43	98.94	98.35	98.89	99.22		00:21:47.808000	24.4	62.3	42.6	33.9	41.6
00:02:09	99.44	98.93	98.39	98.94	99.22		00:21:48.784000	26.7	59.9	43.2	33.7	42.2
00:02:09	99.44	98.94	98.39	98.94	99.27		00:21:49.791000	26.5	63	43.1	34.2	41.7
00:02:09	99.43	98.94	98.31	98.89	99.27		00:21:50.799000	27.6	62.6	43.5	34	39.4
00:02:09	99.43	98.93	98.35	98.94	99.27		00:21:51.845000	27.5	62.6	43.1	33.7	41.4
00:02:09	99.47	98.94	98.39	98.94	99.27		00:21:52.800000	27.1	62.6	41.9	30.1	41.4
00:02:09	99.49	98.94	98.39	98.89	99.22		00:21:53.863000	26.9	62	42.9	33.8	38.4
00:02:09	99.47	98.94	98.35	98.94	99.22		00:21:54.829000	28.6	61.1	44.1	33.8	36.3
00:02:09	99.47	98.93	98.35	98.94	99.27		00:21:55.853000	28.6	63.9	43.8	34	36.3
00:02:09	99.46	98.92	98.39	98.94	99.27		00:21:56.829000	29.1	63.3	44.5	34	34.3
00:02:09	99.47	98.93	98.39	98.94	99.22		00:21:57.868000	29.1	63.2	43.9	33.9	37.4
00:02:10	99.47	98.93	98.35	98.89	99.27		00:21:58.859000	28.6	63.6	42.1	30.3	38.3
00:02:10	99.47	98.94	98.35	98.89	99.22		00:21:59.889000	29	63.7	43.4	33.9	39.5
00:02:10	99.47	98.94	98.35	98.89	99.27		00:22:00.911000	30	61.7	43.7	34.1	41.1
00:02:10	99.49	98.94	98.35	98.89	99.27		00:22:01.915000	30	63.9	43.8	34.3	41.9
00:02:10	99.47	98.94	98.39	98.89	99.27		00:22:02.906000	30.9	63.3	44.3	34.3	39.7
00:02:10	99.46	98.94	98.35	98.89	99.27		00:22:03.935000	30.5	64	43.8	33.9	42.6
00:02:10	99.49	98.94	98.35	98.89	99.22		00:22:04.920000	29.1	63.7	41.4	30.8	43
00:02:10	99.49	98.93	98.35	98.94	99.22		00:22:05.928000	30.2	63.7	43.6	34.4	43.1
00:02:10	99.47	98.94	98.39	98.94	99.31		00:22:06.968000	30.9	62.3	44.3	34.3	42.7
00:02:10	99.47	98.94	98.39	98.89	99.27		00:22:07.959000	31.4	63.6	43.9	34.5	42.4
00:02:11	99.49	98.94	98.35	98.94	99.27		00:22:08.983000	31.6	63.4	44.4	34.3	40
00:02:11	99.47	98.94	98.35	98.98	99.27		00:22:09.990000	31.1	64.7	43.8	34.3	42.6
00:02:11	99.47	98.94	98.35	98.94	99.27		00:22:11.014000	29.9	64.5	41.1	31.6	42.2
00:02:11	99.46	98.94	98.35	98.89	99.27		00:22:11.990000	31.3	63.7	43.7	34.6	42.7
00:02:11	99.47	98.94	98.39	98.94	99.27		00:22:13.012000	32.3	62	44	34.5	40.8
00:02:11	99.47	98.93	98.39	98.94	99.22		00:22:14.020000	31.6	58.4	44	35	41
00:02:11	99.47	98.94	98.39	98.94	99.22		00:22:15.028000	32.4	55.5	44.3	34.5	38.6
00:02:11	99.47	98.94	98.35	98.94	99.27		00:22:16.068000	32.6	54.5	44.2	34.5	41.7
00:02:11	99.47	98.94	98.39	98.94	99.27		00:22:17.059000	30.1	54.1	42.1	32	41.4
00:02:11	99.47	98.94	98.39	98.94	99.27		00:22:18.086000	32.3	53.1	43.9	34.9	41.9
00:02:12	99.47	98.94	98.35	98.94	99.22		00:22:19.106000	33.1	53	39.2	34.9	42.1
00:02:12	99.47	98.89	98.35	98.94	99.22		00:22:20.098000	33	53.3	39.7	35.2	41.8
00:02:12	99.47	98.87	98.35	98.94	99.27		00:22:21.137000	33.4	52.8	40.5	34.8	39.6
00:02:12	99.47	98.85	98.39	98.94	99.27		00:22:22.096000	33.3	53.1	40.3	34.6	41.7
00:02:12	99.47	98.89	98.39	98.94	99.22		00:22:23.104000	31.5	52.6	39	32.8	42
00:02:12	99.47	98.94	98.35	98.89	99.22		00:22:24.144000	33.4	51.4	43.5	35.3	42.4
00:02:12	99.49	98.94	98.35	98.94	99.27		00:22:25.151000	33.7	51.2	44.9	35.2	42.5
00:02:12	99.47	98.94	98.35	98.94	99.27		00:22:26.159000	33.7	52.1	46.4	35.6	41.8
00:02:12	99.52	98.94	98.35	98.89	99.27		00:22:27.182000	34.3	52.2	47.9	35.3	40
00:02:12	99.47	98.94	98.39	98.85	99.27		00:22:28.177000	34.3	52.9	47.7	34.7	42.2
00:02:13	99.47	98.94	98.35	98.89	99.27		00:22:29.182000	31.3	51.9	45.2	33	42.2
00:02:13	99.49	98.94	98.35	98.94	99.22		00:22:30.221000	34.1	50.1	48.3	35.5	42.3
00:02:13	99.49	98.9	98.39	98.94	99.31		00:22:31.196000	33.9	51.9	49.1	35.5	42.3
00:02:13	99.49	98.85	98.35	98.89	99.27		00:22:32.204000	34.4	52.6	49.5	35.7	42
00:02:13	99.49	98.89	98.39	98.94	99.27		00:22:33.243000	34.9	51.8	42.7	35.4	41.3
00:02:13	99.52	98.89	98.39	98.94	99.22		00:22:34.236000	34.6	52.3	40.3	34.5	43.3
00:02:13	99.52	98.9	98.35	98.89	99.27		00:22:35.252000	32.1	51.4	43.7	33.9	43.1
00:02:13	99.47	98.9	98.35	98.94	99.27		00:22:36.267000	35	50.3	43.7	35.7	43.5
00:02:13	99.47	98.89	98.35	98.94	99.27		00:22:37.305000	34.7	51.7	45	35.9	43
00:02:13	99.47	98.9	98.35	98.94	99.27		00:22:38.266000	35.5	52.7	46.1	36	42.9
00:02:14	99.47	98.9	98.35	98.94	99.27		00:22:39.354000	35.9	52.6	47.3	35.6	41.8
00:02:14	99.47	98.87	98.35	98.94	99.22		00:22:40.280000	35.1	53.2	46	34.6	43.6
00:02:14	99.49	98.89	98.35	98.94	99.22		00:22:41.304000	32.7	52.9	50.1	34.2	43.4
00:02:14	99.49	98.85	98.35	98.94	99.22		00:22:42.343000	35.8	50.8	50.2	36.2	43.8
00:02:14	99.47	98.89	98.35	98.94	99.27		00:22:43.319000	36	53.4	50.2	36.1	43.4
00:02:14	99.51	98.93	98.35	98.94	99.27		00:22:44.391000	36.1	54.3	50.7	36.3	42.9
00:02:14	99.47	98.94	98.35	98.89	99.27		00:22:45.350000	36.3	53.9	49.8	35.8	42.7
00:02:14	99.52	98.93	98.35	98.89	99.27		00:22:46.341000	36.3	54.7	46.6	34.3	44.6
00:02:14	99.52	98.94	98.35	98.89	99.27		00:22:47.349000	33.4	54.8	49.3	35	44.6
00:02:14	99.52	98.94	98.39	98.89	99.27		00:22:48.356000	36.6	52.5	49.6	36.5	44.8
00:02:15	99.47	98.94	98.35	98.94	99.22		00:22:49.364000	36.5	55.4	49.8	36.3	44.7
00:02:15	99.47	98.93	98.39	98.89	99.27		00:22:50.436000	37	54.7	50.2	36.5	44.1
00:02:15	99.47	98.94	98.35	98.94	99.27		00:22:51.379000	36.8	55.8	49.6	36	43.9
00:02:15	99.47	98.94	98.35	98.94	99.22		00:22:52.388000	37.2	56.4	46.9	34.7	45.4
00:02:15	99.46	98.94	98.35	98.94	99.22		00:22:53.426000	34.3	56.6	50.3	35.4	45.3
00:02:15	99.47	98.94	98.39	98.94	99.27		00:22:54.402000	37.2	53.9	49.8	36.7	45.5
00:02:15	99.47	98.94	98.35	98.94	99.22		00:22:55.393000	36.7	57	50.4	36.7	45.4
00:02:15	99.52	98.93	98.35	98.89	99.22		00:22:56.433000	37.8	57.4	50.5	36.8	44.4
00:02:15	99.52	98.94	98.35	98.89	99.27		00:22:57.425000	37.8	58	50.4	36.4	45.2
00:02:16	99.47	98.94	98.35	98.89	99.27		00:22:58.464000	37.6	57.9	48.6	34.3	46.1
00:02:16	99.47	98.93	98.35	98.89	99.27		00:22:59.439000	35.3	55.5	51.7	35.8	46.1
00:02:16	99.49	98.94	98.39	98.89	99.22		00:23:00.431000	38.1	58.7	50.8	37	46.2
00:02:16	99.47	98.94	98.39	98.89	99.27		00:23:01.438000	37.3	58.9	51.5	36.5	46.1
00:02:16	99.47	98.94	98.39	98.94	99.22		00:23:02.477000	38.5	59.7	51.3	36.4	45
00:02:16	99.47	98.93	98.35	98.89	99.22		00:23:03.480000	38.6	59.5	51.1	36.3	45.9
00:02:16	99.47	98.94	98.35	98.94	99.27		00:23:04.510000	38.4	59	49.7	34.1	47.3
00:02:16	99.47	98.93	98.35	98.89	99.22		00:23:05.485000	36.5	56.9	52.2	35.6	47.4
00:02:16	99.47	98.94	98.35	98.89	99.27		00:23:06.525000	39.2	59.7	52.3	37	47.5
00:02:16	99.49	98.93	98.39	98.94	99.27		00:23:07.500000	38.7	60.2	52.7	36.8	47.4
00:02:17	99.47	98.94	98.39	98.89	99.27		00:23:08.491000	39.4	60	52.8	37	45.5
00:02:17	99.49	98.94	98.39	98.94	99.27		00:23:09.531000	38.7	60.2	53.1	36.7	48
00:02:17	99.49	98.93	98.35	98.89	99.27		00:23:10.495000	39.1	60.7	51.4	34.8	48.7
00:02:17	99.43	98.94	98.35	98.89	99.27		00:23:11.498000	37.3	58.2	53.6	36.2	48.6
00:02:17	99.43	98.94	98.39	98.94	99.31		00:23:12.554000	39.4	60.7	53.3	37.6	49
00:02:17	99.47	98.94	98.39	98.94	99.27		00:23:13.545000	39.6	60.3	53.9	37.6	47.6
00:02:17	99.47	98.93	98.35	98.94	99.27		00:23:14.505000	39.9	61.6	54.2	38	45.7
00:02:17	99.47	98.94	98.39	98.89	99.22		00:23:15.528000	39.9	61.7	54.4	37.6	47.9
00:02:17	99.47	98.94	98.39	98.94	99.31		00:23:16.556000	39.6	61.3	52.7	35.3	48.1
00:02:17	99.43	98.94	98.39	98.98	99.27		00:23:17.589000	38.9	59.4	55.1	37.1	48.4
00:02:18	99.45	98.94	98.35	98.89	99.27		00:23:18.567000	40.4	62	55.5	38.4	48.9
00:02:18	99.43	98.93	98.35	98.89	99.27		00:23:19.683000	40	59.3	55.7	38.2	48.7
00:02:18	99.42	98.94	98.35	98.94	99.27		00:23:20.598000	40.6	56.3	55.9	38.4	46.2
00:02:18	99.42	98.94	98.35	98.89	99.27		00:23:21.605000	40.5	54.7	55.5	38	49.1
00:02:18	99.42	98.94	98.35	98.94	99.27		00:23:22.620000	40.1	54.2	54.9	35.3	49.3
00:02:18	99.43	98.94	98.35	98.94	99.27		00:23:23.652000	39.9	52.8	56.8	37.6	49.2
00:02:18	99.42	98.94	98.39	98.94	99.27		00:23:24.636000	41.1	55.2	56.8	38.6	49.4
00:02:18	99.43	98.94	98.39	98.94	99.27		00:23:25.635000	41.2	55	56.8	38.2	49.2
00:02:18	99.44	98.93	98.39	98.94	99.22		00:23:26.691000	41.7	55.1	57	38.5	46.9
00:02:18	99.43	98.93	98.39	98.94	99.27		00:23:27.658000	41.6	54.2	56.3	38.2	49.6
00:02:19	99.43	98.93	98.39	98.94	99.27		00:23:28.690000	40.2	54	55.9	35.3	49.7
00:02:19	99.43	98.94	98.35	98.94	99.27		00:23:29.724000	40.8	53.5	58.2	38	50
00:02:19	99.43	98.93	98.35	98.94	99.27		00:23:30.689000	41.6	55.4	57.1	38.7	50.2
00:02:19	99.43	98.94	98.35	98.89	99.27		00:23:31.745000	41.5	55	57.5	38.7	50.1
00:02:19	99.44	98.94	98.39	98.94	99.27		00:23:32.704000	42.7	55.2	57.6	38.8	47.5
00:02:19	99.44	98.96	98.39	98.98	99.27		00:23:33.711000	42.5	54.6	56.5	38.4	50.5
00:02:19	99.42	98.93	98.39	98.94	99.27		00:23:34.751000	40.9	54.1	56.7	35.2	50.5
00:02:19	99.43	98.94	98.35	98.94	99.22		00:23:35.727000	42	55.1	58.2	38.5	50.7
00:02:19	99.43	98.94	98.35	98.98	99.27		00:23:36.750000	42.9	55.3	57.7	39	51.1
00:02:19	99.43	98.94	98.39	98.94	99.27		00:23:37.774000	42.7	56.2	58.5	39	50.9
00:02:20	99.43	98.93	98.35	98.94	99.27		00:23:38.749000	43.1	55.4	57.7	39.1	48.7
00:02:20	99.42	98.93	98.39	98.94	99.27		00:23:39.773000	43.7	53.7	56.2	38.9	51.6
00:02:20	99.43	98.92	98.35	98.94	99.27		00:23:40.812000	41.9	54.5	57	35.6	51.6
00:02:20	99.42	98.94	98.35	98.89	99.22		00:23:41.772000	43.2	55.7	57.9	38.7	51.9
00:02:20	99.38	98.94	98.35	98.94	99.27		00:23:42.764000	43.8	55.2	57.9	39.3	51.9
00:02:20	99.38	98.94	98.39	98.98	99.22		00:23:43.808000	44.4	55.5	58.1	39.3	52.1
00:02:20	99.38	98.94	98.39	98.94	99.22		00:23:44.795000	44.3	55.7	57.7	39.3	50
00:02:20	99.38	98.94	98.35	98.94	99.27		00:23:45.818000	44.6	54	56.1	38.9	52.3
00:02:20	99.38	98.94	98.35	98.89	99.22		00:23:46.810000	42.2	55.1	57.8	35.7	52.2
00:02:20	99.38	98.94	98.35	98.89	99.27		00:23:47.817000	44.4	55.9	58.2	39.1	52.5
00:02:21	99.38	98.94	98.35	98.94	99.27		00:23:48.841000	44.9	56	57.7	39.4	52.6
00:02:21	99.38	98.94	98.35	98.89	99.22		00:23:49.865000	45.4	56	58.1	39.3	52.9
00:02:21	99.38	98.94	98.52	98.89	99.27		00:23:50.872000	46.1	55.9	58	39.7	50.6
00:02:21	99.38	98.93	98.52	98.94	99.27		00:23:51.880000	45.4	53.9	56.4	49.7	53.2
00:02:21	99.36	98.94	98.39	98.94	99.27		00:23:52.871000	43	55.4	57.6	45.9	53.4
00:02:21	99.37	98.93	98.35	98.98	99.27		00:23:53.878000	46.2	56.1	58.5	48.7	53.7
00:02:21	99.37	98.93	98.39	98.94	99.31		00:23:54.870000	45.7	56.2	58.3	48.8	48.2
00:02:21	99.38	98.93	98.35	98.94	99.27		00:23:55.939000	46.4	56.5	58.9	48.5	48.4
00:02:21	99.38	98.94	98.35	98.89	99.27		00:23:56.901000	47	56.1	59.6	48.3	47.6
00:02:21	99.39	98.94	98.39	98.94	99.27		00:23:57.909000	46.9	54.9	56.9	47.9	50.2
00:02:22	99.38	98.94	98.35	98.89	99.22		00:23:58.932000	44.5	57.2	54.8	44.2	50.3
00:02:22	99.38	98.98	98.39	98.89	99.22		00:23:59.940000	47.7	57.1	56.4	47.9	51.1
00:02:22	99.39	98.99	98.35	98.94	99.27		00:24:00.938000	47.7	57.5	57.1	47.7	51.8
00:02:22	99.38	98.98	98.39	98.89	99.22		00:24:01.954000	48.1	57	57.8	47.9	53.1
00:02:22	99.38	98.99	98.39	98.94	99.22		00:24:02.962000	48.8	49.6	58.3	47.7	53.7
00:02:22	99.39	98.99	98.39	98.89	99.27		00:24:03.986000	48	52.6	56.8	47.3	56.8
00:02:22	99.39	98.99	98.39	98.89	99.22		00:24:05.025000	46.2	53.2	60.7	43.4	57.1
00:02:22	99.38	98.96	98.39	98.94	99.22		00:24:06.017000	49.1	53.8	62.9	47	57.5
00:02:22	99.39	98.93	98.35	98.94	99.27		00:24:07.008000	49.1	54.6	63.2	46.9	57.5
00:02:22	99.38	98.98	98.35	98.94	99.18		00:24:08.032000	49	55.2	63.5	47	56.8
00:02:23	99.38	98.99	98.35	98.94	99.27		00:24:09.040000	49.8	54.6	62.7	46.5	56.6
00:02:23	99.38	98.99	98.39	98.89	99.27		00:24:10.031000	49.9	58.5	60	46.4	57.8
00:02:23	99.38	99	98.39	98.94	99.22		00:24:11.088000	47.4	59.5	62.3	43.3	58
00:02:23	99.38	98.99	98.39	98.94	99.27		00:24:12.047000	50.5	59.7	62.3	46.6	57.5
00:02:23	99.39	98.94	98.35	98.89	99.22		00:24:13.086000	50.5	59.8	62.3	46.2	57.5
00:02:23	99.38	98.94	98.35	98.89	99.22		00:24:14.093000	51	59.4	62.3	46.1	56.8
00:02:23	99.38	98.94	98.39	98.89	99.27		00:24:15.084000	51.2	56.5	62.3	45.8	57
00:02:23	99.38	98.96	98.39	98.89	99.27		00:24:16.092000	51.4	59.4	60	45.6	58.3
00:02:23	99.37	98.99	98.39	98.89	99.27		00:24:17.132000	48.4	59.2	62.5	42.8	58.3
00:02:23	99.38	98.99	98.35	98.89	99.27		00:24:18.156000	52.1	59.5	62.7	45.6	58.5
00:02:24	99.39	98.98	98.39	98.94	99.27		00:24:19.179000	51.8	59.7	62.2	45.3	58.4
00:02:24	99.39	98.99	98.35	98.94	99.27		00:24:20.154000	52.3	59.2	61.8	45.7	57.3
00:02:24	99.38	98.97	98.35	98.98	99.27		00:24:21.162000	52.5	56.5	61.5	45.1	57.7
00:02:24	99.38	98.99	98.35	98.94	99.27		00:24:22.186000	52.2	59.3	58.9	44.8	58.6
00:02:24	99.38	98.99	98.31	98.94	99.27		00:24:23.161000	49.8	59.4	61.9	42.8	58.4
00:02:24	99.38	98.99	98.35	98.89	99.22		00:24:24.184000	53.2	60.1	61.9	45.1	58.6
00:02:24	99.38	98.98	98.35	98.89	99.22		00:24:25.225000	52.8	60	61.9	45	58.8
00:02:24	99.38	98.94	98.39	98.89	99.27		00:24:26.202000	53.4	59.6	62	45.1	57.7
00:02:24	99.38	98.94	98.39	98.94	99.22		00:24:27.193000	53.6	56.9	61.8	44.8	58.4
00:02:24	99.38	98.94	98.35	98.94	99.22		00:24:28.230000	53.6	59.9	59.4	44.4	59.1
00:02:25	99.38	98.99	98.35	98.94	99.27		00:24:29.254000	51.2	59.5	62.2	42.4	58.9
00:02:25	99.38	99	98.35	98.94	99.27		00:24:30.261000	54	60	62.4	44.9	59.3
00:02:25	99.38	98.99	98.39	98.94	99.27		00:24:31.254000	53.8	60	62.7	45	59.2
00:02:25	99.38	99	98.39	98.94	99.27		00:24:32.293000	53.9	59.4	63.2	44.9	57.4
00:02:25	99.39	98.99	98.31	98.89	99.27		00:24:33.318000	54.1	57.4	62.9	44.4	59.3
00:02:25	99.38	98.93	98.35	98.94	99.27		00:24:34.292000	54	60.4	60.2	43.8	60.2
00:02:25	99.38	98.94	98.39	98.94	99.22		00:24:35.299000	52.6	60	63.4	42.5	59.8
00:02:25	99.38	98.93	98.35	98.94	99.22		00:24:36.291000	54.5	55.5	62.9	44.6	60.3
00:02:25	99.38	98.93	98.35	98.89	99.27		00:24:37.298000	54.3	55.4	63.3	44.1	59.9
00:02:25	99.38	98.94	98.35	98.94	99.27		00:24:38.338000	55.7	55.4	63.6	44.7	57.8
00:02:26	99.38	98.98	98.35	98.89	99.27		00:24:39.360000	55.3	53.7	62.8	44.4	59.9
00:02:26	99.39	98.99	98.35	98.94	99.22		00:24:40.353000	54.7	56.8	59.6	43.6	60.4
00:02:26	99.38	98.99	98.39	98.94	99.27		00:24:41.344000	54.1	57	62.9	42.5	60.5
00:02:26	99.37	98.99	98.35	98.89	99.27		00:24:42.384000	55.6	59	62.2	44.6	60.7
00:02:26	99.37	98.99	98.35	98.89	99.27		00:24:43.375000	55.8	60.2	62.9	44.5	60.2
00:02:26	99.39	99	98.39	98.89	99.27		00:24:44.392000	55.8	60.9	62.9	44.6	58
00:02:26	99.39	98.99	98.35	98.89	99.27		00:24:45.392000	56	59.6	62.7	44.1	60
00:02:26	99.38	98.96	98.35	98.89	99.22		00:24:46.398000	55.6	61.6	60	42.8	60.5
00:02:26	99.38	98.94	98.35	98.89	99.27		00:24:47.423000	54.6	61.6	62.7	42.8	60.4
00:02:26	99.38	98.93	98.39	98.89	99.22		00:24:48.429000	56.7	62.3	62.3	44.3	60.6
00:02:27	99.38	98.94	98.35	98.94	99.27		00:24:49.437000	56.4	61.6	62.4	44.4	60.3
00:02:27	99.38	98.98	98.35	98.98	99.27		00:24:50.468000	57	61.7	61.8	44.5	58
00:02:27	99.38	98.98	98.35	98.94	99.22		00:24:51.436000	56.4	60.3	62.1	44.2	60.5
00:02:27	99.39	98.94	98.61	98.94	99.27		00:24:52.485000	55.7	61.9	60	42.1	60.6
00:02:27	99.38	98.93	98.52	98.94	99.22		00:24:53.451000	55.8	61.9	62.3	42.9	60.9
00:02:27	99.38	98.94	98.35	98.94	99.27		00:24:54.477000	56.9	62	61.9	44.5	61.2
00:02:27	99.37	98.98	98.35	98.89	99.22		00:24:55.466000	56.7	61.6	62.1	44.5	60.8
00:02:27	99.38	98.94	98.39	98.89	99.31		00:24:56.489000	57.6	62.9	61.7	44.5	58.4
00:02:27	99.38	98.94	98.39	98.89	99.27		00:24:57.528000	57.7	64.2	61.4	43.7	61.3
00:02:27	99.38	98.94	98.35	98.89	99.27		00:24:58.536000	56	59.5	60.4	41.1	61.6
00:02:28	99.38	98.93	98.35	98.94	99.22		00:24:59.560000	57	51.6	62.3	42.5	61.4
00:02:28	99.38	98.94	98.35	98.89	99.27		00:25:00.564000	57.7	45.4	62.3	43.2	61.5
00:02:28	99.38	98.93	98.39	98.89	99.22		00:25:01.607000	58.1	43.7	62.8	42.8	61.1
00:02:28	99.38	98.94	98.35	98.89	99.27		00:25:02.600000	58	37.8	62.5	42.9	58.6
00:02:28	99.38	98.94	98.39	98.94	99.22		00:25:03.574000	57.6	29.6	62.1	42	61.5
00:02:28	99.38	98.93	98.35	98.94	99.27		00:25:04.589000	56.2	23.5	60.7	39.5	61.6
00:02:28	99.38	98.94	98.35	98.94	99.27		00:25:05.610000	57.6	22.2	62.8	40.7	61.3
00:02:28	99.38	98.93	98.35	98.89	99.27		00:25:06.629000	58.2	23.2	62.5	41.5	61.5
00:02:28	99.38	98.96	98.35	98.89	99.22		00:25:07.636000	58.4	20.3	62.7	38.3	62.9
00:02:28	99.43	98.93	98.39	98.89	99.27		00:25:08.612000	58.5	19.3	61.7	38.3	63.6
00:02:29	99.43	98.93	98.39	98.89	99.27		00:25:09.635000	58.2	21.9	64.7	37.5	67
00:02:29	99.43	98.94	98.35	98.94	99.22		00:25:10.675000	56.5	20.1	65.5	35	66.6
00:02:29	99.43	98.94	98.39	98.94	99.22		00:25:11.650000	58.1	21.4	63.9	37.3	60.4
00:02:29	99.43	98.98	98.35	98.94	99.27		00:25:12.642000	58.5	20	56.9	38.4	51.4
00:02:29	99.43	98.99	98.35	98.94	99.22		00:25:13.681000	58.6	19.3	50.9	38.7	46
00:02:29	99.43	98.99	98.39	98.94	99.27		00:25:14.657000	58.9	21.8	43.2	39.6	39.9
00:02:29	99.44	98.96	98.35	98.94	99.22		00:25:15.680000	58.9	33.9	34.8	39.4	40.6
00:02:29	99.44	98.94	98.35	98.94	99.22		00:25:16.704000	56.1	35.5	26.4	36.8	38
00:02:29	99.43	98.94	98.35	98.89	99.22		00:25:17.696000	58.9	35.4	23.5	39.3	36
00:02:29	99.43	98.94	98.39	98.89	99.22		00:25:18.746000	59.1	37.4	22.2	39.8	34.7
00:02:30	99.43	98.94	98.39	98.94	99.27		00:25:19.726000	59.1	32.2	22.3	39.8	32.6
00:02:30	99.43	98.94	98.35	98.94	99.22		00:25:20.734000	59.6	42.4	25.2	39.7	34.9
00:02:30	99.43	98.94	98.39	98.94	99.27		00:25:21.774000	59.2	8.4	23.8	39.1	34.5
00:02:30	99.43	98.93	98.35	98.94	99.22		00:25:22.787000	56.9	-29.4	25.8	36	35.3
00:02:30	99.44	98.94	98.39	98.89	99.27		00:25:23.741000	59.1	-6.9	28.6	38.7	34.8
00:02:30	99.43	98.94	98.35	98.89	99.27		00:25:24.748000	59.3	-12.1	25.5	38.9	35.4
00:02:30	99.43	98.93	98.35	98.94	99.31		00:25:25.756000	59.5	-16.2	27.5	39	32.8
00:02:30	99.43	98.93	98.35	98.94	99.22		00:25:26.796000	60.4	5.6	27.6	39.1	35.2
00:02:30	99.43	98.93	98.35	98.94	99.27		00:25:27.771000	59.6	23.4	23.9	38.6	35.1
00:02:30	99.43	98.94	98.39	98.89	99.27		00:25:28.778000	56.9	42.9	25.4	35.3	35.6
00:02:31	99.43	98.93	98.35	98.89	99.27		00:25:29.786000	59.5	53.4	23.9	38.2	35.5
00:02:31	99.43	98.94	98.35	98.94	99.22		00:25:30.793000	60.1	49.6	23.2	38.7	35.1
00:02:31	99.44	98.94	98.35	98.94	99.27		00:25:31.817000	60	51.6	22.4	38.6	32.8
00:02:31	99.42	98.94	98.39	98.94	99.27		00:25:32.825000	59.9	47.8	21.5	38.4	34.2
00:02:31	99.43	98.94	98.39	98.94	99.22		00:25:33.800000	59.5	47.7	20	38	40.1
00:02:31	99.43	98.94	98.35	98.94	99.27		00:25:34.808000	57.4	47.2	34.5	34	48.2
00:02:31	99.42	98.94	98.35	98.89	99.22		00:25:35.879000	59.8	41.4	43.9	37.7	45.8
00:02:31	99.44	98.93	98.35	98.89	99.27		00:25:36.854000	60	42.8	39.8	38	40.5
00:02:31	99.43	98.93	98.35	98.94	99.27		00:25:37.830000	60.3	36.8	43.1	38.1	42.7
00:02:31	99.43	98.94	98.39	98.94	99.27		00:25:38.854000	59.9	31.2	35.9	38.1	44.5
00:02:32	99.43	98.93	98.39	98.89	99.22		00:25:39.893000	60	33.7	39.5	37.2	36.5
00:02:32	99.42	98.94	98.35	98.94	99.27		00:25:40.889000	57	27.7	39	33.9	38.7
00:02:32	99.43	98.93	98.39	98.89	99.27		00:25:41.876000	60.5	9.6	28.1	37.4	39.3
00:02:32	99.43	98.93	98.35	98.89	99.22		00:25:42.916000	60.2	-24.2	-48.3	37.7	33.3
00:02:32	99.43	98.93	98.39	98.89	99.22		00:25:43.923000	60.6	-16.9	-47.8	37.5	33.9
00:02:32	99.43	98.94	98.31	98.94	99.27		00:25:44.963000	60.5	-8.9	-49.9	37.5	0
00:02:32	99.42	98.94	98.39	98.89	99.22		00:25:45.938000	60.4	3.2	-45.7	37.3	-33.9
00:02:32	99.43	98.94	98.35	98.89	99.27		00:25:46.979000	57.7	24	7.5	33.7	-14
00:02:32	99.43	98.94	98.35	98.89	99.27		00:25:47.969000	60.3	51.6	57.7	37.3	-2.6
00:02:32	99.43	98.93	98.39	98.94	99.22		00:25:48.977000	60.3	65.8	75.1	37.2	-6.9
00:02:33	99.43	98.94	98.39	98.94	99.31		00:25:50.001000	60.8	68.7	72.4	37.3	0
00:02:33	99.42	98.94	98.35	98.94	99.27		00:25:51.024000	61	0	0	37.1	41.3
00:02:33	99.42	98.94	98.35	98.89	99.22		00:25:52.034000	60.6	-14.1	-24.8	36.8	54.7
00:02:33	99.43	98.93	98.39	98.94	99.27		00:25:53.023000	57.7	-9.6	-10.1	33.4	66.2
00:02:33	99.43	98.94	98.39	98.89	99.27		00:25:54.063000	60.6	-4.2	46.4	37	68.8
00:02:33	99.43	98.92	98.35	98.94	99.27		00:25:55.086000	60.5	40.3	75	36.8	62.2
00:02:33	99.43	98.94	98.39	98.94	99.22		00:25:56.125000	61.3	76.8	92.1	37.1	58.4
00:02:33	99.43	98.93	98.35	98.94	99.27		00:25:57.085000	60.9	103.5	83.6	37	71.1
00:02:33	99.43	98.94	98.39	98.94	99.27		00:25:58.077000	60.7	111.6	67.6	36.7	62.3
00:02:33	99.43	98.94	98.35	98.89	99.22		00:25:59.131000	57.9	108.1	72.7	33.6	59.6
00:02:34	99.44	98.93	98.35	98.89	99.27		00:26:00.124000	61.3	105.8	65.6	37	62
00:02:34	99.43	98.94	98.39	98.94	99.27		00:26:01.115000	61	96.2	55.9	36.8	58.6
00:02:34	99.43	98.93	98.35	98.94	99.22		00:26:02.107000	61	88	51.6	37.3	46.5
00:02:34	99.43	98.94	98.39	98.89	99.27		00:26:03.131000	61.3	87.7	44.9	36.9	50.4
00:02:34	99.42	98.94	98.35	98.89	99.27		00:26:04.122000	61.1	79.8	39.1	37	49.5
00:02:34	99.43	98.94	98.35	98.89	99.27		00:26:05.162000	58.7	79	46.1	34	44.6
00:02:34	99.44	98.93	98.35	98.89	99.22		00:26:06.179000	61.2	72.9	42.4	37.1	50.6
00:02:34	99.43	98.94	98.39	98.89	99.27		00:26:07.144000	61	67.9	42.7	37.1	48.7
00:02:34	99.43	98.94	98.39	98.89	99.31		00:26:08.175000	61.7	62.1	43.5	37.3	49.6
00:02:34	99.43	98.93	98.35	98.94	99.27		00:26:09.166000	61.3	59	36.6	37.1	49.7
00:02:35	99.43	98.94	98.39	98.94	99.27		00:26:10.200000	61.3	53.3	36.3	37	47.9
00:02:35	99.43	98.94	98.35	98.94	99.22		00:26:11.239000	59.1	49.2	37.8	34.4	47.8
00:02:35	99.43	98.93	98.35	98.94	99.27		00:26:12.183000	62	31.7	33.2	37	45.2
00:02:35	99.42	98.94	98.35	98.89	99.27		00:26:13.190000	61.4	-38.6	37.6	37	42.1
00:02:35	99.43	98.94	98.35	98.94	99.22		00:26:14.262000	61.8	-39.9	39	37.5	38.9
00:02:35	99.43	98.94	98.39	98.94	99.27		00:26:15.221000	61.3	-14.9	-37.9	37.3	40.8
00:02:35	99.43	98.94	98.35	98.94	99.22		00:26:16.212000	61.4	-10.5	-53.9	37	44.6
00:02:35	99.43	98.93	98.35	98.94	99.27		00:26:17.220000	59.7	-12.2	-47.6	34.6	48.8
00:02:35	99.43	98.94	98.39	98.94	99.27		00:26:18.233000	61.7	-6.4	3.9	37.6	48.6
00:02:35	99.43	98.93	98.39	98.89	99.27		00:26:19.254000	61.8	-7.5	50.9	37.3	42.4
00:02:36	99.43	98.96	98.35	98.89	99.27		00:26:20.291000	62	45.5	57.2	37.6	45
00:02:36	99.43	98.94	98.35	98.94	99.27		00:26:21.284000	61.6	87.1	66	37.3	43.2
00:02:36	99.44	98.94	98.39	98.89	99.27		00:26:22.274000	61.5	108.8	57.7	36.6	31.1
00:02:36	99.44	98.94	98.35	98.89	99.27		00:26:23.281000	60.1	116.1	54.5	35.6	30
00:02:36	99.43	98.94	98.39	98.89	99.22		00:26:24.352000	62.2	111.7	54.1	37.8	22.3
00:02:36	99.43	98.93	98.35	98.89	99.27		00:26:25.328000	61.8	106.7	46.5	37.5	18.9
00:02:36	99.43	98.94	98.35	98.94	99.27		00:26:26.303000	61.8	98.8	42.4	37.9	22.6
00:02:36	99.43	98.94	98.39	98.94	99.27		00:26:27.346000	61.6	93.5	46.4	37.4	19.8
00:02:36	99.42	98.94	98.35	98.89	99.27		00:26:28.318000	61.4	90.1	-34.7	37	16.5
00:02:36	99.43	98.96	98.35	98.89	99.22		00:26:29.310000	61.1	85.2	-43	35.5	18.1
00:02:37	99.43	98.93	98.35	98.89	99.22		00:26:30.365000	61.9	79.6	-42.6	37.9	17.8
00:02:37	99.43	98.94	98.35	98.94	99.27		00:26:31.341000	61.9	76.2	-45.1	37.6	13.6
00:02:37	99.43	98.94	98.39	98.89	99.22		00:26:32.347000	62.3	68.1	8.5	35.2	18
00:02:37	99.43	98.94	98.39	98.94	99.22		00:26:33.389000	62.2	67.4	67.1	34.5	18.5
00:02:37	99.43	98.94	98.39	98.89	99.27		00:26:34.363000	61.3	61.4	67.9	33.7	16.3
00:02:37	99.43	98.93	98.35	98.89	99.22		00:26:35.371000	60.5	57.2	67.2	33.2	16.9
00:02:37	99.43	98.94	98.35	98.94	99.22		00:26:36.397000	62.4	55.7	64.8	35.7	18
00:02:37	99.43	98.94	98.35	98.94	99.31		00:26:37.402000	62.1	49.9	59.5	36.2	12.9
00:02:37	99.43	98.93	98.39	98.89	99.27		00:26:38.426000	62.6	46.4	56.9	37.1	16.6
00:02:37	99.43	98.94	98.39	98.94	99.27		00:26:39.433000	62.4	45.4	50.1	37.3	18.1
00:02:38	99.43	98.93	98.35	98.94	99.22		00:26:40.441000	60.5	41.2	43.6	36.6	17
00:02:38	99.42	98.94	98.35	98.94	99.27		00:26:41.464000	61.4	40.5	-32	36.7	16.6
00:02:38	99.42	98.94	98.35	98.89	99.31		00:26:42.456000	62.7	36.3	-52.6	38.9	18.1
00:02:38	99.43	98.94	98.35	98.94	99.27		00:26:43.448000	62.4	34.1	-52.4	38.7	14.3
00:02:38	99.43	98.93	98.35	98.89	99.27		00:26:44.520000	62.7	32.3	-16	38.7	16.8
00:02:38	99.43	98.94	98.39	98.94	99.27		00:26:45.483000	62.3	30.4	62.4	38.4	18.2
00:02:38	99.44	98.93	98.35	98.94	99.27		00:26:46.471000	60.7	30	93.8	37.2	17
00:02:38	99.43	98.98	98.35	98.94	99.27		00:26:47.494000	61.8	26.9	100	37.3	16.8
00:02:38	99.44	98.94	98.39	98.89	99.27		00:26:48.486000	62.7	25.2	87.6	39	17.6
00:02:38	99.43	98.94	98.35	98.89	99.22		00:26:49.541000	63	23	82.4	38.9	14.7
00:02:39	99.43	98.94	98.39	98.89	99.27		00:26:50.516000	63	20.7	76.6	39.2	16.5
00:02:39	99.43	98.93	98.39	98.94	99.27		00:26:51.524000	62.5	21.6	71.6	38.8	17.6
00:02:39	99.43	98.94	98.35	98.89	99.22		00:26:52.564000	60.6	19.1	63	37.1	17.6
00:02:39	99.43	98.98	98.35	98.89	99.27		00:26:53.539000	62.1	18.7	58.5	37.9	-7.6
00:02:39	99.43	98.99	98.39	98.89	99.27		00:26:54.547000	62.7	17.9	54.9	39.3	-22.7
00:02:39	99.42	98.98	98.39	98.94	99.22		00:26:55.602000	62.7	14.1	14.7	39.4	-15.3
00:02:39	99.43	98.99	98.35	98.89	99.27		00:26:56.593000	71	14.6	-49.6	39.5	-9.1
00:02:39	99.44	98.99	98.35	98.89	99.27		00:26:57.601000	66.1	14.4	-55.6	39.1	29.6
00:02:39	99.43	98.98	98.35	98.89	99.22		00:26:58.592000	66	12.6	-59.4	37	45.7
00:02:39	99.38	98.99	98.35	98.89	99.27		00:26:59.600000	77.3	-33.9	-53.3	38.3	55.5
00:02:40	99.38	98.99	98.35	98.89	99.27		00:27:00.624000	68.3	-53	80.9	39.8	53.5
00:02:40	99.38	98.99	98.35	98.94	99.22		00:27:01.686000	74.4	-34.1	95.8	39.6	54.8
00:02:40	99.38	98.99	98.35	98.94	99.27		00:27:02.623000	69.2	-17.4	107.8	40	57.4
00:02:40	99.43	98.98	98.39	98.94	99.22		00:27:03.646000	69.6	48.6	95	39.4	58.9
00:02:40	99.38	98.98	98.35	98.94	99.27		00:27:04.702000	71.6	46.8	79.6	37	57.6
00:02:40	99.42	98.98	98.39	98.89	99.27		00:27:05.661000	65.6	61.4	70.7	39.1	54.4
00:02:40	99.43	98.99	98.35	98.72	99.22		00:27:06.689000	72.9	67.7	65.2	40.2	50.3
00:02:40	99.43	98.99	98.35	98.72	99.27		00:27:07.724000	66.9	60.1	59.7	40.1	47.9
00:02:40	99.43	98.99	98.35	98.72	99.22		00:27:08.700000	68.3	46.2	53.5	40.4	47.9
00:02:40	99.38	98.98	98.39	98.72	99.27		00:27:09.724000	71.7	45.5	49.9	40.1	48.3
00:02:41	99.39	98.98	98.35	98.76	99.27		00:27:10.763000	62.4	39.7	46.2	37.1	47.9
00:02:41	99.39	98.99	98.35	98.76	99.22		00:27:11.723000	71	34.8	43.3	39.7	41.6
00:02:41	99.37	98.99	98.35	98.8	99.27		00:27:12.730000	65.3	32.1	42.8	40.6	43.2
00:02:41	99.37	98.98	98.35	98.76	99.27		00:27:13.754000	66.4	26.3	38.9	40.5	40
00:02:41	99.38	98.97	98.35	98.72	99.27		00:27:14.745000	69.7	25.7	37.6	40.6	42
00:02:41	99.38	98.99	98.39	98.8	99.22		00:27:15.753000	64.4	24.2	36.2	40.4	42.6
00:02:41	99.37	98.99	98.39	98.85	99.27		00:27:16.744000	67.4	23.2	34.2	37.8	43
00:02:41	99.38	98.98	98.35	98.8	99.22		00:27:17.768000	64.7	21.9	34.1	40.1	40.4
00:02:41	99.38	98.99	98.39	98.76	99.27		00:27:18.824000	66.8	19.7	32.1	40.8	31.8
00:02:41	99.38	98.99	98.31	98.72	99.22		00:27:19.799000	69.1	17	30.2	39.8	31.1
00:02:42	99.38	98.99	98.35	98.72	99.22		00:27:20.809000	64	17.3	29.3	38.2	28.9
00:02:42	99.38	98.99	98.35	98.72	99.22		00:27:21.814000	69.8	16.6	27.3	38	23.5
00:02:42	99.37	98.99	98.39	98.72	99.31		00:27:22.806000	61.3	16	27.7	35.4	20.7
00:02:42	99.37	98.99	98.39	98.76	99.27		00:27:23.829000	53.7	14.3	27.2	38.5	20.1
00:02:42	99.37	98.99	98.39	98.8	99.22		00:27:24.805000	53.3	-33.4	25.2	39.5	17.6
00:02:42	99.38	98.99	98.39	98.72	99.22		00:27:25.812000	49.8	-44.5	26.9	40	17.3
00:02:42	99.38	98.99	98.35	98.72	99.27		00:27:26.868000	53.8	-32	-34.4	41.1	17.1
00:02:42	99.43	98.98	98.35	98.76	99.27		00:27:27.841000	47.1	-15.4	-83	41.3	18.6
00:02:42	99.43	98.98	98.39	98.76	99.27		00:27:28.824000	49	-16.7	-84.6	38.8	14.5
00:02:42	99.38	98.98	98.39	98.76	99.22		00:27:29.826000	60.3	26.1	-13.7	41.9	13.4
00:02:43	99.39	98.99	98.35	98.76	99.27		00:27:30.882000	42.1	29.5	41.9	42.4	15.2
00:02:43	99.38	98.99	98.39	98.72	99.27		00:27:31.874000	44.3	37.8	71	42.5	15.1
00:02:43	99.38	98.98	98.35	98.76	99.27		00:27:32.866000	46.9	50.3	59.2	42.7	14
00:02:43	99.37	99	98.35	98.76	99.22		00:27:33.927000	38.7	45.6	66.2	42.3	16
00:02:43	99.38	98.99	98.35	98.8	99.27		00:27:34.896000	33.4	19.2	58	39.1	14.7
00:02:43	99.38	98.99	98.35	98.85	99.22		00:27:35.888000	33.8	-38.7	50.9	42.1	12.3
00:02:43	99.38	98.99	98.39	98.72	99.22		00:27:36.919000	29.4	-22.6	48	42.8	14.3
00:02:43	99.43	98.99	98.39	98.72	99.22		00:27:37.903000	30.2	-14.5	42.7	43	14.8
00:02:43	99.43	99.02	98.35	98.72	99.27		00:27:38.917000	31.3	44.5	37.3	43.1	13.4
00:02:43	99.37	99.03	98.35	98.76	99.27		00:27:39.967000	24.2	44.7	36.1	42.9	14.3
00:02:44	99.37	99	98.35	98.76	99.27		00:27:40.925000	31.2	54.1	32.7	39.4	14.8
00:02:44	99.38	98.99	98.39	98.76	99.22		00:27:41.933000	28.3	60.5	31.8	42.8	11.3
00:02:44	99.36	98.98	98.35	98.72	99.22		00:27:42.982000	32.2	54.4	7.9	43.4	14
00:02:44	99.38	98.99	98.35	98.72	99.22		00:27:43.964000	-20	50.7	-52	43.4	14.6
00:02:44	99.38	99.02	98.35	98.72	99.22		00:27:44.971000	-24.3	44.6	-65.4	43.6	12.8
00:02:44	99.38	99.02	98.35	98.8	99.27		00:27:45.979000	-12.6	41.1	31.2	43.2	17.3
00:02:44	99.38	99.02	98.39	98.85	99.22		00:27:46.987000	-9.2	37.7	60.7	39.7	-26.7
00:02:44	99.43	99.05	98.35	98.76	99.27		00:27:48.043000	-8.5	33.5	60.6	43.4	-21.4
00:02:44	99.43	99.03	98.31	98.8	99.27		00:27:49.050000	0	29.3	57.3	43.6	-11.8
00:02:44	99.43	99.03	98.39	98.76	99.27		00:27:50.105000	22.8	29.2	59.1	44	-10
00:02:45	99.43	99.02	98.35	98.76	99.22		00:27:51.082000	34.4	27.2	57.1	43.9	-7.6
00:02:45	99.38	99.02	98.35	98.8	99.27		00:27:52.057000	39.1	28.3	56.2	43.8	-8
00:02:45	99.44	99.03	98.39	98.89	99.27		00:27:53.096000	43.7	-27.1	55.1	40.4	-5
00:02:45	99.42	99.03	98.39	98.89	99.27		00:27:54.104000	45	-42.3	52.5	44.1	6.6
00:02:45	99.43	99.03	98.35	98.89	99.27		00:27:55.126000	41.6	-30.5	50.8	44	53.2
00:02:45	99.43	99.07	98.39	98.89	99.27		00:27:56.118000	41.4	-20	40.4	44.5	70.8
00:02:45	99.43	99.02	98.35	98.89	99.27		00:27:57.167000	38.7	-14.9	44.7	44.5	67.3
00:02:45	99.44	99.03	98.35	98.85	99.27		00:27:58.118000	33.3	17	47.7	44.4	65.7
00:02:45	99.43	99.03	98.35	98.8	99.27		00:27:59.109000	36.7	34.7	39.3	40.9	66.9
00:02:45	99.43	99.03	98.39	98.94	99.22		00:28:00.132000	32.5	-36.4	36.6	44.6	63.2
00:02:46	99.43	99.02	98.35	98.94	99.27		00:28:01.156000	33.7	-36.2	37.9	44.8	57
00:02:46	99.37	99.03	98.35	98.94	99.27		00:28:02.132000	32.1	-23.9	34.3	44.8	57.6
00:02:46	99.38	99.05	98.35	98.89	99.22		00:28:03.154000	29.2	-18.4	38.4	44.9	52.8
00:02:46	99.37	99.05	98.35	98.89	99.27		00:28:04.206000	29.9	33.7	35.6	44.8	48.4
00:02:46	99.38	99.02	98.35	98.94	99.22		00:28:05.154000	27.9	56.9	32.1	41.3	48
00:02:46	99.38	99.03	98.35	98.89	99.22		00:28:06.162000	28.9	92.5	38	45.2	46.6
00:02:46	99.44	99.03	98.35	98.94	99.27		00:28:07.169000	28.7	94.3	38	45.1	42.1
00:02:46	99.37	99.07	98.35	98.89	99.22		00:28:08.209000	25.6	100.5	31.1	45.4	39.3
00:02:46	99.38	99.07	98.35	98.94	99.27		00:28:09.184000	27.3	99.5	26.5	45.6	37.3
00:02:46	99.38	99.08	98.39	98.89	99.22		00:28:10.240000	23.8	95.2	29.5	45.4	30.2
00:02:47	99.38	99.03	98.35	98.89	99.22		00:28:11.248000	30.9	90	31.1	42.1	31.8
00:02:47	99.38	99.02	98.39	98.94	99.22		00:28:12.287000	-29.9	88.6	33.5	45.9	42.5
00:02:47	99.38	99.02	98.35	98.94	99.22		00:28:13.263000	-27.8	74.7	37.9	45.6	41.9
00:02:47	99.38	99.03	98.39	98.94	99.27		00:28:14.270000	-8.5	75.7	30.8	46.1	40.9
00:02:47	99.38	99.03	98.35	98.94	99.22		00:28:15.309000	-10	74.5	31.8	45.9	39.9
00:02:47	99.38	99.03	98.39	98.94	99.22		00:28:16.285000	24.3	61.3	30.2	46.2	34.6
00:02:47	99.38	99.03	98.35	98.94	99.27		00:28:17.292000	32.3	57.2	38.2	42.8	40.7
00:02:47	99.38	99.07	98.39	98.94	99.22		00:28:18.337000	38	59.7	36	46.6	38.4
00:02:47	99.38	99.08	98.35	98.94	99.27		00:28:19.292000	47.1	63.6	34.2	46.6	41.1
00:02:47	99.38	99.03	98.35	98.94	99.22		00:28:20.300000	47.8	58.2	26.4	47	41.6
00:02:48	99.38	99.07	98.35	98.85	99.27		00:28:21.323000	45.9	53.3	27.8	46.8	37.3
00:02:48	99.37	99.03	98.39	98.8	99.27		00:28:22.314000	46.4	52.3	30.4	46.9	31.4
00:02:48	99.38	99.03	98.39	98.94	99.27		00:28:23.322000	42.1	53.4	31.5	43.9	29
00:02:48	99.38	99.03	98.35	98.94	99.22		00:28:24.361000	40.2	53.7	33.9	47.3	35.1
00:02:48	99.38	99.02	98.39	98.94	99.22		00:28:25.337000	39.1	46.2	33.7	47.3	35.3
00:02:48	99.38	99.03	98.35	98.89	99.27		00:28:26.345000	36.2	40.6	27.2	47.7	33.9
00:02:48	99.38	99.03	98.39	98.94	99.27		00:28:27.373000	35	30.9	32.2	47.4	33.4
00:02:48	99.38	99.02	98.39	98.89	99.27		00:28:28.360000	34.1	27.3	36	47.6	29.8
00:02:48	99.38	99.07	98.35	98.85	99.22		00:28:29.383000	34.7	20.6	30.1	45	34.8
00:02:48	99.38	99.08	98.39	98.8	99.22		00:28:30.360000	33.9	19.3	28.7	48.1	35.4
00:02:49	99.38	99.05	98.39	98.85	99.27		00:28:31.430000	31.3	19.4	25.9	48	35.6
00:02:49	99.38	99.02	98.35	98.8	99.27		00:28:32.377000	32.2	15.8	20.5	48.4	32.9
00:02:49	99.38	99.03	98.39	98.94	99.22		00:28:33.381000	27.8	16.2	27.3	48.3	36.2
00:02:49	99.38	98.99	98.35	98.89	99.22		00:28:34.409000	29.6	13.9	28.9	48.1	36.6
00:02:49	99.38	98.99	98.35	98.89	99.27		00:28:35.380000	30.3	11.4	33.1	45.8	26.6
00:02:49	99.38	98.98	98.35	98.89	99.27		00:28:36.388000	27.4	10.5	31.7	48.8	25.9
00:02:49	99.37	98.99	98.35	98.89	99.27		00:28:37.427000	29.1	15.6	27.7	48.8	30.3
00:02:49	99.38	98.99	98.35	98.94	99.27		00:28:38.403000	27.3	-51.9	22.4	48.9	35.1
00:02:49	99.38	99.03	98.35	98.94	99.31		00:28:39.458000	24.4	-43.1	29.6	48.5	29.9
00:02:49	99.38	99.02	98.35	98.94	99.27		00:28:40.450000	27.7	-27.9	31.2	48.2	26.4
00:02:50	99.38	99.03	98.39	98.89	99.27		00:28:41.473000	25.9	-24.1	28.8	45.9	28.6
00:02:50	99.38	99.03	98.39	98.94	99.27		00:28:42.465000	26.8	-19.9	24.4	49	27
00:02:50	99.38	99.02	98.35	98.94	99.27		00:28:43.457000	26	-4.7	23.4	49.3	33.3
00:02:50	99.38	98.99	98.35	98.94	99.27		00:28:44.496000	24	23.6	24.6	49.7	33
00:02:50	99.38	99	98.35	98.94	99.22		00:28:45.504000	22.9	25	27.6	49.4	35
00:02:50	99.38	98.98	98.35	98.89	99.27		00:28:46.480000	23.8	0	29.2	49.5	35.4
00:02:50	99.38	98.99	98.39	98.94	99.22		00:28:47.476000	23.5	-43.9	31.7	47.5	34.3
00:02:50	99.39	98.99	98.39	98.94	99.27		00:28:48.525000	5.9	-34.9	29	50.7	33.7
00:02:50	99.37	98.98	98.39	98.89	99.27		00:28:49.489000	-23.1	-24.7	28.3	50.5	36.4
00:02:50	99.38	99.02	98.39	98.94	99.27		00:28:50.521000	-24.5	-18.4	29.8	50.8	28.6
00:02:51	99.38	99.03	98.35	98.85	99.31		00:28:51.516000	-6.3	-19	31	50.7	28.9
00:02:51	99.38	99.02	98.35	98.8	99.27		00:28:52.524000	39.1	-14.7	28.5	50.7	29.9
00:02:51	99.38	99	98.35	98.94	99.22		00:28:53.571000	59.7	33.8	22.8	48.9	34.5
00:02:51	99.38	98.99	98.35	98.89	99.27		00:28:54.573000	68.3	57.9	23.5	51.6	23.6
00:02:51	99.38	98.98	98.39	98.89	99.22		00:28:55.579000	63.9	75.1	24.5	51.5	21.3
00:02:51	99.38	98.98	98.31	98.89	99.27		00:28:56.627000	54.9	79	28.6	51.7	21.5
00:02:51	99.38	98.99	98.35	98.89	99.27		00:28:57.593000	56.8	74.9	34.1	51.5	25
00:02:51	99.38	98.99	98.35	98.89	99.27		00:28:58.585000	52.5	61.6	32	51.1	27.1
00:02:51	99.39	98.99	98.35	98.94	99.27		00:28:59.593000	49.1	53.5	23.7	49.5	27.7
00:02:51	99.38	98.99	98.35	98.94	99.22		00:29:00.632000	45.5	52.6	27	51.8	27.4
00:02:52	99.37	98.99	98.39	98.85	99.22		00:29:01.608000	41.6	47.7	30.6	52	33.4
00:02:52	99.39	98.98	98.39	98.8	99.27		00:29:02.600000	38.7	43.2	29.5	52.3	31.9
00:02:52	99.38	98.99	98.44	98.94	99.27		00:29:03.639000	39.1	40.6	32.3	52.3	30.8
00:02:52	99.38	98.98	98.35	98.89	99.27		00:29:04.631000	38.4	36.8	32.5	51.4	35.6
00:02:52	99.39	98.98	98.35	98.94	99.27		00:29:05.622000	37.8	31.7	30.3	50.7	34.3
00:02:52	99.37	98.99	98.35	98.94	99.22		00:29:06.693000	35.7	32.7	30.1	52.7	31.8
00:02:52	99.39	98.99	98.35	98.94	99.27		00:29:07.670000	35.2	30.2	30.3	52.9	36.7
00:02:52	99.38	98.99	98.35	98.94	99.27		00:29:08.660000	31.2	28.7	25.6	53.5	38.2
00:02:52	99.38	98.99	98.39	98.8	99.27		00:29:09.668000	32.7	26.6	22	53.1	28.2
00:02:52	99.38	98.99	98.35	98.76	99.27		00:29:10.680000	32	-23.3	22.2	51.8	23.8
00:02:53	99.38	98.99	98.39	98.72	99.22		00:29:11.667000	30.8	-48	24.9	52.1	25.2
00:02:53	99.38	98.99	98.35	98.72	99.27		00:29:12.675000	31.1	-40.4	24.8	54.1	36.7
00:02:53	99.38	98.99	98.35	98.72	99.27		00:29:13.718000	30	-22.1	29.3	53.9	28.5
00:02:53	99.38	98.99	98.35	98.72	99.27		00:29:14.690000	25.6	-17	29.3	54.4	27.1
00:02:53	99.39	98.99	98.35	98.72	99.22		00:29:15.698000	29.1	46.1	29.2	54.1	29.4
00:02:53	99.38	98.99	98.39	98.72	99.22		00:29:16.749000	27.2	83.4	30.6	53	26.8
00:02:53	99.39	98.99	98.39	98.72	99.22		00:29:17.729000	27.2	104.8	32.8	53	27
00:02:53	99.38	98.99	98.35	98.72	99.27		00:29:18.784000	18.7	112	34.2	54.9	31.4
00:02:53	99.37	98.99	98.35	98.72	99.22		00:29:19.797000	-31.8	114	25.1	54.8	35
00:02:53	99.38	98.99	98.35	98.72	99.22		00:29:20.831000	-25.3	104.5	24.4	55.2	29.8
00:02:54	99.38	98.98	98.35	98.72	99.27		00:29:21.825000	-15.8	94.5	32.5	54.8	31.5
00:02:54	99.38	98.99	98.39	98.72	99.22		00:29:22.799000	-9.9	86.4	28.5	53.2	35.9
00:02:54	99.39	98.99	98.39	98.72	99.22		00:29:23.838000	33.2	77.7	25.6	54.3	29.8
00:02:54	99.37	98.99	98.39	98.72	99.27		00:29:24.830000	50.7	73.5	20.7	55.6	26.5
00:02:54	99.38	98.98	98.35	98.8	99.27		00:29:25.821000	60.1	67.4	19.7	55.7	24.6
00:02:54	99.37	98.98	98.35	98.76	99.22		00:29:26.860000	67.3	61.8	22.8	56	26.1
00:02:54	99.38	98.99	98.35	98.72	99.22		00:29:27.836000	57.4	56.3	28.9	55.8	29.6
00:02:54	99.39	98.99	98.35	98.72	99.27		00:29:28.891000	49.5	51.1	31.2	53.8	31.1
00:02:54	99.37	98.98	98.39	98.72	99.27		00:29:29.851000	48	42.7	29.6	55.1	23.3
00:02:54	99.38	98.98	98.39	98.72	99.22		00:29:30.874000	43.8	42.1	29.9	56.8	28.1
00:02:55	99.43	98.99	98.39	98.76	99.31		00:29:31.898000	41	38.6	28.8	56.6	32.2
00:02:55	99.38	98.99	98.35	98.76	99.27		00:29:32.905000	36.1	35.6	28.4	56.8	31.7
00:02:55	99.37	98.99	98.35	98.76	99.27		00:29:33.945000	37	33.8	31.1	56.3	32.7
00:02:55	99.38	98.99	98.35	98.72	99.31		00:29:34.937000	35.1	30.6	30	54.3	36.1
00:02:55	99.38	99	98.39	98.72	99.27		00:29:35.929000	34.6	26.3	28.4	56	29.5
00:02:55	99.38	98.99	98.35	98.72	99.27		00:29:36.967000	33.8	26.6	27.4	56.6	26.2
00:02:55	99.38	98.99	98.35	98.72	99.22		00:29:37.965000	31.3	-55.7	21.5	56.5	29.4
00:02:55	99.38	98.99	98.35	98.76	99.27		00:29:38.983000	30.5	-45.3	25.5	56.6	32.3
00:02:55	99.39	98.99	98.35	98.76	99.27		00:29:39.974000	30.5	-28.6	32	56.5	35.5
00:02:55	99.38	98.99	98.39	98.72	99.22		00:29:40.998000	29.6	-23.9	34.1	54.1	28.5
00:02:56	99.38	98.98	98.35	98.76	99.27		00:29:42.005000	29.8	0	34.3	56	24.6
00:02:56	99.38	98.99	98.39	98.72	99.27		00:29:42.981000	27.9	32.6	30.1	57.1	31.5
00:02:56	99.37	98.99	98.35	98.72	99.27		00:29:44.020000	27.1	41	22.2	57.3	25.7
00:02:56	99.38	98.98	98.35	98.72	99.27		00:29:44.997000	25.7	56.1	30.5	57.5	32.7
00:02:56	99.36	98.99	98.35	98.76	99.27		00:29:46.028000	26.2	61.5	30.9	57.2	36.4
00:02:56	99.39	98.99	98.35	98.72	99.27		00:29:47.059000	25.9	55.2	29.1	54.2	35.1
00:02:56	99.37	98.99	98.35	98.8	99.27		00:29:48.034000	25	50.7	28.1	57	29.6
00:02:56	99.38	98.99	98.39	98.76	99.27		00:29:49.026000	24.3	44.3	25.2	58.4	34.5
00:02:56	99.38	98.98	98.39	98.76	99.27		00:29:50.082000	22.5	40.5	21.3	58.4	35.5
00:02:56	99.38	98.99	98.35	98.72	99.22		00:29:51.073000	22.1	36.4	23.9	58.8	33.4
00:02:57	99.39	98.99	98.35	98.72	99.27		00:29:52.093000	-23.7	32.5	29.3	58.3	32.9
00:02:57	99.38	98.99	98.35	98.72	99.27		00:29:53.109000	-34.8	30.1	29.3	55.5	35.2
00:02:57	99.39	98.99	98.35	98.72	99.27		00:29:54.112000	-20.8	25.4	29.7	58.4	34
00:02:57	99.38	98.99	98.39	98.76	99.27		00:29:55.167000	-8.6	25.3	27.7	59	31.3
00:02:57	99.38	98.99	98.35	98.76	99.27		00:29:56.143000	33.9	23.6	21.9	59.2	32.4
00:02:57	99.38	98.99	98.39	98.72	99.27		00:29:57.150000	51.8	-51.4	28.7	66.5	33.4
00:02:57	99.39	98.99	98.35	98.72	99.31		00:29:58.174000	55.4	-53.9	32.9	65	35.6
00:02:57	99.39	98.99	98.35	98.76	99.22		00:29:59.166000	59.7	-39.4	29.9	62.1	39.1
00:02:57	99.37	98.99	98.39	98.67	99.27		00:30:00.189000	61.4	-36.2	27.5	66.1	35.3
00:02:57	99.38	98.99	98.39	98.76	99.27		00:30:01.192000	58.2	-20.7	27.5	68.2	32.9
00:02:58	99.38	98.99	98.35	98.72	99.27		00:30:02.204000	53.4	51.4	22.7	56.8	29.1
00:02:58	99.38	98.99	98.39	98.72	99.27		00:30:03.212000	52.1	63.1	27.5	58.5	33.2
00:02:58	99.38	98.99	98.35	98.76	99.27		00:30:04.235000	41.2	71.8	32.3	55.9	33.7
00:02:58	99.39	98.99	98.35	98.8	99.27		00:30:05.243000	44.3	66.3	31.5	52	31.2
00:02:58	99.37	98.99	98.39	98.76	99.22		00:30:06.234000	46.5	63.3	30.4	54.5	30.2
00:02:58	99.38	98.98	98.39	98.72	99.22		00:30:07.242000	39.5	67.4	26.9	54.4	36.8
00:02:58	99.38	98.99	98.39	98.76	99.27		00:30:08.266000	37.9	64	24.9	54.4	32.1
00:02:58	99.38	98.99	98.39	98.72	99.22		00:30:09.241000	43.3	56.8	29.2	54.3	31.2
00:02:58	99.38	98.99	98.39	98.76	99.27		00:30:10.280000	45.5	56.6	31.7	53	34.3
00:02:58	99.38	98.99	98.39	98.76	99.27		00:30:11.304000	38.1	53.2	31.5	49.1	35.4
00:02:59	99.37	98.98	98.35	98.76	99.27		00:30:12.282000	34.8	50.7	30.8	52	28.4
00:02:59	99.38	98.99	98.35	98.76	99.27		00:30:13.287000	36.4	45.6	29.6	51.4	34.6
00:02:59	99.38	98.99	98.35	98.72	99.22		00:30:14.311000	36.5	44.4	23.9	50.7	34.1
00:02:59	99.38	98.99	98.39	98.76	99.27		00:30:15.334000	41.8	43.7	25.7	50.4	36.2
00:02:59	99.38	98.99	98.39	98.72	99.27		00:30:16.358000	34.8	38.5	26.5	49.1	27.5
00:02:59	99.38	99.01	98.39	98.76	99.27		00:30:17.333000	36.5	30.7	29.7	46.5	26.3
00:02:59	99.38	99.03	98.35	98.8	99.27		00:30:18.324000	45	33	30.5	67.9	28.1
00:02:59	99.38	99.02	98.35	98.72	99.22		00:30:19.364000	35.6	38.2	30.2	66.7	30.6
00:02:59	99.38	99	98.35	98.76	99.22		00:30:20.356000	26.2	39.2	25.7	52	33.7
00:02:59	99.39	99.03	98.35	98.72	99.22		00:30:21.364000	31	35.8	29.8	49	28.6
00:03:00	99.38	99.03	98.35	98.76	99.27		00:30:22.355000	35.5	31.1	29.1	56.3	27.3
00:03:00	99.38	99.02	98.39	98.76	99.27		00:30:23.378000	39.9	30.5	31.1	8.8	30.5
00:03:00	99.38	99.03	98.39	98.72	99.31		00:30:24.371000	34.4	34.6	32.5	-6.1	20.8
00:03:00	99.38	99.07	98.39	98.72	99.22		00:30:25.393000	35	29.3	30.4	5.3	26.9
00:03:00	99.38	99.08	98.35	98.72	99.27		00:30:26.386000	33.5	25.6	28.8	0	32.7
00:03:00	99.38	99.08	98.35	98.72	99.27		00:30:27.393000	39.6	23.4	33	26.3	32.2
00:03:00	99.38	99.08	98.35	98.72	99.22		00:30:28.432000	39.1	25.8	27.7	33.6	28.2
00:03:00	99.38	99.08	98.35	98.76	99.27		00:30:29.409000	31.3	28.5	27.5	40.9	32.1
00:03:00	99.38	99.08	98.39	98.76	99.27		00:30:31.439000	28.2	27.4	28.8	50.1	31.9
00:03:00	99.38	99.08	98.35	98.72	99.27		00:30:32.430000	34.8	25.1	27.3	43.9	32.6
00:03:01	99.38	99.08	98.35	98.76	99.27		00:30:33.508000	31.2	28.9	25.9	49.1	34.5
00:03:01	99.38	99.08	98.35	98.76	99.22		00:30:34.448000	35.5	30.9	27.7	45.4	33.7
00:03:01	99.38	99.09	98.39	98.8	99.27		00:30:35.485000	30.4	24.3	30.3	37.5	31.9
00:03:01	99.39	99.07	98.35	98.72	99.22		00:30:36.542000	27.8	16.9	32.1	44.7	33.4
00:03:01	99.38	99.08	98.39	98.76	99.27		00:30:37.484000	24.7	16.2	30.8	38.6	34.9
00:03:01	99.37	99.07	98.39	98.76	99.22		00:30:38.523000	17.9	22.1	25.9	38	31.5
00:03:01	99.38	99.08	98.44	98.72	99.27		00:30:39.515000	16.4	26.3	30.7	38	34.9
00:03:01	99.38	99.07	98.39	98.8	99.22		00:30:40.507000	16.8	23.4	30.9	31	30
00:03:01	99.38	99.08	98.35	98.76	99.22		00:30:41.565000	16.1	25	30.4	30.2	29.6
00:03:01	99.38	99.08	98.35	98.76	99.22		00:30:42.556000	17.3	19.8	28	34.2	29.6
00:03:02	99.38	99.08	98.35	98.76	99.31		00:30:43.568000	16.8	22.2	28.1	28.7	31.2
00:03:02	99.38	99.08	98.39	98.76	99.22		00:30:44.633000	17.3	24.8	25.8	33.6	33.3
00:03:02	99.38	99.08	98.44	98.72	99.27		00:30:45.609000	14.1	21.3	28.2	31.5	34.3
00:03:02	99.38	99.08	98.39	98.76	99.22		00:30:46.600000	19.6	17.3	29.1	27.7	34.8
00:03:02	99.38	99.08	98.39	98.72	99.27		00:30:47.608000	-29.2	22.4	29.6	30.2	30.2
00:03:02	99.38	99.08	98.39	98.76	99.22		00:30:48.615000	-32.4	23.5	30	30.4	34.4
00:03:02	99.38	99.08	98.35	98.76	99.27		00:30:49.639000	-18.4	21.4	28.2	27	30.2
00:03:02	99.38	99.08	98.39	98.76	99.27		00:30:50.614000	-14.5	18.9	26	-4.4	28.1
00:03:02	99.38	99.08	98.39	98.8	99.22		00:30:51.630000	15.3	17.6	28.1	-10.6	29.6
00:03:02	99.38	99.07	98.39	98.76	99.22		00:30:52.661000	25	23.5	29.5	-7	32.1
00:03:03	99.38	99.08	98.39	98.76	99.27		00:30:53.663000	47.1	22.6	27.9	-2.9	26.9
00:03:03	99.38	99.07	98.35	98.72	99.27		00:30:54.660000	60.1	14.8	27.5	6.5	30.2
00:03:03	99.37	99.08	98.35	98.72	99.22		00:30:55.654000	-2.5	12.1	22.2	46.8	35
00:03:03	99.38	99.08	98.35	98.72	99.27		00:30:56.675000	-29.7	14.2	21.5	74.8	35.4
00:03:03	99.39	99.08	98.35	98.8	99.27		00:30:57.683000	-21.4	19.6	23.3	60.5	32
00:03:03	99.38	99.08	98.35	98.76	99.22		00:30:58.675000	-13.3	21.1	25.2	66.5	33.2
00:03:03	99.38	99.09	98.35	98.76	99.22		00:30:59.698000	51.7	16.4	27.7	55.6	33.8
00:03:03	99.38	99.08	98.39	98.76	99.22		00:31:00.689000	68.3	15.9	29.2	51.8	30.7
00:03:03	99.37	99.09	98.39	98.72	99.31		00:31:01.713000	91.4	21	30.5	52.1	33.6
00:03:03	99.38	99.08	98.35	98.76	99.22		00:31:02.722000	89.2	20.7	27.8	49.1	30.2
00:03:04	99.38	99.08	98.35	98.72	99.27		00:31:03.715000	88.9	15.2	26.7	44.9	28.7
00:03:04	99.38	99.08	98.39	98.72	99.22		00:31:04.720000	91	12.7	26.5	43.7	32.7
00:03:04	99.38	99.08	98.39	98.76	99.27		00:31:05.751000	85.9	12.2	31.2	40.8	32.3
00:03:04	99.38	99.09	98.35	98.8	99.27		00:31:06.751000	82.2	14.5	29.3	40.8	29.7
00:03:04	99.38	99.08	98.35	98.76	99.27		00:31:07.742000	77.6	18.6	26.9	40.8	30.4
00:03:04	99.38	99.08	98.35	98.76	99.22		00:31:08.766000	72.2	19.8	27.5	38.6	32.6
00:03:04	99.38	99.09	98.35	98.76	99.27		00:31:09.773000	62.7	16.7	25.9	36.8	32.3
00:03:04	99.38	99.08	98.39	98.76	99.27		00:31:10.797000	64.2	15	29.5	35.4	18.5
00:03:04	99.38	99.08	98.35	98.72	99.22		00:31:11.804000	61.6	18	32	32.9	18.2
00:03:04	99.38	99.07	98.39	98.72	99.27		00:31:12.796000	55.4	19.6	28.3	34.5	25.5
00:03:05	99.38	99.08	98.35	98.72	99.27		00:31:13.803000	52.2	19.4	28.2	33.7	26.5
00:03:05	99.38	99.07	98.35	98.72	99.27		00:31:14.843000	54.5	13.2	27.6	31.8	25.6
00:03:05	99.38	99.08	98.35	98.72	99.22		00:31:15.851000	54.9	12.1	30.5	31.3	25.9
00:03:05	99.38	99.08	98.35	98.76	99.31		00:31:16.858000	49.4	16.1	31.5	28.5	26.7
00:03:05	99.38	99.08	98.35	98.76	99.27		00:31:17.866000	43.7	20	28.5	27.8	28.5
00:03:05	99.39	99.08	98.35	98.72	99.22		00:31:18.857000	48.6	16.5	30	29.4	31.6
00:03:05	99.38	99.07	98.39	98.72	99.27		00:31:19.849000	48.1	16.7	32.7	27.9	32.4
00:03:05	99.36	99.08	98.35	98.8	99.27		00:31:20.859000	44.9	15.6	31.3	27.2	33.1
00:03:05	99.39	99.07	98.39	98.72	99.27		00:31:21.869000	38.6	17.8	31.2	30.5	35.5
00:03:05	99.38	99.08	98.35	98.72	99.22		00:31:22.871000	45.3	21.6	31.6	-29.8	34.8
00:03:06	99.38	99.07	98.35	98.72	99.27		00:31:23.911000	45	18.9	29.2	-19.8	34.9
00:03:06	99.38	99.08	98.35	98.76	99.27		00:31:24.923000	34.4	11.1	25	-15.4	32
00:03:06	99.38	99.08	98.39	98.72	99.22		00:31:25.958000	32.2	12.9	26.7	44.2	35.3
00:03:06	99.38	99.08	98.35	98.76	99.27		00:31:26.933000	34	12.1	30.1	58.6	31.7
00:03:06	99.38	99.11	98.39	98.72	99.27		00:31:27.963000	36.2	19.2	31.5	51.2	29.5
00:03:06	99.38	99.12	98.39	98.76	99.27		00:31:28.964000	40.9	20.6	31.9	36.5	32.1
00:03:06	99.38	99.12	98.35	98.72	99.22		00:31:29.956000	35.9	20.7	28.6	40	32.3
00:03:06	99.38	99.08	98.39	98.76	99.27		00:31:30.947000	31.9	12.7	25.1	34.2	24.5
00:03:06	99.38	99.08	98.39	98.72	99.22		00:31:31.989000	35.6	16.3	28.2	30.1	23.5
00:03:06	99.38	99.07	98.39	98.72	99.22		00:31:32.963000	34.3	21.9	30.9	31.3	26
00:03:07	99.38	99.07	98.39	98.76	99.27		00:31:33.970000	26.2	22.1	28	28.7	34.6
00:03:07	99.39	99.08	98.35	98.76	99.27		00:31:34.988000	26.4	15.4	29.3	26.1	27.1
00:03:07	99.38	99.11	98.35	98.76	99.22		00:31:35.985000	27.2	15.6	30.4	28.6	26.4
00:03:07	99.37	99.09	98.39	98.76	99.27		00:31:37.025000	32.4	12.9	26.3	27.5	24.1
00:03:07	99.38	99.07	98.39	98.72	99.22		00:31:38.032000	34.2	20.4	26.4	27.5	26.2
00:03:07	99.39	99.12	98.35	98.72	99.27		00:31:39.008000	29.3	21.1	27.9	27.3	30.4
00:03:07	99.38	99.08	98.39	98.8	99.22		00:31:40.047000	24.1	22.7	28.5	25	31.8
00:03:07	99.38	99.08	98.35	98.72	99.27		00:31:41.007000	27.7	22.7	31.5	22.8	31.6
00:03:07	99.38	99.07	98.35	98.72	99.27		00:31:42.030000	19.1	16.1	33.4	23.8	32.2
00:03:07	99.38	99.08	98.35	98.76	99.22		00:31:43.022000	24.3	20.7	26.6	23.8	30.1
00:03:08	99.38	99.07	98.39	98.76	99.27		00:31:44.030000	25.9	23.7	29.4	27.1	30.7
00:03:08	99.39	99.08	98.35	98.76	99.27		00:31:45.037000	26.4	17.6	32	-26	31.9
00:03:08	99.38	99.08	98.35	98.72	99.31		00:31:46.113000	26.2	12.8	31.1	-18.8	34.8
00:03:08	99.38	99.08	98.39	98.72	99.27		00:31:47.068000	29.2	12.8	28.8	-11.6	30.2
00:03:08	99.43	99.11	98.35	98.72	99.27		00:31:48.076000	26.4	16.8	27.4	11.9	30.7
00:03:08	99.43	99.12	98.39	98.72	99.27		00:31:49.083000	19.6	20.2	25	39	28.5
00:03:08	99.43	99.11	98.35	98.76	99.27		00:31:50.090000	22	24.4	24.5	40.6	33
00:03:08	99.43	99.12	98.35	98.72	99.27		00:31:51.098000	27	21	25.2	54.6	33.5
00:03:08	99.44	99.09	98.39	98.8	99.27		00:31:52.106000	25.5	20.9	29.1	45.8	33.8
00:03:08	99.44	99.07	98.39	98.76	99.27		00:31:53.129000	23.2	19.7	30.9	30.8	27.9
00:03:09	99.43	99.09	98.35	98.72	99.22		00:31:54.137000	21.2	21	31.5	44	28.8
00:03:09	99.43	99.07	98.35	98.72	99.22		00:31:56.136000	25.4	18.3	27.3	38.6	29.8
00:03:09	99.43	99.08	98.35	98.72	99.22		00:31:57.143000	22.9	15.4	30.9	34.5	33.9
00:03:09	99.43	99.08	98.39	98.72	99.22		00:31:58.151000	17.2	17.8	28.3	36	32.4
00:03:09	99.43	99.11	98.39	98.72	99.22		00:31:59.191000	17.5	20.4	28.4	28.3	31.3
00:03:09	99.43	99.12	98.39	98.76	99.27		00:32:00.198000	21.4	22.4	28.4	32.9	31.6
00:03:09	99.44	99.12	98.35	98.76	99.27		00:32:01.196000	23.8	21.9	26.3	20.6	31.7
00:03:09	99.44	99.14	98.35	98.72	99.27		00:32:02.229000	22.9	22.6	24.2	22.7	26.7
00:03:09	99.43	99.12	98.35	98.72	99.27		00:32:03.237000	20.9	21.1	29.5	19.9	28.9
00:03:09	99.43	99.08	98.39	98.72	99.27		00:32:04.261000	26.7	19	28	22.5	29.5
00:03:10	99.43	99.08	98.35	98.76	99.27		00:32:05.332000	24.2	16.4	30.6	16.6	30.9
00:03:10	99.44	99.08	98.35	98.76	99.27		00:32:06.276000	14.1	23.4	31.3	20.3	33.2
00:03:10	99.43	99.11	98.31	98.72	99.31		00:32:07.286000	16.3	20.5	28.5	19.8	30.2
00:03:10	99.42	99.08	98.35	98.8	99.27		00:32:08.323000	17.1	20.6	27	20.8	22.5
00:03:10	99.43	99.11	98.39	98.8	99.27		00:32:09.314000	17.9	15	30.7	20	29.9
00:03:10	99.43	99.12	98.39	98.76	99.27		00:32:10.306000	23.4	14.4	29.2	19	34
00:03:10	99.43	99.09	98.35	98.72	99.27		00:32:11.345000	24.8	20.4	30.2	15.7	30.3
00:03:10	99.43	99.11	98.35	98.76	99.27		00:32:12.353000	25	24.4	27.5	17.9	26.8
00:03:10	99.44	99.11	98.35	98.76	99.22		00:32:13.409000	27.3	22.9	27.6	18.2	26.8
00:03:10	99.43	99.09	98.35	98.76	99.27		00:32:14.336000	25.5	20.4	25	18.3	25.3
00:03:11	99.43	99.08	98.39	98.72	99.27		00:32:15.359000	18.8	23.4	25.2	6.8	25
00:03:11	99.43	99.09	98.35	98.76	99.27		00:32:16.399000	19	25.3	24.2	-29.8	28.1
00:03:11	99.43	99.08	98.35	98.72	99.27		00:32:17.374000	22.3	21.3	26.6	-19.9	30.5
00:03:11	99.43	99.08	98.39	98.72	99.08		00:32:18.390000	25.7	17.6	28.6	42.4	30.8
00:03:11	99.43	99.11	98.39	98.72	99.22		00:32:19.439000	23.6	17	28	31.4	28.5
00:03:11	99.43	99.08	98.39	98.72	99.27		00:32:20.429000	21.7	23.4	26	29	32.8
00:03:11	99.45	99.08	98.39	98.72	99.27		00:32:21.438000	15.9	24.7	29.7	29.1	33.6
00:03:11	99.43	99.08	98.35	98.72	99.27		00:32:22.460000	25.1	22.9	29.7	31.4	28.8
00:03:11	99.43	99.08	98.35	98.72	99.27		00:32:23.468000	22.1	22.7	28.6	-33	31.1
00:03:11	99.43	99.08	98.39	98.76	99.27		00:32:24.477000	19.2	23	28.4	-18.9	32.6
00:03:12	99.43	99.07	98.35	98.76	99.27		00:32:25.515000	21.3	19.6	27.9	38.9	32.5
00:03:12	99.44	99.08	98.35	98.72	99.22		00:32:26.507000	22.1	26	24.4	51.6	31.5
00:03:12	99.43	99.08	98.35	98.76	99.27		00:32:27.498000	22.2	23.4	27.5	35.7	32.8
00:03:12	99.38	99.08	98.35	98.76	99.04		00:32:28.541000	23.8	16.3	26.9	32.1	34.8
00:03:12	99.44	99.08	98.35	98.8	99.27		00:32:29.529000	20.1	23.2	27.6	24.9	34.2
00:03:12	99.43	99.07	98.35	98.72	99.22		00:32:30.511000	25.2	23.6	27.8	20.5	36.2
00:03:12	99.43	99.07	98.35	98.72	99.27		00:32:31.576000	23.7	23.3	29.6	23.3	31.3
00:03:12	99.43	99.08	98.39	98.8	99.22		00:32:32.551000	16.7	26.6	25.8	19.4	29.2
00:03:12	99.43	99.07	98.39	98.76	99.22		00:32:33.543000	15.7	22.7	30.4	19.6	32.1
00:03:12	99.44	99.09	98.35	98.72	99.27		00:32:34.565000	24.1	24.4	32.6	19.4	32.4
00:03:13	99.43	99.08	98.35	98.76	99.22		00:32:35.542000	24.6	27.3	29.8	15.5	34.1
00:03:13	99.38	99.07	98.35	98.76	99.27		00:32:36.550000	24.6	26.2	28.5	19.9	30.5
00:03:13	99.38	99.08	98.39	98.76	99.27		00:32:37.590000	30	19.5	29.9	18.1	30.7
00:03:13	99.38	99.08	98.35	98.72	99.27		00:32:38.597000	26.1	21.1	28.9	17.9	32.9
00:03:13	99.38	99.08	98.39	98.76	99.22		00:32:39.620000	24.4	19.2	29.8	18.2	31
00:03:13	99.43	99.07	98.35	98.76	99.27		00:32:40.596000	27.8	21.1	28	15.1	34.2
00:03:13	99.43	99.08	98.35	98.76	99.27		00:32:41.598000	26.1	26.1	76.5	14.1	31.7
00:03:13	99.43	99.08	98.35	98.72	99.27		00:32:42.643000	27.1	26.1	160.3	15.7	28.8
00:03:13	99.43	99.08	98.35	98.72	99.27		00:32:43.634000	26.4	22	190.5	15	29.3
00:03:13	99.42	99.08	98.35	98.76	99.27		00:32:44.642000	26.1	24.1	212.5	-40.6	31.3
00:03:14	99.43	99.07	98.39	98.72	99.27		00:32:45.682000	16.3	24.2	194.7	-19.8	29.3
00:03:14	99.44	99.08	98.39	98.76	99.27		00:32:46.673000	18.3	25.4	179.8	35.8	30.4
00:03:14	99.43	99.07	98.35	98.72	99.22		00:32:47.712000	20.6	22	166	23.5	33.2
00:03:14	99.38	99.1	98.35	98.76	99.22		00:32:48.720000	23.8	18.5	153.3	22.6	24.4
00:03:14	99.39	99.09	98.44	98.76	99.27		00:32:49.712000	26.5	17.6	144.9	-14.2	20.4
00:03:14	99.43	99.08	98.35	98.72	99.22		00:32:50.751000	27.6	24	139.8	-34.8	35.5
00:03:14	99.44	99.07	98.35	98.72	99.22		00:32:51.728000	21.3	24.2	135.6	-22.7	32.2
00:03:14	99.43	99.09	98.39	98.76	99.31		00:32:52.750000	18.6	25.5	130.6	41.4	23.8
00:03:14	99.43	99.08	98.39	98.76	99.22		00:32:53.758000	21.2	25.6	127.2	49.5	28.9
00:03:14	99.43	99.08	98.35	98.72	99.27		00:32:54.814000	25.5	25.4	123	44.4	27.9
00:03:15	99.43	99.1	98.35	98.72	99.22		00:32:55.821000	26.1	21.3	116.4	36.6	22.9
00:03:15	99.43	99.08	98.35	98.76	99.27		00:32:56.797000	25.2	26.6	114.1	35.9	29.3
00:03:15	99.43	99.07	98.39	98.72	99.22		00:32:57.853000	28.2	24.7	111.3	27.3	32.3
00:03:15	99.43	99.08	98.39	98.76	99.13		00:32:58.843000	26.9	19	107.6	28.4	27.1
00:03:15	99.43	99.08	98.35	98.72	99.22		00:32:59.851000	24.8	18.3	105.4	27.7	30.6
00:03:15	99.43	99.08	98.35	98.76	99.27		00:33:00.855000	24.9	21.2	102.8	28	35.4
00:03:15	99.43	99.08	98.39	98.76	99.27		00:33:01.882000	27.6	24.4	98.1	26.7	25.8
00:03:15	99.44	99.08	98.39	98.76	99.22		00:33:02.873000	21.8	27	87.2	27.1	31
00:03:15	99.44	99.08	98.39	98.72	99.22		00:33:03.865000	25.1	25	81.2	25.8	35.3
00:03:15	99.43	99.08	98.39	98.72	99.22		00:33:04.873000	25.5	23.2	76.6	23.4	31.1
00:03:16	99.43	99.03	98.35	98.76	99.27		00:33:05.912000	24.1	19.3	73.6	29.8	25.9
00:03:16	99.44	99.03	98.35	98.76	99.22		00:33:06.904000	25.5	25.9	70.6	-43.6	29.1
00:03:16	99.37	99.03	98.39	98.76	99.08		00:33:07.960000	24.1	23.7	72.7	-27	28.6
00:03:16	99.38	99.07	98.39	98.76	99.22		00:33:08.919000	20.7	21.3	18.4	-9.2	31.6
00:03:16	99.39	99.08	98.35	98.76	99.31		00:33:09.959000	26.3	15.7	0	50.3	27.5
00:03:16	99.38	99.08	98.35	98.72	99.27		00:33:10.982000	24.5	13.1	-4.6	42.6	32.1
00:03:16	99.43	99.08	98.35	98.72	99.27		00:33:11.958000	26.2	13.9	5.9	32.3	34.4
00:03:16	99.43	99.08	98.35	98.76	99.27		00:33:12.969000	25.9	19.6	93.4	27.3	33.2
00:03:16	99.44	99.07	98.39	98.76	99.27		00:33:13.992000	24	20.4	109.3	26.9	29.1
00:03:16	99.43	99.08	98.39	98.76	99.27		00:33:14.996000	24.2	22.5	89.7	19.3	29.9
00:03:17	99.43	99.08	98.35	98.76	99.18		00:33:15.987000	20.8	20.7	89.2	23.2	30
00:03:17	99.43	99.08	98.35	98.72	99.27		00:33:17.043000	24.4	24.9	79.7	15.4	31
00:03:17	99.43	99.08	98.39	98.76	99.22		00:33:18.002000	19.4	27.5	72.2	17.9	28.6
00:03:17	99.43	99.08	98.39	98.72	99.27		00:33:18.994000	15.7	23.9	66.1	19.8	28
00:03:17	99.38	99.08	98.39	98.76	99.22		00:33:20.033000	16.5	22.2	58.5	17.6	27.9
00:03:17	99.39	99.08	98.35	98.72	99.27		00:33:21.074000	20.9	19.8	57.8	19.2	32.1
00:03:17	99.38	99.08	98.39	98.76	99.27		00:33:22.033000	25.6	22.9	59	17.7	29.3
00:03:17	99.38	99.08	98.35	98.76	99.27		00:33:23.056000	27.2	27	6.8	23.9	31.3
00:03:17	99.43	99.08	98.39	98.76	99.22		00:33:24.064000	28.2	31.6	-20.2	-28.5	33
00:03:17	99.43	99.08	98.39	98.76	99.27		00:33:25.071000	26.3	27.2	-24.2	-24.8	35
00:03:18	99.43	99.08	98.22	98.67	99.27		00:33:26.063000	25.9	24.8	-23.9	-9.6	27.7
00:03:18	99.43	99.07	98.35	98.72	99.27		00:33:27.092000	27.5	28.3	50.3	9.1	30.6
00:03:18	99.38	99.09	98.35	98.72	99.22		00:33:28.110000	28	26.8	84.8	32.3	29.7
00:03:18	99.38	99.08	98.35	98.76	99.27		00:33:29.133000	29.1	27.8	81.8	35.1	29.2
00:03:18	99.38	99.07	98.39	98.72	99.22		00:33:30.093000	25.6	26.3	71.7	-10.6	31.7
00:03:18	99.38	99.08	98.39	98.76	99.27		00:33:31.101000	28.5	25.7	80.9	-33.8	32.2
00:03:18	99.39	99.08	98.39	98.72	99.22		00:33:32.163000	25.6	21.7	75.4	-15.2	30.2
00:03:18	99.38	99.07	98.39	98.72	99.27		00:33:33.148000	24.3	24.1	71.2	-10.5	34.4
00:03:18	99.37	99.08	98.39	98.72	99.22		00:33:34.124000	24.5	28.9	65.6	0	30.6
00:03:18	99.38	99.09	98.39	98.72	99.27		00:33:35.163000	23.7	29.1	63.1	43.3	34.4
00:03:19	99.38	99.08	98.35	98.72	99.27		00:33:36.155000	27.1	27.5	61.5	50.7	28.5
00:03:19	99.38	99.07	98.35	98.72	99.27		00:33:37.226000	22.9	27	58.9	43.9	26.6
00:03:19	99.37	99.07	98.35	98.72	99.27		00:33:38.153000	22.8	27	55.6	42.5	29.4
00:03:19	99.37	99.09	98.35	98.72	99.22		00:33:39.161000	25.2	27	56.4	37.7	29.1
00:03:19	99.38	99.08	98.35	98.72	99.27		00:33:40.217000	26.6	27.8	53.6	33.8	28.5
00:03:19	99.38	99.08	98.39	98.76	99.08		00:33:41.208000	23.3	27.5	52.1	28.8	30
00:03:19	99.38	99.08	98.35	98.76	99.22		00:33:42.280000	20.8	26.3	49.9	29.2	34.6
00:03:19	99.38	99.08	98.39	98.76	99.27		00:33:43.239000	18.3	22.2	48.5	31.7	33.5
00:03:19	99.38	99.11	98.39	98.72	99.27		00:33:44.231000	20.3	21.1	42.6	-41.6	34.2
[truncated: 61,534 more rows]

## Sheet: Supplementary Figure 3
a. Steady state hydrogen concentrations (vol%)						b. Steady state effluent flow rates (SCCM)						Steady state regions of time series used to produce box plots in Supplementary Figure 3
Run 1	Run 2	Run 3	Run 4	Run 5		Run 1	Run 2	Run 3	Run 4	Run 5
85.49	85.48	85.48	85.44	85.46		27.1	27.6	27.5	13.3	32.4
85.49	85.48	85.42	85.44	85.46		24.7	21.7	25.4	12.2	33.4
85.49	85.48	85.48	85.44	85.46		24.9	25	27.9	9.6	33.1
85.49	85.45	85.42	85.44	85.46		23.9	26.2	28.2	13.2	30.4
85.49	85.48	85.48	85.44	85.46		24.8	28.8	28.6	12	26.6
85.49	85.48	85.42	85.44	85.46		22.2	26.9	24.7	12.6	28.6
85.49	85.48	85.35	85.44	85.46		23.1	28.8	24.5	12.7	27.6
85.49	85.48	85.29	85.44	85.46		23.9	29	23.9	11.2	33
85.49	85.43	85.35	85.44	85.46		24.1	29.4	24.7	-28	33.7
85.49	85.43	85.35	85.44	85.46		24.6	26	22	-25.6	29.4
85.49	85.43	85.29	85.44	85.46		22.9	26.2	25.5	-11	30.1
85.49	85.45	85.35	85.44	85.46		21.7	24.1	23.2	50.9	29.6
85.49	85.45	85.35	85.44	85.46		25.3	24.1	28.1	39.3	31.7
85.49	85.45	85.35	85.44	85.46		25.8	26.5	28.7	40.7	29.7
85.49	85.47	85.35	85.44	85.46		23.8	26.1	27.9	28.7	25.9
85.49	85.45	85.35	85.44	85.46		18	25.5	25.6	43.4	27
85.49	85.45	85.35	85.44	85.46		19.2	29.5	21.7	37.4	33.5
85.49	85.4	85.35	85.44	85.46		18.4	28.4	21.7	39.3	27.4
85.49	85.39	85.35	85.44	85.46		25.2	27.8	27	38.2	28.2
85.49	85.37	85.35	85.44	85.46		26.8	27.1	26.1	35.4	27.1
85.49	85.37	85.35	85.44	85.46		24.2	23.8	24.8	32.5	23.4
85.49	85.4	85.29	85.44	85.33		24.6	22.4	24.5	37.4	25.7
85.49	85.4	85.29	85.44	85.27		21	27.2	26.8	32.9	33
85.49	85.39	85.35	85.37	85.27		20.6	25.4	22.2	33.5	28.7
85.49	85.37	85.35	85.44	85.46		26.2	22	24.5	31.8	28.4
85.49	85.39	85.29	85.44	85.33		25.8	20.6	24.3	36.9	31
85.49	85.37	85.35	85.44	85.46		27.9	23.9	23.3	42	32.4
85.49	85.39	85.29	85.44	85.33		24.7	24.2	26.3	40.7	27.9
85.49	85.39	85.35	85.44	85.33		22.6	29.1	26.4	38.6	28.5
85.49	85.39	85.35	85.44	85.46		20.5	27.3	26.9	33.9	28.4
85.49	85.42	85.29	85.44	85.27		24	29.7	28.1	26.2	31.3
85.49	85.43	85.42	85.44	85.27		22.8	26.6	24.3	29.6	32.6
85.49	85.45	85.35	85.44	85.27		24.9	27.1	27.3	39.4	31.2
85.49	85.45	85.35	85.44	85.2		26.2	28	25.3	29.4	29.8
85.49	85.45	85.35	85.44	85.27		23.8	26.6	24.8	22.7	32.7
85.49	85.43	85.29	85.44	85.46		26.6	24.9	22.1	31.2	30.7
85.49	85.45	85.29	85.44	85.33		21.7	21.9	25	35.4	31.5
85.49	85.43	85.35	85.44	85.27		24.3	25.5	25.8	35.2	31.3
85.48	85.45	85.35	85.44	85.27		25.6	27.3	25.5	40.9	30.8
85.49	85.4	85.35	85.44	85.27		24.9	28.5	23.8	37.9	25.6
85.49	85.37	85.35	85.44	85.46		25.5	28.3	22.9	35.4	27.7
85.49	85.4	85.29	85.44	85.33		25.3	30.9	22.5	23.9	29.1
85.49	85.37	85.35	85.44	85.46		24	29.4	27.6	31.8	30.7
85.49	85.39	85.35	85.44	85.27		25.2	28.1	29.9	28.6	32.3
85.49	85.37	85.35	85.44	85.27		20.8	25.5	24.7	23.2	29.7
85.49	85.39	85.35	85.44	85.27		23.4	26.8	26.3	18.9	21.2
85.49	85.42	85.35	85.44	85.27		22.8	27.6	27.2	33	27.7
85.49	85.42	85.29	85.44	85.33		25.1	26.4	23	34.9	32.4
85.49	85.39	85.29	85.44	85.27		25.2	22.4	25.7	31.8	28.8
85.49	85.43	85.35	85.44	85.27		25.4	18.2	26.1	22.5	25.8
85.49	85.45	85.35	85.44	85.33		23.8	18.4	23.1	29.8	28.6
85.49	85.45	85.35	85.44	85.46		23.8	27.6	26.1	36.9	27
85.49	85.45	85.35	85.44	85.33		23.1	29	24.6	35.6	30.3
85.49	85.45	85.29	85.44	85.46		22.5	30	20.2	23.3	27.9
85.49	85.45	85.35	85.44	85.33		24.1	28.6	25.3	26.4	31.2
85.49	85.45	85.42	85.44	85.33		25	25.2	26.4	29.8	30.4
85.49	85.42	85.35	85.44	85.27		25.4	24.6	27.6	30.9	28.9
85.49	85.37	85.29	85.44	85.27		25	28.2	26.3	25.6	28
85.49	85.39	85.29	85.44	85.33		21.6	27.3	27.3	27.7	26.9
85.49	85.42	85.35	85.44	85.27		25.1	25.7	26.3	34.7	28.8
85.49	85.45	85.35	85.44	85.27		25.4	21.4	27.3	34.3	27.2
85.49	85.45	85.35	85.44	85.27		24.6	19.6	26.3	31.5	24.6
85.49	85.45	85.35	85.44	85.27		24.9	25.5	27	36.8	28
85.49	85.48	85.35	85.44	85.27		25.8	30.4	24.7	34.8	30.5
85.49	85.48	85.35	85.44	85.27		23.7	29.1	23.8	25.2	33
85.49	85.47	85.35	85.44	85.27		25.1	28.4	23.5	31.6	30.8
85.49	85.43	85.29	85.44	85.27		23.5	28.6	23.6	31.7	30.9
85.49	85.47	85.35	85.44	85.33		20.6	25.4	25.3	34.3	31.3
85.49	85.43	85.35	85.44	85.27		21.4	24.7	25.9	29.5	32.5
85.49	85.45	85.29	85.44	85.27		25.2	24.3	24.5	32.4	28.4
85.49	85.45	85.42	85.44	85.46		21.4	27.6	24.6	33.8	27.9
85.49	85.45	85.29	85.44	85.33		27	28.1	24.6	30.1	32.2
85.49	85.43	85.29	85.44	85.27		25.4	25.4	24.3	24	32.3
85.49	85.43	85.29	85.44	85.27		24.5	20.9	28	28.7	30.2
85.49	85.45	85.35	85.37	85.46		24.7	23.9	28.5	31.6	27
85.49	85.45	85.29	85.44	85.4		24.5	27.3	25.5	26.3	27.3
85.49	85.43	85.35	85.44	85.27		23.6	28.4	25.5	19.8	29.8
85.49	85.42	85.35	85.44	85.27		25.8	27.4	23.9	23.2	30.2
85.49	85.39	85.35	85.44	85.27		25	28	26.5	22.5	28.5
85.49	85.37	85.35	85.44	85.27		24	25.2	27.4	32.1	28.4
85.49	85.39	85.29	85.44	85.33		27.1	26.8	25.4	33.8	26.9
85.49	85.39	85.35	85.44	85.27		28.4	28.2	25.2	32.7	26.4
85.49	85.39	85.29	85.44	85.27		20.6	28	22.6	37.1	27.4
85.49	85.39	85.35	85.44	85.46		25.2	28.6	25.1	31.7	30.5
85.49	85.39	85.29	85.44	85.33		23	25.3	24.9	29	33.4
85.49	85.39	85.35	85.44	85.46		26.4	19.7	25	32.2	32.9
85.49	85.39	85.35	85.44	85.33		26.6	22.1	25.7	31.3	29.5
85.49	85.39	85.29	85.44	85.46		26.4	25	26.5	30.5	28.3
85.49	85.39	85.35	85.44	85.33		21.8	27.8	24.2	30.4	31.4
85.49	85.39	85.35	85.44	85.33		21.8	29.3	25.3	25	28.4
85.49	85.37	85.29	85.44	85.27		27.3	27.7	25.7	23.2	31.5
85.49	85.39	85.29	85.44	85.46		24.8	26.4	26.3	31.3	30.1
85.49	85.37	85.35	85.44	85.33		26.7	27.8	25.8	35.2	28.4
85.49	85.39	85.35	85.44	85.27		24.2	28.8	26	25.6	27.7
85.49	85.39	85.29	85.44	85.27		21.2	26.2	20.2	31.5	30
85.49	85.37	85.35	85.44	85.33		25.4	24.4	24.2	27.6	30.8
85.49	85.39	85.29	85.44	85.27		21.6	25.2	25.7	14.3	32.3
85.49	85.39	85.35	85.44	85.27		27.7	22.1	24.2	19	29.1
85.49	85.39	85.29	85.44	85.27		22.9	27.9	23.9	25.3	25.3
85.49	85.37	85.29	85.44	85.27		18.4	28.3	25.7	30.8	27.3
85.49	85.39	85.35	85.44	85.46		16.2	26.9	20.2	33.2	28.3
85.49	85.39	85.29	85.44	85.33		23.5	28	26.8	32.2	26.3
85.49	85.37	85.35	85.44	85.27		24.3	28.6	28.3	32.2	28.9
85.49	85.39	85.29	85.44	85.27		24.8	24.7	25.8	30.6	31.3
85.48	85.39	85.35	85.44	85.2		25.9	28.9	28.4	30.4	30.6
85.49	85.39	85.35	85.44	85.14		22.9	27	25	24.7	30.3
85.49	85.37	85.35	85.44	85.33		19.9	27.2	19.5	28.1	26.9
85.49	85.37	85.35	85.44	85.27		26.2	25.5	23.8	29.9	26.3
85.49	85.39	85.29	85.44	85.27		24.9	18.9	25.8	27.5	28.8
85.49	85.39	85.35	85.44	85.46		26.3	19.3	23.8	34.2	26.4
85.49	85.37	85.29	85.44	85.4		24.3	26.4	24.3	33.6	24.5
85.49	85.39	85.35	85.44	85.46		23.7	30.8	24.2	25.2	29.2
85.49	85.39	85.29	85.44	85.33		22.5	27.9	20.5	28.7	30
85.49	85.37	85.29	85.44	85.27		26	26.4	23.8	22	26.5
85.49	85.39	85.29	85.44	85.33		24.9	22.9	24	28.2	29.1
85.49	85.39	85.35	85.44	85.27		22.6	26.3	22.8	32.6	31
85.49	85.39	85.29	85.44	85.27		23.6	29.2	28	30.2	28
85.49	85.39	85.35	85.44	85.27		21.7	27.3	28.2	31.8	30.8
85.49	85.39	85.35	85.44	85.33		22.4	25.8	23.4	28.2	28.8
85.44	85.39	85.35	85.44	85.33		25.6	22.9	27	31.6	28.6
85.48	85.37	85.29	85.44	85.27		24.8	19.9	27.5	22.9	26.1
85.49	85.37	85.29	85.44	85.27		26	27.5	27.4	22.7	28.3
85.49	85.39	85.29	85.44	85.2		22.7	28.5	26.8	32	28.5
85.48	85.37	85.29	85.44	85.27		23.6	27.4	24	32.4	30
85.49	85.4	85.29	85.44	85.27		21	27.5	22.3	27.9	28.1
85.49	85.43	85.35	85.44	85.27		20.3	26.7	25.5	35	28.3
85.49	85.45	85.35	85.44	85.27		20.9	25.3	24.7	17	29.1
85.49	85.45	85.35	85.44	85.27		22.7	27.8	22.8	16.4	29.4
85.49	85.45	85.29	85.44	85.27		24	29.9	24	25.1	28.3
85.49	85.45	85.35	85.44	85.27		21.7	27.1	28.2	28.5	29.3
85.49	85.47	85.35	85.44	85.2		23	24.4	24.2	33.3	25.9
85.49	85.43	85.35	85.44	85.27		20.8	25	26	21.3	27.4
85.49	85.45	85.35	85.44	85.27		23.5	20	27.4	15.8	30
85.49	85.48	85.29	85.44	85.27		24.4	25.1	25.9	8.8	29.1
85.49	85.48	85.35	85.44	85.33		25	27.9	25.7	7.4	23.6
85.49	85.45	85.35	85.44	85.27		26.3	27.9	25.9	11.8	27.7
85.49	85.45	85.29	85.44	85.27		23.7	27.9	22.2	11.3	30.4
85.49	85.48	85.35	85.44	85.27		24.3	27.8	23.8	9.8	32
85.49	85.45	85.29	85.44	85.33		24.6	23.4	25.2	10	27.6
85.49	85.45	85.35	85.44	85.27		26.6	27	25.2	12.1	28.1
85.49	85.43	85.29	85.44	85.27		27.1	27.8	25.2	11.4	27.9
85.49	85.45	85.35	85.44	85.27		21.8	28.7	25	11.9	28.3
85.49	85.45	85.23	85.44	85.27		25.4	27.5	19.8	11.5	28.1
85.49	85.45	85.29	85.44	85.2		24.7	24.5	24.2	9.5	28.9
85.49	85.45	85.29	85.44	85.27		27.1	21	24.4	9.1	26.1
85.49	85.47	85.29	85.44	85.27		24.5	22.5	27.4	11.1	25.9
85.49	85.45	85.35	85.44	85.27		25.2	26.4	27.3	10.6	26.2
85.49	85.4	85.35	85.44	85.27		24.1	29.3	26.4	11.5	26.1
85.49	85.37	85.29	85.44	85.27		24.5	28.1	26.1	10.8	26.7
85.49	85.39	85.35	85.44	85.27		27.3	25.9	26.6	8.6	29.6
85.49	85.39	85.35	85.44	85.27		25.5	24.8	25.5	9.1	30.4
85.49	85.39	85.35	85.44	85.27		25.9	26.9	27.4	10.7	30.6
85.49	85.43	85.35	85.44	85.4		24.2	27.6	25.1	10	23.8
85.49	85.45	85.29	85.44	85.27		19.6	28.8	23.8	10.8	26
85.49	85.45	85.35	85.44	85.27		22	27.5	21.5	10.5	28.9
85.49	85.4	85.35	85.44	85.27		19.8	24.4	26.3	7.6	30
85.49	85.39	85.29	85.44	85.33		22.2	21.9	22.6	8.9	26.6
85.49	85.39	85.35	85.44	85.27		23.1	26.3	22	10.5	25.3
85.49	85.39	85.29	85.44	85.2		21.4	27.1	22.5	10	26.6
85.49	85.39	85.35	85.44	85.33		19.6	26.8	24	10.2	30.6
85.49	85.37	85.35	85.44	85.27		22.4	26.5	20.5	10.1	28.6
85.49	85.37	85.29	85.44	85.33		24.5	25.8	28.6	7.2	27.1
85.49	85.39	85.29	85.44	85.27		26.9	22.4	28.5	8.9	27.3
85.49	85.39	85.29	85.44	85.27		26.1	27.6	24.9	10.2	29.6
85.49	85.39	85.23	85.44	85.27		25.6	26.3	22.7	9.4	27
85.49	85.43	85.35	85.44	85.33		20.5	25.3	26.3	10.5	29
85.49	85.4	85.29	85.44	85.27		19.7	22	23.9	9.8	24.4
85.49	85.39	85.35	85.44	85.27		24.1	22.4	24.7	6.8	26.4
85.49	85.39	85.35	85.44	85.27		22.5	23.7	24.5	8.9	28.7
85.49	85.37	85.35	85.44	85.27		23	25.6	23.1	10	25.4
85.49	85.39	85.35	85.44	85.2		23.7	28	22.2	9.4	23.7
85.49	85.37	85.35	85.44	85.27		18.5	26.3	19.2	8.6	30
85.49	85.39	85.35	85.44	85.27		25.5	25.8	20.7	0	27.9
85.49	85.39	85.29	85.44	85.27		24.2	25	28.4	-24.8	30.1
85.49	85.37	85.35	85.44	85.27		23.5	26.9	29	-15.6	28.6
85.48	85.39	85.35	85.44	85.27		25.8	28.6	30.7	12.2	26.6
85.49	85.39	85.35	85.44	85.27		23.4	27.5	24.6	21.5	23.8
85.49	85.39	85.35	85.44	85.27		20.6	22.9	22.5	26.8	29.7
85.49	85.39	85.23	85.44	85.27		22.6	20.9	27.4	-16.2	28.8
85.49	85.37	85.35	85.44	85.27		23	18.7	27.2	-23.2	26
85.49	85.37	85.29	85.44	85.2		21.6	25.2	25.9	-10.8	30
85.49	85.37	85.35	85.44	85.27		24.4	28.8	26.5	27.7	32.3
85.48	85.39	85.35	85.44	85.2		25.2	27.5	24	58.9	28.8
85.49	85.43	85.35	85.44	85.27		21.9	28.6	26.1	49.6	31.4
85.49	85.39	85.29	85.44	85.33		25.2	28.3	24	29.8	28.8
85.49	85.39	85.35	85.44	85.27		20.7	22.1	21	23.6	29.1
85.49	85.39	85.35	85.44	85.33		24.4	21.7	23	20.1	24.6
85.49	85.39	85.29	85.44	85.27		24.5	26.4	27.5	20.3	28.1
85.49	85.39	85.29	85.44	85.27		25.6	26.8	29.9	19.6	26.9
85.49	85.39	85.35	85.44	85.33		22.5	26.8	25.7	20.2	25.8
85.49	85.37	85.35	85.44	85.27		18.2	24.1	24.9	20.1	26.4
85.49	85.37	85.35	85.44	85.33		20.8	21.7	27.7	-24.7	30.4
85.49	85.43	85.35	85.44	85.27		22.6	25.7	27.3	-22	31.5
85.48	85.45	85.29	85.44	85.27		23.3	27.6	26.5	-11.7	29.6
85.49	85.45	85.29	85.44	85.27		24.4	26.7	24.9	-3.5	23.9
85.49	85.42	85.29	85.44	85.27		21.1	27.1	23.2	0	27.3
85.49	85.48	85.29	85.44	85.33		26.5	23.9	22.3	54.7	27.8
85.49	85.47	85.35	85.44	85.27		20.9	21.8	21.1	58.7	28.9
85.49	85.47	85.35	85.44	85.27		23.9	26.2	18.6	57.4	28.9
85.49	85.45	85.29	85.44	85.27		26.7	28.2	23.3	43.5	30.2
85.49	85.45	85.35	85.44	85.27		24	27.6	25.1	32.5	31.2
85.49	85.47	85.29	85.44	85.27		20.7	24.5	27.5	31.2	31.1
85.49	85.48	85.35	85.44	85.27		22.8	23.3	26.3	28.6	29.3
85.49	85.47	85.35	85.44	85.27		24.1	21.5	25.7	23.4	25.5
85.49	85.48	85.35	85.44	85.27		24.2	26.9	29.8	28	27.5
85.49	85.45	85.29	85.44	85.27		25.5	26.2	27.5	26.3	26.9
85.49	85.47	85.29	85.44	85.27		23.9	27.6	24.8	25	22.7
85.49	85.45	85.35	85.44	85.27		22	26.2	25.4	26.7	24.5
85.49	85.45	85.35	85.44	85.27		23.2	27.1	22.2	19	25.2
85.49	85.43	85.29	85.44	85.27		24	26	22.6	-30.9	25.5
85.49	85.39	85.35	85.44	85.2		23.6	26.8	23.7	-13.7	28.3
85.49	85.42	85.35	85.37	85.27		23.5	26	24.3	-6.1	26.9
85.49	85.45	85.35	85.44	85.2		22.9	25	25.6	47.8	29.5
85.49	85.45	85.35	85.44	85.27		22.7	23.2	23.1	59.5	25.7
85.49	85.45	85.35	85.44	85.27		25.4	26.1	23.1	51.4	27.3
85.49	85.45	85.35	85.44	85.33		23.3	24.1	24.1	29.9	27.9
85.49	85.47	85.29	85.44	85.27		22.6	28.6	23.9	27.5	28.8
85.49	85.42	85.35	85.44	85.33		20	28.3	27.6	27.7	25.7
85.49	85.39	85.35	85.44	85.27		23.1	23.9	29.1	25.5	25.8
85.49	85.39	85.35	85.44	85.27		22	26.3	27.1	23.4	30.3
85.49	85.37	85.29	85.44	85.27		21.9	27.4	28.7	23.1	31.3
85.49	85.39	85.35	85.44	85.27		25.1	22.1	27	20	27.5
85.49	85.37	85.35	85.44	85.2		22.6	25.7	25.6	22.1	28.1
85.49	85.39	85.35	85.44	85.27		24	24.5	26.4	22.7	29.2
85.49	85.39	85.35	85.44	85.27		23	24.1	27.4	23.8	29.9
85.49	85.39	85.35	85.44	85.14		23	26.4	22.6	-19.7	30.7
85.49	85.37	85.35	85.44	85.27		27.1	26.6	24.3	-30.6	28.2
85.49	85.39	85.35	85.44	85.27		21.1	23.2	27.1	-18.2	28.4
85.49	85.39	85.35	85.44	85.27		25.7	27.6	25.1	-7.8	29.2
85.49	85.39	85.35	85.44	85.27		21.1	26.3	25.6	46.2	30.4
85.49	85.37	85.35	85.44	85.27		22.9	27.3	25.5	53.6	28.5
85.49	85.39	85.35	85.44	85.27		24.3	28.9	21.2	59.8	30.8
85.49	85.39	85.35	85.44	85.33		24.5	28.1	25.4	45	29.6
85.49	85.39	85.35	85.44	85.27		24.9	21.6	24.4	43.9	29.4
85.49	85.42	85.35	85.44	85.33		23.8	23.3	20.2	57.4	30.5
85.49	85.4	85.29	85.44	85.27		25.1	24.6	22.6	47.2	29.3
85.49	85.37	85.35	85.44	85.33		23.9	25.2	25.9	52.1	25.9
85.49	85.39	85.29	85.44	85.27		23.3	28	26.6	46.9	26.6
85.49	85.39	85.35	85.25	85.27		23.1	27.2	25.5	41.2	28.4
85.49	85.39	85.29	85.25	85.33		20.6	23.1	25.9	37.4	30.7
85.49	85.39	85.35	85.18	85.27		22.3	26.5	26.3	46.4	29.3
85.49	85.37	85.35	85.25	85.27		23.1	23.1	23.7	47.9	26.5
85.49	85.37	85.42	85.44	85.27		22	24.6	25	48.5	28.4
85.49	85.39	85.29	85.18	85.33		22.9	27.6	21.2	49.9	27.5
85.49	85.39	85.35	85.25	85.27		23.9	27.6	22.9	49.2	29.1
85.49	85.37	85.29	85.18	85.27		23.9	23.2	25.2	42.8	28.5
85.49	85.37	85.29	85.18	85.27		24.7	25.2	25	42.1	26
85.49	85.39	85.29	85.18	85.33		23.5	21.7	22.9	41.2	24.5
85.49	85.39	85.35	85.25	85.27		20.9	22.3	21.4	46	26.6
85.49	85.4	85.35	85.18	85.27		21.9	25	19	43.3	28.7
85.49	85.37	85.35	85.18	85.33		24.2	25.1	22.4	45.5	27.8
85.49	85.39	85.35	85.25	85.27		24.1	25.8	23.3	39.3	28.5
85.49	85.37	85.35	85.18	85.27		24.5	28.7	25.4	34.9	28.7
85.49	85.39	85.29	85.18	85.33		26	27.2	27	40.7	26.7
85.49	85.39	85.29	85.25	85.27		20.6	28.2	28	45.1	27.9
85.49	85.37	85.35	85.18	85.27		21.3	28.4	22.7	38.9	30.6
85.49	85.45	85.35	85.44	85.27		21.4	26	24.5	36.6	30.6
85.49	85.39	85.35	85.25	85.27		20.3	23.6	26.8	38.3	23.1
85.49	85.39	85.29	85.18	85.27		20.6	25.1	24.5	39.2	23.4
85.49	85.39	85.35	85.18	85.33		20.4	22.8	27.1	26.8	21.7
85.49	85.37	85.35	85.18	85.27		20.9	24.8	24.6	31.5	22.5
85.49	85.39	85.35	85.18	85.27		24.2	23.8	20.7	39.1	24.4
85.49	85.39	85.35	85.18	85.27		23.3	25.2	24.5	43.1	26
85.49	85.43	85.29	85.44	85.27		23.4	25.4	21.1	39.9	26.5
85.49	85.45	85.29	85.44	85.27		20.5	26.8	21.5	42.2	28
85.49	85.45	85.29	85.44	85.27		23	27.3	20.9	41.3	27.1
85.49	85.43	85.35	85.44	85.33		20.3	25.7	18.4	39.3	29.8
85.49	85.45	85.35	85.44	85.27		26.1	26.2	25.1	38.9	28.5
85.49	85.45	85.35	85.44	85.27		22.4	24.8	28	37.2	29
85.49	85.48	85.35	85.44	85.27		20.6	23.2	27.3	34.6	30.4
85.49	85.48	85.29	85.44	85.33		24.5	23.5	26.3	40.7	26.2
85.49	85.47	85.29	85.44	85.33		24.2	23.4	25.1	35.4	23.7
85.49	85.45	85.29	85.44	85.33		22.1	23.3	26.6	35.7	27.4
85.49	85.45	85.29	85.44	85.27		25.9	24.6	24.2	38.3	27.7
85.49	85.45	85.35	85.44	85.27		22.4	26.6	24.5	35.5	26.4
85.49	85.45	85.35	85.44	85.27		24.5	26.4	21.4	31.6	29.5
85.49	85.47	85.35	85.44	85.27		23.8	25.2	20.1	31.8	28.3
85.49	85.45	85.35	85.44	85.27		26.9	24.1	20.2	32	24.4
85.49	85.39	85.35	85.44	85.33		18.5	27.2	22.5	29	27.2
85.49	85.45	85.29	85.44	85.27		20	26.3	26.2	32	29.5
85.49	85.39	85.29	85.44	85.27		18.9	23.2	29.4	31.9	28.5
85.44	85.39	85.35	85.44	85.27		25.1	22.3	28.2	25.5	26.1
85.43	85.43	85.29	85.44	85.27		21.1	21.9	24	25.3	27.8
85.43	85.45	85.29	85.44	85.27		21.6	23.3	22.7	26.5	26.9
85.44	85.45	85.35	85.44	85.27		23.1	25.8	24	36.3	28.6
85.44	85.4	85.29	85.44	85.27		21.3	27.3	26.7	36.2	28.2
85.49	85.39	85.29	85.44	85.27		22	25.6	24.6	30.4	25.1
85.49	85.39	85.29	85.44	85.27		25.7	26.8	23.3	38.4	24.1
85.49	85.37	85.29	85.44	85.33		23.9	25.4	21.7	37.9	24.8
85.49	85.39	85.35	85.44	85.27		22.6	22	23.4	33.9	23.6
85.49	85.39	85.35	85.44	85.27		26.2	26.2	25.2	31.3	23.4
85.49	85.37	85.35	85.44	85.27		25.5	25.7	24.5	25.9	23.7
85.43	85.39	85.35	85.44	85.27		22.8	24.1	27.6	29.4	27.7
85.43	85.43	85.35	85.37	85.27		23.8	24.8	28.6	35.9	29.8
85.43	85.45	85.29	85.44	85.27		25.2	22.5	23	33.2	26.6
85.43	85.45	85.35	85.44	85.27		20.6	23.8	25.5	32.2	23.6
85.43	85.4	85.35	85.44	85.33		26.3	25.6	28.4	35.7	27.8
85.44	85.37	85.29	85.44	85.27		21.4	26.4	25.6	31.4	30.5
85.44	85.39	85.35	85.44	85.27		23	25.8	26.8	32.9	26.8
85.49	85.39	85.35	85.44	85.33		22.5	27.7	25.8	35.1	27
85.43	85.37	85.29	85.44	85.27		21.8	27.3	20.9	33	28
85.44	85.39	85.29	85.44	85.27		20.5	27.5	22.3	28.7	25.7
85.44	85.39	85.29	85.44	85.27		24.4	28	23.3	34.1	29.1
85.44	85.43	85.35	85.44	85.33		26.4	26	24	30.9	28.1
85.44	85.45	85.35	85.44	85.27		23	23.2	24.6	29.7	27
85.43	85.45	85.35	85.44	85.27		25	23.9	26.6	30	28
85.43	85.39	85.35	85.44	85.27		23.7	25	25.5	32.3	29.6
85.43	85.39	85.35	85.44	85.27		23	27.5	26.2	31	25.7
85.43	85.37	85.35	85.44	85.27		25.1	30	26.2	27.4	24.8
85.43	85.39	85.29	85.37	85.33		25.7	27.3	25.5	23	25.1
85.44	85.39	85.29	85.44	85.27		24.2	21.8	26.3	25.4	26.6
85.44	85.37	85.29	85.44	85.27		26.3	26.3	24.3	30	25
85.43	85.39	85.35	85.44	85.27		20.9	27	22.7	31.9	23.1
85.43	85.36	85.35	85.44	85.27		22.5	23.9	23.2	18.2	23.7
85.44	85.37	85.29	85.44	85.33		23.6	24.2	23.1	18.2	28.9
85.43	85.39	85.29	85.44	85.33		22.7	22.7	24.6	19.7	24.6
85.43	85.39	85.29	85.44	85.33		24.7	20.7	21.2	30.7	27
85.43	85.37	85.35	85.44	85.27		22.9	26.2	19	28.4	30.1
85.44	85.4	85.35	85.44	85.27		22.8	26.4	23.8	24.1	28.5
85.43	85.39	85.29	85.44	85.27		20.3	25.9	24.1	27.3	28.8
85.44	85.39	85.29	85.44	85.27		24.4	27.1	26.4	34.5	24.8
85.43	85.39	85.29	85.44	85.27		23.6	25.7	28.8	23.5	26.9
85.44	85.39	85.29	85.44	85.27		20.9	24.3	26.6	13.6	28.6
85.44	85.37	85.29	85.44	85.27		21.4	28.5	26.4	11.9	26.9
85.43	85.43	85.35	85.44	85.33		20.1	25.6	26.3	9.9	22.4
85.44	85.4	85.29	85.44	85.27		24.3	22.6	26.3	9.3	28.6
85.44	85.39	85.35	85.44	85.27		25.5	24.7	24.9	8.9	29.6
85.43	85.39	85.29	85.44	85.27		21.4	24.4	23.7	9.1	30.4
85.44	85.39	85.35	85.44	85.27		24.1	22.8	22.7	6.2	28.3
85.43	85.37	85.35	85.44	85.27		22	26.1	23.3	9.9	24.5
85.43	85.39	85.29	85.44	85.27		23.5	27.3	25.2	9.9	24
85.43	85.39	85.35	85.44	85.27		21.9	26.8	28.4	10.4	28.2
85.43	85.37	85.42	85.44	85.27		23.9	28	26	10.4	25.7
85.43	85.39	85.35	85.44	85.33		23.6	27.4	25	9.4	25
85.44	85.39	85.35	85.44	85.27		23.1	23.4	23.2	6.3	28
85.44	85.39	85.29	85.44	85.33		24	25.8	27	9.5	31.2
85.44	85.37	85.35	85.44	85.27		21.2	25.8	26.2	9.9	27.6
85.44	85.39	85.35	85.44	85.27		23.8	23.9	27.9	9.6	29
85.44	85.37	85.29	85.44	85.33		24.6	24.1	29.3	10	27.9
85.44	85.39	85.35	85.44	85.27		23.5	26.7	29.1	9.1	29.2
85.44	85.39	85.29	85.44	85.27		24	25.2	26.5	5.5	26.4
85.44	85.39	85.35	85.44	85.27		26.2	25.9	25.1	9.4	27.7
85.44	85.39	85.35	85.44	85.27		22.6	26.4	23.9	9.1	28.2
85.44	85.37	85.29	85.44	85.27		24	25.4	25.6	9.3	22.3
85.41	85.37	85.35	85.44	85.27		22.2	26.3	22.9	13.8	24.2
85.43	85.39	85.29	85.44	85.27		21.9	25.4	23	-33.9	25.4
85.43	85.39	85.35	85.44	85.33		21.6	22.2	21.5	-23.5	25.8
85.43	85.39	85.29	85.44	85.33		25.2	24.5	23.9	-4.4	23.4
85.43	85.39	85.35	85.44	85.33		20.9	24.6	25.2	-7.4	24.9
85.44	85.39	85.29	85.44	85.27		23.6	22.2	21.5	-2.7	29.1
85.43	85.37	85.29	85.44	85.2		26.1	23.6	20.4	53.1	24.2
85.43	85.39	85.35	85.44	85.33		21.1	27.6	18.3	64.4	26
85.43	85.39	85.35	85.44	85.33		22.3	23.4	20.4	52.6	29.3
85.44	85.37	85.35	85.44	85.27		22.1	25.7	18	43.4	29.2
85.43	85.39	85.29	85.44	85.27		21.3	25.3	21.9	36.6	28.7
85.44	85.37	85.35	85.44	85.33		25.2	24.8	22.1	31.6	28
85.43	85.37	85.35	85.44	85.27		25.4	28.2	21.3	31.4	26.8
85.44	85.39	85.29	85.44	85.27		22.9	27	22.1	31.4	27.7
85.43	85.39	85.35	85.44	85.27		21.6	22.6	24	24.5	28.3
85.43	85.37	85.35	85.44	85.27		23.5	24.1	19.6	-26.9	27.6
85.44	85.39	85.35	85.44	85.2		20.9	24.6	21.5	-31	27.5
85.43	85.37	85.35	85.44	85.27		25.1	24.9	26.5	-17.9	30
85.43	85.37	85.29	85.44	85.33		23.7	24.8	28.5	0	30.7
85.43	85.37	85.29	85.44	85.27		23	27.7	30.6	64.1	21.4
85.43	85.39	85.29	85.44	85.27		23.8	25.8	27.3	57.2	21
85.43	85.39	85.35	85.18	85.27		23.2	25.9	25.7	43.1	21.9
85.43	85.37	85.29	85.18	85.27		20.9	25.1	27.8	44.6	22.7
85.43	85.39	85.29	85.18	85.27		24.5	25.9	26.7	36.3	22.8
85.43	85.39	85.29	85.25	85.27		22.8	25.4	27	28.4	25.9
85.49	85.39	85.35	85.25	85.33		24.1	24.7	26.6	28.3	28.5
85.49	85.4	85.29	85.18	85.27		24.3	22.9	24.8	25.9	28.7
85.49	85.39	85.35	85.18	85.27		23.6	24.3	20.5	25.6	20
85.49	85.39	85.35	85.18	85.27		17.1	24.6	23	26.8	25.5
85.49	85.39	85.35	85.25	85.33		21	25.8	23.2	24.9	31.4
85.49	85.39	85.29	85.18	85.27		22.8	25.2	25.7	-30.9	28.8
85.44	85.43	85.35	85.18	85.27		22.1	24.2	27.5	-31.8	28
85.49	85.45	85.35	85.18	85.27		25.7	24.6	26.8	-13.2	28.9
85.49	85.45	85.35	85.18	85.27		22.4	25.1	23	-5.1	28.8
85.49	85.45	85.29	85.25	85.27		20.7	23.6	25.7	71	29
85.49	85.39	85.35	85.18	85.27		21.3	24	24.6	68.6	25.1
85.49	85.37	85.35	85.18	85.27		22	24.5	20.4	60.4	25.2
85.49	85.39	85.29	85.31	85.27		25.1	24.6	23.1	53	28.5
85.49	85.39	85.35	85.18	85.27		25.3	25.7	26.1	45.9	27.7
85.49	85.37	85.35	85.18	85.27		25.3	26.2	24.4	40.7	26.3
85.49	85.45	85.35	85.18	85.27		14.7	25.4	26.3	39.8	28.4
85.49	85.43	85.29	85.18	85.27		20.3	26.8	26.4	38	29.8
85.49	85.45	85.35	85.18	85.27		19.3	26.3	29.6	32.1	29.7
85.49	85.45	85.35	85.25	85.27		19.8	23.2	28.8	32.1	28.3
85.49	85.45	85.29	85.18	85.27		17.6	24.2	24.6	30.2	28
85.49	85.45	85.35	85.25	85.27		19.9	25.1	22.7	29.4	24.4
85.49	85.45	85.29	85.18	85.27		18.1	24.5	24.7	27.9	23.4
85.49	85.45	85.35	85.18	85.33		23	25.5	21.8	29.3	27.5
85.49	85.45	85.29	85.18	85.27		23.1	23.3	19.7	27.1	29.8
85.49	85.45	85.35	85.18	85.27		24.5	22.2	16.5	25	29.6
85.49	85.45	85.35	85.18	85.27		22.7	24.8	16.8	23.9	29.2
85.49	85.45	85.29	85.18	85.27		22.6	26.6	19.2	24.5	28
85.49	85.45	85.35	85.44	85.27		20.6	25.1	20.6	23.1	27.7
85.49	85.45	85.35	85.44	85.33		21.7	25.5	19.3	24.2	30.2
85.49	85.45	85.35	85.44	85.27		20.8	24.5	20.8	-30.1	28.2
85.49	85.45	85.35	85.44	85.27		21.5	21.7	23.1	-35.1	27
85.49	85.45	85.35	85.44	85.27		22.5	24.4	25.4	-13.9	28.2
85.49	85.43	85.35	85.44	85.33		21.1	27	22.9	-6.2	26
85.49	85.43	85.35	85.44	85.27		21.4	25.4	28.2	-5	28.6
85.49	85.4	85.35	85.44	85.27		23.4	25.6	28.2	6.7	29.6
85.49	85.39	85.35	85.44	85.33		21.3	27.5	28.9	70.8	27.1
85.48	85.39	85.35	85.44	85.33		23.9	22.9	29.4	47.6	28.8
85.49	85.43	85.35	85.44	85.27		22.2	22	27.9	36.4	28.8
85.49	85.39	85.35	85.44	85.33		24.8	19.7	25.4	33.7	28.2
85.49	85.45	85.35	85.44	85.27		23.1	26.6	26.9	29.1	29.8
85.49	85.45	85.35	85.37	85.27		24.9	25.7	24.6	25.7	27.9
85.49	85.45	85.35	85.44	85.33		23.7	23.7	25.3	20.8	28.3
85.49	85.45	85.29	85.37	85.33		23.6	21.7	22.9	21	28.6
85.49	85.45	85.35	85.44	85.27		22.8	19.8	22.1	19	29.8
85.49	85.47	85.35	85.44	85.27		21	21	20.4	22	22.4
85.49	85.39	85.35	85.44	85.27		21.3	23.4	23.4	32.4	28.9
85.49	85.45	85.35	85.44	85.27		23	25.2	22.8	-40.6	29.9
85.49	85.45	85.29	85.44	85.27		23.6	28	27.8	-26.5	27.8
85.49	85.45	85.35	85.44	85.27		24.9	26.6	29	-12.7	27
85.49	85.45	85.35	85.44	85.27		23.1	28.2	27.1	-7.6	25.8
85.49	85.45	85.35	85.44	85.33		21.1	27.7	25.2	64.9	20.9
85.49	85.45	85.35	85.44	85.27		24.5	28.2	28	55.2	24.8
85.49	85.39	85.35	85.44	85.27		22.9	27.3	24.3	48.5	28
85.49	85.39	85.29	85.44	85.33		24	26.7	27.1	35.1	28.8
85.49	85.42	85.35	85.44	85.27		25.1	23.9	20.7	36.4	26.6
85.49	85.45	85.29	85.44	85.27		24	26.1	18.4	30.9	28.2
85.49	85.43	85.29	85.44	85.33		24.5	25.5	18.8	32	25.7
85.49	85.45	85.35	85.44	85.27		23	24.8	22.6	30.2	27
85.49	85.43	85.35	85.44	85.27		26.1	25.3	18.6	28.3	26.1
85.49	85.45	85.29	85.44	85.27		21.8	25.6	18	27.2	26.1
85.49	85.45	85.29	85.44	85.27		24.3	23.4	18.2	-32.4	26.6
85.49	85.45	85.35	85.44	85.27		23.3	25.3	20.8	-37.3	26.6
85.49	85.39	85.29	85.37	85.27		21.4	22	25.4	-22.3	25.9
85.49	85.39	85.35	85.44	85.27		22.1	22.3	29.9	-18	28.6
85.49	85.37	85.35	85.44	85.27		18.2	24	28.8	-11	27.9
85.49	85.4	85.35	85.44	85.27		23	24.6	29.1	0	30.1
85.49	85.39	85.35	85.44	85.27		25.5	22.9	27.7	65	29.8
85.49	85.39	85.29	85.44	85.27		22.5	27.8	29.1	93.5	27.7
85.49	85.39	85.29	85.44	85.33		21.8	25	25.3	104	22.5
85.49	85.39	85.35	85.44	85.27		21.4	26.4	25.8	97.2	27.6
85.49	85.39	85.29	85.44	85.27		20.4	27.4	26.6	101.8	27.9
85.49	85.37	85.29	85.44	85.27		22.1	27.5	26.6	93.7	28.7
85.49	85.39	85.35	85.44	85.33		20.6	23.5	24.9	84.2	31.1
85.49	85.39	85.35	85.44	85.27		23.8	26	24.6	86.9	27.7
85.49	85.39	85.29	85.44	85.27		21.3	23.8	24.2	80.6	23.9
85.49	85.39	85.29	85.44	85.27		21.9	21.2	25.7	76	27.1
85.49	85.37	85.35	85.44	85.27		24.1	23.1	27.2	75.1	28.9
85.49	85.39	85.35	85.44	85.27		21.4	27.4	26.2	68.6	29.9
85.49	85.39	85.29	85.44	85.27		23.3	24.4	22.3	63.6	28.4
85.49	85.39	85.35	85.44	85.2		21.9	27.7	18.3	65.5	26.8
85.49	85.45	85.29	85.44	85.27		19	26.6	22.6	68.7	23.3
85.49	85.43	85.35	85.44	85.27		21	26.8	28.4	-25.7	28.3
85.49	85.4	85.35	85.44	85.27		22.4	28.4	28	-26.3	29.9
85.49	85.39	85.29	85.44	85.27		23	27.5	26.4	-12.6	27.3
85.48	85.39	85.35	85.44	85.27		23.7	22	25.5	-14.6	27
85.49	85.37	85.35	85.44	85.27		18.9	22.3	25.8	90.8	28.8
85.49	85.39	85.29	85.44	85.27		18.4	25.4	25	40.7	26.2
85.49	85.37	85.35	85.44	85.27		19.1	28.1	24.2	28.3	25.9
85.49	85.37	85.35	85.44	85.33		19.8	27.9	24.1	12.9	22.5
85.46	85.39	85.1	85.44	85.27		19.5	27.6	25.2	12.2	24.4
85.43	85.39	85.1	85.44	85.27		23.2	24.6	20	10.8	24.5
85.49	85.39	85.29	85.44	85.33		22.1	26.2	14.6	11.6	24.9
85.49	85.37	85.1	85.44	85.27		24	25.5	17.3	9.2	21
85.49	85.39	85.04	85.44	85.27		23.3	25.9	23.2	11.7	26.3
85.49	85.39	85.04	85.44	85.33		22.8	25.5	27	10.9	27.7
85.49	85.37	85.1	85.44	85.27		25	25.2	26.5	6.2	29.1
85.43	85.37	85.1	85.44	85.27		24	22.8	24.1	8.7	28.4
85.43	85.39	85.29	85.44	85.27		20.4	22.6	21.4	11.3	28.7
85.49	85.39	85.1	85.44	85.27		19.5	22.5	23.4	7.7	26.4
85.49	85.39	85.04	85.44	85.27		21.1	26.2	27.5	8.2	29.9
85.43	85.37	85.04	85.44	85.33		20.8	26.6	23.7	9.4	28.6
85.43	85.39	85.04	85.44	85.27		24.2	25	23.2	5	27.9
85.44	85.43	85.04	85.44	85.27		25.7	24.6	25	6.9	27.3
85.43	85.45	85.1	85.44	85.33		20.8	24.8	21.6	8	27.6
85.44	85.43	85.29	85.44	85.27		24.6	25.5	23.7	4.4	27.4
85.43	85.45	85.1	85.44	85.27		22.8	27.6	25.9	-37	28.3
85.43	85.45	85.04	85.44	85.27		24.7	26.3	22.9	-19.2	26.7
85.49	85.43	85.04	85.44	85.33		25.9	26	23	-14.7	27.7
85.43	85.45	85.04	85.44	85.2		24.8	24.3	24.4	43.9	29.5
85.43	85.45	85.1	85.44	85.27		21.6	27	22.8	55.2	27.2
85.43	85.45	85.04	85.44	85.2		19.6	26.4	22.3	27.1	23.8
85.43	85.43	85.04	85.44	85.27		19.1	25.9	23	12.5	26.5
85.43	85.45	85.1	85.44	85.27		21.2	24.4	21.8	20.8	25
85.44	85.45	85.04	85.44	85.27		22.7	19.6	18.5	4.7	25.6
85.49	85.45	85.1	85.44	85.27		23.8	20.1	19.2	5.3	27
85.49	85.45	85.1	85.44	85.27		20.7	24.1	16.6	9.8	26.6
85.49	85.45	85.1	85.44	85.27		25.3	26.5	18	8	26.6
85.49	85.43	85.04	85.44	85.27		23.8	26.9	22.7	8.1	28.2
85.49	85.45	85.04	85.44	85.33		23	27.8	26.2	8	25.6
85.49	85.43	85.1	85.44	85.2		24.2	25.6	26.5	19.3	26.8
85.49	85.47	85.04	85.44	85.33		25.5	25.4	24.1	-32.5	27.9
85.49	85.43	85.1	85.44	85.27		20.2	27	24.4	-21.6	27
85.49	85.45	85.04	85.44	85.27		23.8	25.4	25.8	-11.2	23.6
85.49	85.43	85.1	85.44	85.27		22.3	23.9	23.8	-7.6	26.7
85.49	85.4	85.1	85.44	85.27		22	18.6	24.3	40.1	27.4
85.49	85.39	85.04	85.44	85.27		21.7	18.4	22	34.8	27.1
85.49	85.37	85.04	85.44	85.27		19.2	22.9	18.7	46.1	25.9
85.49	85.39	85.04	85.18	85.33		19.5	26.7	16.3	34.2	26.5
85.49	85.43	85.1	85.18	85.27		22.4	27	20.3	35.8	27.1
85.49	85.45	85.1	85.18	85.27		22.5	26.3	22.5	36.9	27.9
85.49	85.43	85.04	85.18	85.33		22.1	26.2	21.8	37.1	26.6
85.49	85.45	85.1	85.18	85.2		24.6	25.4	22.9	32.1	26.4
85.49	85.45	85.04	85.18	85.27		21.6	26.9	22.5	36	27.9
85.49	85.43	85.1	85.18	85.27		17.9	26.7	21.2	32.4	28.8
85.49	85.45	85.04	85.12	85.27		23	25.5	26.5	29.8	25.7
85.49	85.45	85.1	85.18	85.27		24.2	26.6	28.8	31.2	26.2
85.49	85.43	85.04	85.18	85.27		21.6	25.4	26.4	32.1	27
85.49	85.45	85.1	85.18	85.33		21.3	23.4	25.9	25.3	28.7
85.49	85.45	85.04	85.18	85.27		21.4	22.5	24.6	29.5	26.8
85.49	85.45	85.1	85.18	85.27		19.5	22.1	24.1	26.8	25.2
85.49	85.45	85.04	85.18	85.27		21.5	21.1	23.6	27.4	23.7
85.49	85.45	85.04	85.18	85.27		22.6	26.2	22.8	25.4	25.8
85.49	85.39	85.04	85.25	85.27		22	26.1	23.3	26.4	27.5
85.49	85.45	85.04	85.25	85.27		24.1	23.6	23.6	23.7	29.4
85.49	85.43	85.1	85.18	85.33		19.8	26.6	19.5	24.2	27.3
85.49	85.45	85.04	85.18	85.27		21.6	27	21.8	21.1	24.5
85.49	85.43	85.1	85.18	85.27		17.6	26.6	23.3	21.3	21.5
85.49	85.39	85.04	85.18	85.27		22.8	27.3	23.6	21	24.3
85.49	85.37	85.1	85.25	85.27		23.1	26.7	25.2	20.5	21.3
85.49	85.37	85.1	85.18	85.27		22.8	24.2	23.4	15.6	20.5
85.49	85.39	85.04	85.18	85.27		23.9	25.2	19.6	21.8	20.6
85.49	85.39	85.1	85.25	85.27		19.7	27.5	23.9	19.5	19.9
85.49	85.39	85.1	85.25	85.27		21.9	26.4	25.1	20.1	23.4
85.49	85.39	85.04	85.18	85.27		20.2	25.2	23	21.4	24.4
85.49	85.39	85.04	85.25	85.33		19.5	25.6	23.1	21.4	23.8
85.49	85.37	85.04	85.25	85.27		21.8	24.1	23.2	17.9	26.7
85.49	85.39	85.04	85.18	85.33		21.7	25.4	19.6	20.2	29.4
85.49	85.39	85.04	85.18	85.27		25.2	23.9	22.8	22	28.3
85.49	85.39	85.1	85.18	85.27		22.6	26.6	26.4	23.1	27.3
85.49	85.37	85.04	85.18	85.2		21.9	25.2	27.5	20.9	28.9
85.49	85.39	85.1	85.18	85.27		20.4	24.6	26.3	18.3	30.4
85.49	85.39	85.04	85.18	85.27		19.4	20.4	24.9	17.5	28.7
85.44	85.39	85.04	85.25	85.27		18.8	19.5	22.1	20.3	29.1
85.44	85.37	85.04	85.18	85.27		21.8	19.1	24	19	27.8
85.43	85.37	85.04	85.18	85.33		20.2	22.6	26.1	19.4	26.7
85.44	85.37	85.1	85.25	85.2		23.6	26.1	27.8	21	26.8
85.44	85.39	85.1	85.18	85.33		16.1	26.5	26.4	20.2	27.9
85.49	85.37	85.04	85.18	85.27		15.8	24.4	26.7	19.1	29.3
85.43	85.4	85.04	85.18	85.27		17.1	26.8	23.4	22	29
85.43	85.39	85.04	85.18	85.27		20.2	26.3	25.5	20.7	25
85.43	85.39	85.04	85.18	85.33		19.1	26.8	26.4	22.6	28.6
85.43	85.39	85.04	85.18	85.27		22.6	27.9	26.8	18.1	29.4
85.43	85.39	85.04	85.18	85.27		20.7	22.7	25.5	18	27
85.44	85.39	85.04	85.44	85.27		19.5	27.1	24.8	17.3	29.3
85.43	85.37	85.1	85.44	85.27		21.9	27.5	22.3	20	27.5
85.43	85.39	85.04	85.44	85.27		24.4	27.3	26.1	18.7	25.4
85.43	85.37	85.04	85.44	85.27		23.9	27	24.8	18.3	26.8
85.44	85.39	85.04	85.44	85.33		24.6	27	23.9	19	28
85.44	85.37	85.1	85.44	85.27		23	22.9	23.4	18.8	27.2
85.44	85.39	85.04	85.44	85.27		19.9	25.2	20.5	18.4	27.5
85.44	85.37	85.04	85.44	85.27		20.6	25.5	19.9	22.1	26.9
85.44	85.39	85.1	85.44	85.27		22.6	25.5	25.9	19.8	24.8
85.44	85.39	85.04	85.44	85.27		21.4	25.2	26.4	19	28.4
85.43	85.39	85.04	85.44	85.33		22.7	25.2	25.8	16.5	28.2
85.41	85.39	85.04	85.44	85.27		23	19.9	25.3	22.8	26.1
85.44	85.39	85.04	85.44	85.27		18.9	19.6	25.8	22.5	27.1
85.44	85.37	85.1	85.44	85.27		23.6	20.5	24.2	20.7	29.1
85.44	85.39	85.04	85.44	85.27		24.4	25.6	26.6	19.8	24
85.44	85.39	85.04	85.44	85.27		20.4	26.3	25	18.7	26.5
85.44	85.39	85.04	85.44	85.33		21.7	26.1	22.7	22.2	27.9
85.43	85.39	85.04	85.44	85.2		22	22.8	25	20.2	28
85.44	85.39	85.1	85.44	85.27		22.5	25.7	24.5	17	29.4
85.44	85.37	85.04	85.37	85.27		23.6	25.5	22.2	19.7	26.8
85.41	85.37	85.04	85.44	85.33		24.2	25.6	26.1	20.4	25.1
85.43	85.39	85.1	85.44	85.27		25	22.2	25.8	20.3	27.6
85.44	85.39	85.04	85.44	85.27		22.5	17.8	25.6	17.9	26.4
85.44	85.39	85.04	85.44	85.27		20.3	16.8	26.4	16.8	26.9
85.43	85.39	85.04	85.44	85.27		19.9	24.7	24.5	18	27.2
85.44	85.37	85.1	85.44	85.27		20.8	26.6	20.5	20.9	28.2
85.44	85.39	85.04	85.44	85.27		22.2	28.2	26.6	19.3	24.7
85.44	85.4	85.04	85.44	85.27		24.1	27.3	26.9	17.4	21.8
85.43	85.37	85.1	85.44	85.27		24.4	26.3	25.8	18.9	22.2
85.44	85.39	85.04	85.44	85.33		25	24.8	27.4	22.6	23.2
85.44	85.37	85.1	85.44	85.2		22.9	27.4	25.5	19.7	23
85.44	85.39	85.04	85.44	85.33		22.7	24.9	23.6	22.1	24.2
85.44	85.37	85.1	85.44	85.27		23.5	22.6	23.4	22.1	22.3
85.43	85.39	85.04	85.44	85.33		22.7	22.9	18.9	21.7	25.5
85.44	85.39	85.04	85.44	85.27		23.3	25.9	20.2	20.1	26.4
85.38	85.4	85.1	85.44	85.33		21.6	24.1	18.8	17.9	28.5
85.43	85.37	85.1	85.44	85.27		17.3	27	21.2	19.2	29.5
85.43	85.39	85.04	85.44	85.27		19.4	25.5	19.8	23.8	29
85.43	85.39	85.04	85.44	85.33		21.3	25.6	22.4	23.4	25.4
85.43	85.39	85.1	85.44	85.27		21.3	25.8	24	19.8	28.8
85.43	85.39	85.1	85.44	85.33		23	26.2	26.5	16.7	29.2
85.43	85.4	85.04	85.44	85.27		20.2	23.9	25.6	19.5	28.9
85.43	85.39	85.04	85.44	85.27		18.1	26	24.6	19.8	28.4
85.43	85.39	85.1	85.44	85.27		24.6	26.4	23.2	19	27.6
85.43	85.43	85.04	85.44	85.27		21.4	26.4	21.7	19	25.1
85.43	85.45	85.04	85.44	85.27		22.3	27.3	21.5	20.8	26.8
85.38	85.43	85.04	85.44	85.33		22.4	26.4	24.5	20.9	25.2
85.44	85.45	85.04	85.44	85.27		19	25.5	25.8	14.2	26.6
85.43	85.45	85.1	85.44	85.27		23.2	26.7	25.7	19.5	28.6
85.44	85.39	85.04	85.44	85.27		21.4	17	26.1	20.4	27.8
85.44	85.43	84.98	85.44	85.27		22.8	16.7	25.7	20.7	23.8
85.44	85.45	85.04	85.44	85.27		26.3	19.8	21	21.6	28.1
85.44	85.43	85.04	85.44	85.33		25.5	16.9	21.3	21	28.3
85.43	85.47	85.1	85.44	85.2		23.8	17.6	19.7	16.4	28.8
85.44	85.43	85.1	85.44	85.33		21.7	19.2	19.3	20.2	25.8
85.44	85.45	85.1	85.44	85.27		25.8	16.9	20.7	19	27.7
85.44	85.45	85.1	85.44	85.27		23.1	21.7	20.5	21.6	25.7
85.43	85.43	85.04	85.44	85.33		23.6	25.9	21.1	21.1	28.3
85.43	85.39	85.04	85.44	85.27		21.9	25.3	21.3	21.3	26.3
85.43	85.45	85.04	85.44	85.27		18.7	27.8	20.7	12	27
85.43	85.43	85.04	85.44	85.27		24.4	28.9	20.3	20.7	28.5
85.43	85.45	85.04	85.44	85.33		21.6	27.3	22.4	20	29.5
85.44	85.43	85.1	85.44	85.27		24.2	27.9	24.1	22.1	24
85.44	85.45	85.04	85.44	85.27		21.4	27.1	25.8	18.2	22.4
85.44	85.45	85.1	85.44	85.27		20.6	25.8	26.2	19.1	24.9
85.43	85.45	85.04	85.44	85.27		18.1	27.4	27.7	17.1	23.4
85.44	85.45	85.04	85.44	85.27		20.6	28.5	24	17.8	21.7
85.44	85.39	85.1	85.44	85.27		23.1	26.7	26.9	19.2	22.1
85.44	85.45	84.98	85.44	85.27		22.9	27.5	25.7	19.3	22.7
85.44	85.45	85.04	85.44	85.27		23.1	27.7	25.6	19.5	27.1
85.43	85.45	85.1	85.44	85.27		23.6	25	27	17.2	28
85.44	85.45	85.1	85.44	85.27		20.3	26.4	25.4	17.3	28.1
85.44	85.45	85.04	85.44	85.27		21.2	27.4	23.6	19.6	28.3
85.43	85.45	85.04	85.44	85.27		17.7	27.9	25.3	20.7	28.9
85.43	85.45	85.1	85.44	85.27		23.3	28.4	25.5	19.4	27
85.43	85.45	85.04	85.44	85.27		23.8	25.4	24	22.3	29.5
85.43	85.45	85.04	85.44	85.27		23.4	24.7	24.3	19.4	28.4
85.43	85.45	85.04	85.44	85.27		22	26.1	23.5	16.6	29.2
85.44	85.45	85.04	85.44	85.27		24.6	25.9	20.4	19.6	27.5
85.49	85.45	85.04	85.44	85.27		21.6	26.9	24.1	19.8	27.9
85.43	85.43	85.04	85.44	85.27		24.6	27.5	24.3	19.2	26.3
85.43	85.43	85.04	85.44	85.27		22.3	25.7	23.2	22.4	28.2
85.44	85.45	85.1	85.44	85.33		22.7	23.2	23.7	24.4	27.4
85.43	85.45	85.04	85.44	85.27		21.1	26.7	22.7	18.4	27.4
85.43	85.45	85.04	85.44	85.27		26	24.7	22.4	24.3	26.8
85.44	85.43	85.04	85.44	85.33		21.1	24.9	24.6	24.5	26.5
85.43	85.45	85.04	85.44	85.27		19.4	25	24.3	20.3	24.6
85.49	85.45	85.04	85.44	85.33		22	21.2	25.2	23.4	27.5
85.49	85.45	85.04	85.44	85.27		19.9	17.5	23.9	19.2	27
85.49	85.45	85.1	85.44	85.27		25	26.1	23.1	17	26.7
85.44	85.45	85.1	85.44	85.27		24.2	27.6	20.5	19.6	25.6
85.49	85.45	85.1	85.44	85.27		24.1	25.8	22.5	18.8	26.8
85.44	85.45	85.1	85.44	85.27		22.9	27.6	22.8	21	24.8
85.43	85.45	85.1	85.44	85.33		23.6	27.8	23.2	18.6	28.2
85.49	85.45	84.98	85.44	85.27		22.8	23.8	21.8	21.5	26.8
85.49	85.45	85.29	85.44	85.27		22.9	25.9	20.6	18	27.4
85.49	85.45	85.1	85.44	85.27		20.6	26.7	18	21.4	27.5
85.49	85.45	85.04	85.44	85.27		21.5	26.4	23.9	19.7	26.8
85.49	85.45	85.1	85.44	85.27		23.4	24.7	24.7	21.9	24.8
85.49	85.45	85.1	85.44	85.27		23.1	20.3	26.7	18.8	26.9
85.49	85.45	85.23	85.44	85.27		20.1	16.8	25.5	19.8	26.3
85.49	85.45	85.04	85.44	85.27		22.2	22.1	25.3	17	29
85.49	85.43	85.1	85.44	85.27		19.8	24.6	21.3	21	28.9
85.49	85.45	85.04	85.44	85.27		22.2	27.1	21.9	23.3	28.3
85.49	85.39	85.1	85.44	85.33		21.8	25.9	22.5	20	27.8
85.49	85.43	85.04	85.44	85.27		21.2	25.4	20.9	20.3	27.1
85.49	85.4	85.04	85.44	85.33		18.6	24.8	15.8	20.5	27.2
85.49	85.39	85.1	85.44	85.2		19.3	27.7	16.6	14.6	28.7
85.49	85.39	85.04	85.44	85.27		21.9	28.1	15.1	23.5	27.9
85.49	85.39	85.04	85.44	85.33		22.5	26.7	18.4	19	24.4
85.49	85.39	85.1	85.44	85.27		22.7	25.9	19.5	22.1	26.4
85.49	85.39	85.04	85.44	85.33		23	22.1	22.3	19.8	28.1
85.49	85.37	85.1	85.44	85.33		22.4	16	24.8	20.6	25.3
85.49	85.39	85.04	85.44	85.27		24	20.4	24.5	18.4	27.3
85.49	85.37	85.1	85.44	85.27		20.3	24.8	22.9	21.5	26.5
85.49	85.39	85.1	85.44	85.27		22.5	27.2	26	20.7	24.5
85.49	85.39	85.1	85.44	85.27		20.8	29.1	24.3	21.3	25.7
85.49	85.39	85.1	85.44	85.33		21.4	27.7	24.5	22.1	26.6
85.49	85.37	85.04	85.18	85.27		23	22.9	23.5	22.7	26.7
85.49	85.39	85.1	85.18	85.33		23.7	25.7	24.2	17	25.9
85.49	85.37	85.1	85.18	85.27		24.3	26.1	22.3	21.4	26.7
85.49	85.39	85.1	85.25	85.33		23.1	24.9	24.6	21.2	24.4
85.49	85.39	85.1	85.44	85.27		24.3	23.8	26	18.9	25.8
85.49	85.37	85.04	85.44	85.27		21.4	18.9	26.7	20.5	26.7
85.49	85.39	85.1	85.44	85.27		21.5	18.5	26.6	22.5	27.9
85.49	85.37	85.04	85.44	85.27		23	22.1	24.1	16.7	26.8
85.49	85.39	85.1	85.18	85.27		24.3	25.9	20.1	19.6	25.7
85.49	85.39	85.04	85.18	85.27		24.9	27.7	24.3	21.7	26
85.49	85.39	85.1	85.18	85.27		21.5	26.6	23.8	19.5	27.5
85.49	85.39	85.04	85.25	85.33		20.2	24.8	25.6	19.3	26.5
85.49	85.39	85.04	85.18	85.27		20.5	24.2	26.4	19.8	27.1
85.49	85.37	85.04	85.18	85.27		18.3	27.5	25.6	18.3	27.6
85.49	85.39	85.1	85.44	85.27		17.2	26.6	24.6	20.7	24.7
85.49	85.37	85.04	85.44	85.27		22.1	27.4	26.6	20.7	24.4
85.49	85.39	85.04	85.44	85.27		19.5	28.2	25.6	22.6	25.1
85.49	85.37	85.1	85.25	85.27		17.8	26.1	26.4	21.8	25.7
85.49	85.37	85.04	85.18	85.27		21.2	22.5	26.4	18.9	26
85.49	85.39	85.04	85.18	85.33		23.2	23.2	26.6	20.1	27.8
85.49	85.39	85.1	85.18	85.33		23.3	18.4	24.8	21.6	26.2
85.49	85.37	85.04	85.18	85.27		23.9	18.8	26.1	22.3	24.8
85.49	85.39	85.04	85.18	85.33		20.7	24.6	25.6	22.5	27
85.49	85.39	85.04	85.44	85.27		19.7	25.5	24.7	22.7	27.1
85.49	85.37	85.04	85.44	85.33		19.6	26.1	25.2	20.1	26.7
85.49	85.39	85.04	85.44	85.2		22.1	29.2	24.1	18.9	27.5
85.49	85.37	85.1	85.44	85.33		18.6	27.3	22.1	20.3	26.8
85.49	85.37	85.1	85.18	85.27		22.7	27.4	24.1	20.7	22.5
85.49	85.39	85.04	85.18	85.27		21.1	28.5	24.4	21	26
85.49	85.39	85.1	85.18	85.27		20.1	26.3	22.3	19.8	26.3
85.49	85.39	85.04	85.18	85.27		20.5	25.5	23.3	18.6	26.1
85.49	85.39	85.04	85.44	85.33		21.7	25.7	21.9	20.1	26.5
85.49	85.37	85.04	85.18	85.27		23.3	25.7	21.8	21.1	26.5
85.49	85.37	85.04	85.44	85.33		22.7	24.4	22.8	22.4	22.6
85.49	85.37	85.1	85.18	85.27		22.7	21.2	23	22	25.7
85.49	85.39	85.04	85.25	85.33		18.7	20.1	23.8	20	26.9
85.49	85.39	85.1	85.25	85.27		20.6	24.5	24.6	19.9	26
85.49	85.39	85.1	85.18	85.33		20.6	26.2	22.2	20.4	26.9
85.49	85.37	85.04	85.18	85.27		20	26.9	20	20.3	26.5
85.49	85.37	85.04	85.18	85.27		19.5	26.1	22.6	20.8	23.4
85.49	85.37	85.04	85.18	85.27		15.9	24.1	22.3	23	23.2
85.49	85.39	85.1	85.18	85.27		21.6	22.7	23.1	21.7	24.7
85.49	85.39	85.04	85.18	85.27		21.1	26.4	23.9	21.3	28.3
85.49	85.37	85.04	85.18	85.27		19.9	25.4	24.2	21.1	24.7
85.49	85.39	84.98	85.25	85.27		23.9	23.8	22.2	20	24.1
85.43	85.39	85.04	85.18	85.33		18.4	20.9	25	23.3	23
85.43	85.39	85.04	85.37	85.27		15.9	17	24.5	23.4	26.3
85.44	85.37	85.04	85.44	85.27		20.6	17.4	23.5	24.6	26.3
85.43	85.39	85.1	85.18	85.27		23.3	20.3	22.1	21.4	25.7
85.43	85.39	85.1	85.18	85.27		23.4	26.6	21.8	23	25.9
85.49	85.37	85.1	85.18	85.33		23	28.8	20	24.4	26.7
85.43	85.39	85.04	85.18	85.27		24.2	28.1	20.6	22.5	24.8
85.43	85.39	85.1	85.18	85.33		16.3	27.7	23.3	22	26.6
85.44	85.39	85.1	85.18	85.27		19.7	24.6	23.9	17.6	26.9
85.44	85.37	85.04	85.18	85.27		22.6	25.3	22.3	22	28
85.44	85.39	85.1	85.44	85.27		22.5	26.6	22.4	23.8	27.8
85.43	85.39	85.04	85.18	85.33		22.9	27.1	22.7	23.4	26.5
85.41	85.39	85.04	85.44	85.27		19.7	26.5	25.7	21.9	23.2
85.43	85.37	85.04	85.18	85.27		18.3	27	25.5	28	27.8
85.43	85.39	85.04	85.25	85.27		22.3	24.9	26.4	25.3	28.1
85.43	85.37	85.04	85.18	85.27		23.1	25.6	25.2	24.1	27.5
85.43	85.39	85.1	85.18	85.27		22.7	25.5	24.6	28.1	26.8
85.43	85.39	85.04	85.25	85.33		22.7	28	24.8	26.2	26.2
85.43	85.4	85.1	85.18	85.27		22.8	26.4	25.5	24.1	24.6
85.44	85.43	85.04	85.18	85.27		19.7	22.6	24.5	22.7	27.7
85.43	85.39	85.04	85.25	85.27		22.2	22.3	24.6	22	26.9
85.43	85.45	85.04	85.18	85.27		22.4	19.5	23.5	22.9	26.9
85.43	85.45	85.04	85.18	85.33		23	24.2	22.6	23.3	27.7
85.44	85.45	85.04	85.18	85.33		22.2	27.5	25.8	25.1	27.7
85.44	85.45	85.04	85.18	85.27		19.1	25.3	24.8	23	24.3
85.43	85.45	85.04	85.18	85.27		15.4	22.5	23.1	21.3	27.3
85.43	85.43	85.04	85.25	85.27		21.2	27.3	22.3	18.7	26.6
85.43	85.39	85.04	85.25	85.33		19.3	27.4	19.4	21.9	26.3
85.43	85.39	85.1	85.25	85.27		20	26.6	17.3	24.9	28.1
85.43	85.45	85.04	85.25	85.27		23.2	27.1	21.1	21.4	27.5
85.43	85.47	85.1	85.18	85.27		23.4	26.1	22.5	22.4	24.6
85.44	85.45	85.04	85.44	85.27		22.7	21.3	24.3	23.3	27.2
85.43	85.45	85.04	85.25	85.27		22	23.7	25.5	16.6	22.3
85.43	85.45	85.04	85.25	85.27		21.4	23.7	23.8	25	19.1
85.43	85.45	85.17	85.44	85.27		22	21	21.7	25.2	28
85.43	85.47	85.1	85.25	85.27		18.9	20.9	23.6	27.1	27.6
85.44	85.45	85.1	85.44	85.27		23.3	25.4	24.7	26	22.5
85.43	85.43	85.04	85.44	85.27		22.7	23.8	21.3	26.6	24
85.44	85.45	85.1	85.44	85.27		21.3	26.9	23.3	20.3	24.8
85.44	85.43	85.1	85.44	85.27		24.3	26.9	22.6	21.1	26.6
85.44	85.45	85.04	85.44	85.27		19.1	25.8	18.5	21.9	26
85.44	85.45	85.1	85.44	85.27		18.7	26.1	21.3	23.3	26.5
85.43	85.45	85.04	85.44	85.2		19.3	27.6	24.3	24.9	26
85.44	85.45	85.1	85.44	85.27		18.6	24.7	23.6	21.2	27.3
85.44	85.45	85.1	85.44	85.27		22.9	26.6	23.5	18.4	27.5
85.43	85.43	85.1	85.25	85.27		20.8	27.2	24.1	23.2	25.6
85.43	85.39	85.04	85.44	85.27		22.5	25	23.8	22.2	24.8
85.49	85.43	85.1	85.44	85.27		13.5	24.9	24.4	20.7	26.3
85.49	85.45	85.1	85.44	85.27		18.3	25.8	24.6	24	26.4
85.44	85.42	85.04	85.44	85.33		21.4	24	19.6	21.8	21.8
85.44	85.45	85.1	85.44	85.27		21	25.9	22.8	17.3	21.6
85.43	85.45	85.17	85.44	85.33		24.3	25.3	23.3	24.2	22.5
85.49	85.45	85.04	85.44	85.27		21	24.8	20.1	20.8	23.4
85.49	85.39	85.04	85.44	85.33		19	26.3	24.8	21.8	24.2
85.49	85.39	85.04	85.44	85.27		18.6	24.9	25	27.2	23.7
85.49	85.37	85.1	85.44	85.27		21.6	18.7	24.5	23.3	26.6
85.49	85.39	85.04	85.44	85.27		22.4	26.7	23.7	22.9	28.2
85.49	85.43	85.04	85.44	85.27		21.6	19.6	22.5	22.4	28.2
85.49	85.45	85.04	85.44	85.27		22.6	17.9	19.5	20.9	30
85.49	85.45	85.04	85.44	85.27		17.5	22.3	20.9	23.9	27.7
85.49	85.4	85.1	85.44	85.27		20.4	23	21.9	24.1	27
85.49	85.39	85.04	85.44	85.27		21.3	24	20.9	19.2	28.8
85.49	85.39	85.04	85.44	85.27		22.8	28.5	21.6	16.6	28.2
85.49	85.39	85.1	85.44	85.27		21.1	27.5	23.9	28.1	30.4
85.49	85.39	85.04	85.44	85.27		19.4	27.6	21.7	25.4	29
85.49	85.39	85.04	85.44	85.27		20.9	28	25.3	22.6	26.2
85.49	85.39	85.04	85.44	85.27		23.3	26.5	25.7	23	26.2
85.49	85.39	85.1	85.18	85.33		21	23.3	26.6	25.2	29.5
85.49	85.39	85.1	85.44	85.27		20.2	27.1	23.8	18.4	28.1
85.48	85.39	85.04	85.18	85.27		18.6	27.2	23.1	22.1	28.6
85.49	85.39	85.1	85.18	85.27		19.8	25.3	20.1	22.3	28.3
85.49	85.37	85.1	85.18	85.27		19.9	27.4	23	24.6	25.8
85.49	85.39	85.1	85.18	85.2		19.3	25.8	23	23.2	26.4
85.49	85.39	85.04	85.25	85.27		20.1	19.4	22.3	21.3	28
85.49	85.4	85.1	85.18	85.27		23.4	18.5	19.5	20.6	28.1
85.49	85.37	85.1	85.18	85.2		19.4	19.5	19.4	23.5	26.5
85.49	85.39	85.1	85.18	85.33		20.2	22	18.4	24.8	26.7
85.49	85.39	85.1	85.25	85.27		22	24.3	23	22.9	26.6
85.49	85.39	85.1	85.18	85.27		22	26	27.5	24.8	26.6
85.49	85.39	85.04	85.18	85.27		20.9	26.1	28.4	20.5	28.9
85.49	85.39	85.04	85.25	85.27		18.7	27.7	28	20	28
85.49	85.39	85.1	85.25	85.27		22.4	26.9	27.3	22.9	27.1
85.49	85.39	85.04	85.18	85.27		17.9	28.9	23.4	21.9	28.8
85.49	85.39	85.04	85.25	85.27		19	25.9	25	22.5	27.2
85.49	85.39	85.04	85.25	85.27		20.2	26.6	23.2	20.4	26.7
85.43	85.39	85.1	85.25	85.27		21.8	25.2	26.7	24.2	27.6
85.49	85.37	85.1	85.18	85.27		23.2	26.6	28.4	19.1	27.2
85.49	85.37	85.04	85.18	85.27		20.9	25.3	25.6	22.8	28.5
85.49	85.39	85.04	85.18	85.27		20.6	26.8	21.4	22.1	26.8
85.49	85.39	85.1	85.25	85.27		20.4	26.1	23.4	24.8	25.9
85.43	85.37	85.04	85.18	85.27		22.1	22.4	23	21.9	26.8
85.43	85.39	85.04	85.18	85.27		25.2	19.3	25.9	20.3	23.1
85.43	85.39	85.04	85.18	85.27		23	16.3	27	20.4	22.6
85.44	85.39	85.1	85.18	85.27		22.1	17.7	25.8	25	23.1
85.43	85.37	85.1	85.18	85.27		16.8	21.5	22.7	23	23.4
85.44	85.39	85.1	85.25	85.2		19.6	26.6	24	22.1	22
85.43	85.39	85.1	85.18	85.27		21.1	27.5	22.1	23.1	24.8
85.43	85.37	85.1	85.18	85.27		21.4	27	24.6	19.5	26
85.43	85.39	85.1	85.25	85.27		24.2	27.9	24.8	16	27.3
85.44	85.39	85.04	85.18	85.33		22.3	26.3	21.7	25.5	29
85.43	85.39	85.1	85.18	85.33		21.3	25.3	20.1	25.8	27.4
85.44	85.39	85.1	85.18	85.27		24.1	25.9	25.2	26.6	25.8
85.43	85.39	85.1	85.44	85.33		23.4	24.1	23.5	24.6	29.5
85.44	85.39	85.1	85.18	85.27		23.3	26	23.9	24.7	27.6
85.43	85.4	85.1	85.44	85.27		22.1	25	25.2	19.2	27.4
85.43	85.39	85.1	85.44	85.27		23.9	21.3	25	24.7	28
85.44	85.39	85.04	85.18	85.27		20.6	23	21.6	22.4	25.3
85.43	85.37	85.04	85.18	85.27		23	25.4	25	27.1	25.4
85.43	85.39	85.04	85.18	85.27		25.9	26.6	22.4	26.2	26.9
85.43	85.37	85.1	85.18	85.27		26.5	26.4	21.6	25.8	25.3
85.44	85.39	85.04	85.18	85.27		20.1	27.8	21.8	20.5	25.7
85.41	85.39	85.1	85.18	85.27		20.3	26.7	24.2	24.5	27.5
85.43	85.39	85.1	85.18	85.33		19.1	26.8	24.8	22	26.8
85.44	85.39	85.04	85.18	85.27		24	26.1	26.9	21.5	22.6
85.43	85.39	85.04	85.18	85.27		23	24.2	27.3	25.1	26.6
85.43	85.39	85.04	85.18	85.33		24.1	25.9	25.8	22.4	27.2
85.43	85.39	85.04	85.18	85.27		23.9	26.5	23.1	18.5	26.6
85.43	85.4	85.1	85.18	85.27		25.6	22.3	22.2	24.6	27.4
85.43	85.39	85.04	85.18	85.33		21.1	19.3	19.8	28.2	26.8
85.41	85.37	85.04	85.25	85.27		25.6	23	22.9	23.5	23.6
85.43	85.39	85.04	85.18	85.27		21.9	23.7	25	22.8	27.8
85.44	85.37	85.04	85.18	85.27		21.9	26.1	24.6	21.8	28.2
85.44	85.39	85.04	85.18	85.33		25.5	27	25.4	18.9	27.4
85.43	85.39	85.04	85.25	85.27		25	25.4	24.7	21.1	27
85.44	85.39	85.04	85.18	85.33		21.4	22.6	22.4	20.2	26.4
85.43	85.37	85.04	85.18	85.27		24.5	20.6	26.2	22.8	21.8
85.43	85.39	85.04	85.18	85.27		21.5	16.7	25.4	19.5	19.1
85.44	85.39	85.1	85.25	85.2		24.5	21.7	23.2	19.1	19
85.44	85.39	85.1	85.18	85.27		25	21.7	22.7	20.3	25
85.43	85.39	85.04	85.18	85.33		24.2	18.9	22.9	22.5	25.4
85.44	85.37	85.04	85.18	85.27		22.3	17.7	19.3	21.7	24.5
85.44	85.39	85.04	85.18	85.27		24.2	19	21.3	21.9	20.5
85.44	85.39	85.04	85.18	85.27		25.8	20.8	24.1	20.5	24
85.43	85.37	85.1	85.18	85.27		22.7	27.1	25.1	21.7	24.8
85.43	85.39	85.1	85.25	85.27		24.7	29.1	24.8	22.6	23
85.44	85.39	85.04	85.18	85.27		24.4	27.9	24.1	23	26.5
85.43	85.4	85.04	85.18	85.27		20.5	29.3	24.5	19.6	27.6
85.43	85.39	85.1	85.18	85.33		23.4	28.5	25.4	25.1	24.5
85.43	85.39	85.04	85.18	85.33		21.8	25.2	24.5	24.8	27.1
85.43	85.37	85.04	85.18	85.27		23.4	27.6	22.9	18.9	28
85.43	85.37	85.1	85.25	85.33		22.1	25.7	23.2	27.7	26.6
85.43	85.39	85.04	85.18	85.27		20.4	22	22.8	25	27.7
85.36	85.37	85.1	85.18	85.27		17.3	21.3	22.9	24.3	28.2
85.43	85.39	85.04	85.18	85.27		20.4	26.1	21.4	25.5	26
85.36	85.39	85.04	85.25	85.33		19.4	25.7	23.1	25.2	28.4
85.36	85.39	85.04	85.18	85.33		20.4	30	22.7	21.6	28.9
85.43	85.39	85.04	85.18	85.27		23.2	28.6	25.1	22.3	29
85.43	85.39	85.04	85.18	85.27		23.2	28.9	23.8	24.6	27.9
85.36	85.37	85.1	85.25	85.27		21.8	28.1	23.2	24.6	28
85.38	85.39	85.1	85.18	85.27		25.5	25.4	22	22.3	27.1
85.36	85.39	85.04	85.18	85.27		21.5	20.9	22.5	21.9	28.4
85.36	85.39	85.04	85.18	85.33		20.9	20.4	22	20.2	27.4
85.36	85.45	85.04	85.18	85.27		20.4	25.9	20.4	21.6	27.8
85.38	85.45	85.04	85.18	85.27		22.6	29.8	23.5	23.2	27.5
85.38	85.45	85.1	85.18	85.27		20.4	28.6	24.5	23.1	26
85.38	85.37	85.04	85.18	85.33		23.8	28.3	26.4	22.7	25.4
85.38	85.39	85.1	85.18	85.33		21.2	25.9	26.4	21.7	26.8
85.38	85.39	85.04	85.18	85.27		20.6	28.3	24.5	18.3	27.4
85.36	85.39	85.04	85.18	85.27		20.3	28.1	20.5	21.1	27.8
85.38	85.39	85.04	85.18	85.27		21.7	28.6	21.4	23.4	21.1
85.38	85.39	85.1	85.18	85.27		15.9	27.3	22.2	22.9	20.7
85.38	85.39	85.04	85.18	85.27		21.6	23.3	23.9	23.4	19.9
85.38	85.45	85.1	85.18	85.27		22.9	17.2	23.5	25.8	22.3
85.38	85.39	85.1	85.18	85.27		23.1	19.2	24.3	17.9	23.2
85.38	85.39	85.04	85.18	85.27		25.2	25.4	24.8	21.8	24.3
85.38	85.37	85.04	85.18	85.2		18.6	29.5	26.7	22.5	24.1
85.36	85.39	85.1	85.18	85.33		21.1	29.9	26.3	23.1	24.7
85.38	85.39	85.04	85.18	85.27		19.2	28.1	25.8	21.4	24.4
85.38	85.39	85.04	85.18	85.27		21.6	24.2	26.6	17.9	29.3
85.36	85.39	85.04	85.18	85.27		23.3	27.9	24	22.6	28
85.36	85.43	85.04	85.25	85.27		23.7	28.5	21.4	26.4	26.8
85.36	85.43	85.1	85.18	85.27		22.2	25.4	22.4	22.5	27.5
85.36	85.39	85.1	85.18	85.27		23	22.2	19.3	25.1	27.7
85.38	85.45	85.04	85.18	85.33		24	19	22.9	23	27
85.4	85.43	85.1	85.18	85.27		22.6	22.6	26.2	21.3	28.4
85.36	85.45	85.1	85.18	85.2		24.4	27.2	26.2	17.6	27.3
85.36	85.39	85.04	85.12	85.27		23.2	28.3	23.9	21.6	27.1
85.36	85.37	85.04	85.18	85.2		22.1	28.6	24.8	21.7	27.3
85.36	85.39	85.04	85.18	85.27		24.5	29.1	25.5	21.9	26.3
85.38	85.45	85.04	85.18	85.33		22.2	27.3	23.6	21.6	25.4
85.36	85.45	85.1	85.18	85.33		23.3	24.1	24.6	23.6	27
85.38	85.45	85.04	85.18	85.27		22.5	24.3	24.3	20.2	27.5
85.36	85.45	85.04	85.25	85.27		20.9	19.3	21	21.4	26.6
85.35	85.45	85.04	85.18	85.27		18.4	22.9	20.6	24.2	27.5
85.38	85.45	85.1	85.18	85.2		22.1	26.7	21.6	23.1	26.4
85.38	85.45	85.04	85.18	85.27		24.3	26.3	20.1	21.4	25.9
85.36	85.39	85.04	85.25	85.27		25.1	24.6	22.7	20.8	27.5
85.36	85.37	85.04	85.18	85.2		25.1	27.6	26	18.6	27
85.36	85.39	85.1	85.18	85.27		22.1	28	21.6	22.1	26.6
85.36	85.37	85.04	85.18	85.2		22.8	28	21	24.5	26.6
85.36	85.39	85.1	85.18	85.27		25.2	27.2	23.9	29.8	26.4
85.36	85.43	85.04	85.18	85.27		23.5	24.9	24.3	24.4	25.9
85.36	85.45	85.1	85.18	85.27		22.4	22.8	24.1	22.6	25.2
85.35	85.45	85.04	85.18	85.27		21.7	22.2	26.8	20.1	26.2
85.36	85.43	85.04	85.25	85.27		19.2	24.1	22.4	23.9	27.4
85.36	85.45	85.1	85.25	85.27		20.1	27.1	22.6	21.8	26.4
85.36	85.45	85.1	85.18	85.27		23	27.5	21.1	22.7	24.5
85.38	85.45	85.1	85.25	85.27		21.6	26.3	21.2	22.4	26.4
85.36	85.45	85.04	85.18	85.27		21.3	25.2	20.1	18.5	26.8
85.36	85.43	85.1	85.18	85.27		21.4	26.6	20.4	20.8	26.3
85.36	85.47	85.1	85.18	85.33		17.9	24.8	19.6	22.7	26.5
85.36	85.45	85.1	85.25	85.27		20.3	23.6	24.3	23	26.8
85.36	85.43	85.04	85.25	85.27		19.4	25.4	27	22.1	24.6
85.35	85.37	85.04	85.18	85.33		22	24.9	28	22.5	26.1
85.36	85.39	85.1	85.18	85.33		23.6	25.4	26.3	19.9	26.2
85.38	85.39	85.04	85.18	85.27		23.1	25.9	25.4	20.4	26.2
85.36	85.45	85.04	85.25	85.27		19.4	26.6	23.8	22.4	27
85.36	85.4	85.04	85.18	85.27		22.5	27.1	24.6	23.1	26.6
85.36	85.45	85.04	85.18	85.27		20.5	26.3	23.9	25.2	24.6
85.38	85.43	85.04	85.18	85.27		20.4	22.7	24.1	26.4	26
85.36	85.43	85.04	85.18	85.33		23	26.4	25	19.8	24.9
85.36	85.39	85.1	85.18	85.27		20.8	26.5	23.5	23.4	27.7
85.38	85.4	85.04	85.18	85.27		19.4	24.8	21.4	22.7	25.6
85.36	85.39	85.1	85.25	85.27		19.9	21.1	22.9	23.1	23
85.36	85.39	85.04	85.18	85.27		21.8	20	23.8	21.1	25.6
85.38	85.37	85.04	85.25	85.2		24.4	19.9	25.9	23.4	24.2
85.38	85.39	85.1	85.18	85.27		20.6	26.2	26.2	18.1	24
85.35	85.39	85.04	85.18	85.27		24.5	27.7	24.3	21.6	27
85.36	85.37	85.04	85.18	85.27		18.4	27.9	22.7	22.7	25.8
85.36	85.37	85.04	85.18	85.33		22.5	26.8	23.3	20.5	23
85.38	85.39	85.1	85.18	85.27		23.8	25.7	22	26.1	26.7
85.36	85.39	85.04	85.18	85.27		21.6	22.3	22.3	27.9	26.8
85.38	85.39	85.04	85.18	85.27		23.9	26.5	21.8	21.7	26.9
85.36	85.39	85.1	85.18	85.33		22.4	25.9	23.1	24	27.7
85.36	85.39	85.04	85.25	85.33		18.5	26.8	19.8	22.7	26.1
85.36	85.39	85.04	85.25	85.27		22.6	26.1	21.7	23.9	23.6
85.38	85.39	85.1	85.25	85.27		21.9	26.4	20.2	21.8	28
85.38	85.39	85.04	85.25	85.33		22	22.4	23.5	22.8	26.8
85.36	85.39	85.1	85.25	85.27		23.4	26.1	25.2	21.4	26.5
85.38	85.37	85.1	85.18	85.27		23.9	25.7	22.6	22	27.9
85.36	85.39	85.04	85.18	85.27		19.6	24.7	21.3	21.8	27.1
85.36	85.39	85.04	85.18	85.27		23.8	26.1	24.5	23.1	22.8
85.43	85.37	85.04	85.18	85.33		23.3	26.1	24.4	23	25.5
85.44	85.37	85.04	85.18	85.27		21.7	22.5	26.3	22.5	25.9
85.43	85.39	85.1	85.18	85.27		23.7	24	26.4	19.8	26.4
85.43	85.39	85.1	85.25	85.33		18.6	26.3	24.6	20.9	26.9
85.43	85.4	85.1	85.18	85.27		17.3	25.4	23.4	22	25.5
85.38	85.39	85.04	85.25	85.33		22.9	25.6	25.3	22.5	23
85.38	85.39	85.1	85.18	85.27		19.2	24.5	23.8	21.8	25.9
85.43	85.37	85.04	85.18	85.33		22.5	23.5	24.7	20	25.9
85.36	85.39	85.04	85.18	85.27		23.4	27	22.8	20	26.3
85.36	85.39	85.04	85.18	85.33		21.3	26.3	20.7	21.7	27
85.43	85.39	85.1	85.18	85.27		18.5	24.3	20.6	23.8	25.8
85.44	85.39	85.1	85.18	85.27		21.7	25.2	25.4	21.4	23.2
85.43	85.39	85.1	85.18	85.27		21.2	24.5	22.5	22.5	26.7
85.43	85.37	85.04	85.18	85.27		20.9	26.1	21.5	20.4	26.9
85.43	85.39	85.04	85.18	85.2		20.2	23	23.7	20.9	27.3
85.43	85.39	85.04	85.25	85.27		21	24.6	22.4	22	26.1
85.43	85.37	85.04	85.18	85.27		17.8	25	22.7	23.6	27.4
85.43	85.37	85.1	85.25	85.33		19.9	25.2	25.9	22.5	24.2
85.43	85.37	85.04	85.25	85.27		21.4	21.3	24.9	22.1	25.5
85.43	85.39	85.04	85.25	85.27		23.4	20.7	24.6	20.5	24.4
85.43	85.39	85.1	85.25	85.27		23.4	18.8	24.9	24.1	24.2
85.43	85.39	85.04	85.25	85.27		22.5	23.6	25.2	22.7	27.1
85.43	85.39	85.04	85.18	85.27		18.8	26.9	21.7	19.1	26.4
85.43	85.39	85.04	85.18	85.27		21.1	25.7	24.3	31.8	24.3
85.43	85.39	85.04	85.25	85.27		22.3	23.6	21.3	27.9	25.9
85.43	85.37	85.1	85.18	85.27		21.9	25.3	19.9	24	25.4
85.43	85.37	85.04	85.18	85.27		23	26.3	18.2	28.7	25.5
85.43	85.37	85.1	85.18	85.27		22.5	26.1	18.4	31.6	25.2
85.43	85.39	85.04	85.18	85.27		18.6	23.4	18.1	26.3	22.4
85.43	85.39	85.1	85.18	85.27		22.6	23.6	25.2	27.3	24.4
85.43	85.39	85.04	85.18	85.27		20.7	23	25.4	19.7	26.8
85.44	85.39	85.04	85.18	85.27		21.5	24.2	24.4	12.1	25.3
85.43	85.39	85.1	85.18	85.2		21.5	22.5	23.1	41.5	26.3
85.43	85.4	85.1	85.25	85.27		20.5	22.8	26.7	33	26.6
85.43	85.39	85.04	85.18	85.27		21.1	21	23.9	27.4	25
85.43	85.37	85.1	85.18	85.27		23.4	23.5	24.9	17.2	23.9
85.43	85.39	85.04	85.18	85.27		21.8	23.6	24.1	12.3	26.8
85.43	85.39	85.04	85.18	85.27		23.9	26.3	21.1	7.6	25.7
85.43	85.37	85.1	85.18	85.27		21.6	26.7	21.1	8.9	26.3
85.43	85.37	85.04	85.18	85.27		24.9	26.7	21.9	10.7	26.1
85.43	85.39	85.04	85.18	85.27		17.2	27.2	21.8	12	22.4
85.44	85.39	85.1	85.18	85.33		18.4	26	27.7	11.6	10.9
85.43	85.39	85.04	85.18	85.27		19.3	24	25.1	10.9	16.3
85.43	85.37	85.1	85.25	85.27		15.4	26.7	23	8.6	21.8
85.43	85.37	85.04	85.25	85.33		19.9	24.3	26.2	10.4	21.9
85.43	85.39	85.04	85.18	85.27		20.9	22.2	25.9	10.9	22.4
85.44	85.37	85.1	85.25	85.27		19.8	23.3	19.8	10.9	22.6
85.43	85.39	85.04	85.25	85.27		23.6	22.4	21.3	10.9	24.9
85.43	85.39	85.04	85.18	85.33		22.9	17.8	20.1	10	26.8
85.43	85.37	85.04	85.25	85.27		25	21.1	12.3	6.1	25.5
85.44	85.37	85.04	85.25	85.33		22.5	24.2	13.6	9.2	26.8
85.43	85.37	85.04	85.25	85.27		24.2	27	20.2	10.5	27.6
85.43	85.37	85.1	85.18	85.27		23.5	26.6	21.7	9.6	25
85.43	85.39	85.04	85.18	85.27		25.8	26.4	25	9.7	26.8
85.43	85.39	85.04	85.18	85.27		26.5	24.7	24.7	9.5	28.7
85.44	85.39	85.1	85.25	85.27		23.4	25.9	23.3	6.3	27.5
85.43	85.39	85.04	85.18	85.27		22.1	25.5	23.2	8.4	27.9
85.43	85.37	85.04	85.18	85.27		21.3	25.7	23.4	9.2	28.1
85.44	85.37	85.1	85.18	85.27		21.6	22.1	23.2	9.7	26.1
85.43	85.39	85.1	85.25	85.27		25	17	22.8	9.6	27.2
85.43	85.37	85.1	85.25	85.27		21.4	18.8	22.2	8.6	27.7
85.43	85.37	85.04	85.18	85.27		24.1	20.5	23.1	5.4	29
85.44	85.37	85.1	85.25	85.33		25.3	23.5	22.4	8.9	27.6
85.44	85.37	85.04	85.18	85.27		22.3	25.8	20.8	9	27.5
85.49	85.39	85.04	85.18	85.27		24.6	29.3	21.4	8.5	25.7
85.44	85.37	85.1	85.25	85.27		25.9	25.4	23.9	8.8	25.7
85.43	85.39	85.04	85.25	85.33		26.1	25.8	21.9	9	27.6
85.43	85.39	85.1	85.18	85.27		25.4	27.2	22.7	4.8	28.6
85.43	85.4	85.1	85.18	85.27		24.6	27.8	23.1	7.6	27
85.43	85.39	85.04	85.25	85.27		20.8	28.4	20.4	8.9	26
85.44	85.39	85.04	85.31	85.27		18.8	23.9	21.4	8.9	21.4
85.43	85.39	85.04	85.25	85.27		22.4	22.7	23.6	8.5	21.3
85.49	85.39	85.1	85.18	85.27		22.3	23.4	22.5	8.3	20.1
85.49	85.39	85.1	85.18	85.27		23.5	26.7	22.1	5	14
85.44	85.39	85.04	85.18	85.33		24.9	22.5	21.2	7.9	19.4
85.49	85.4	85.04	85.25	85.27		20.3	20.1	20.5	7.9	22.9
85.49	85.39	85.04	85.25	85.27		23.4	14.7	21.1	8.7	22.6
85.44	85.39	85.1	85.18	85.27		24.3	21.9	22.5	8.4	25.9
85.44	85.39	85.04	85.18	85.27		25.1	26	21.8	7.4	28.5
85.43	85.39	85.04	85.18	85.27		24.1	27.8	21.4	4.1	29.5
85.44	85.4	85.04	85.18	85.27		22.7	29	23.6	8.2	29.3
85.44	85.39	85.04	85.18	85.27		20.5	27.2	21.7	8	28.9
85.49	85.37	85.1	85.18	85.27		24.3	25.8	23.9	7.8	26
85.49	85.37	85.1	85.18	85.33		22.9	26.6	23.2	8.2	28.9
85.49	85.37	85.1	85.25	85.27		24.6	26.9	21.3	7.9	28.5
85.49	85.37	85.04	85.18	85.27		22.2	25.8	20.9	2.9	28.3
85.44	85.39	85.1	85.18	85.27		23	25.5	22.1	6.8	27.4
85.44	85.39	85.1	85.18	85.33		20.9	26.8	20.2	8.1	26.2
85.44	85.39	85.04	85.18	85.27		20.7	25.6	24.4	7.9	22.6
85.43	85.39	85.1	85.18	85.33		23.3	27.8	24.3	7.3	20.7
85.43	85.39	85.04	85.25	85.27		20.9	26.4	25.1	7.4	18.2
85.44	85.39	85.1	85.25	85.27		20.8	25.2	26	4	21
85.49	85.39	85.1	85.18	85.33		20.1	27.2	25	7.2	26.9
85.49	85.36	85.1	85.25	85.33		19.6	27.5	23.5	7.2	23.8
85.49	85.4	85.1	85.18	85.33		24.4	21.8	23.2	8	22.1
85.49	85.39	85.04	85.18	85.27		23.9	20.6	24	8.2	27.5
85.49	85.39	85.04	85.18	85.27		22.4	21.4	23.4	7.2	25.2
85.43	85.39	85.1	85.18	85.27		22.8	24.6	22.5	4	19.4
85.43	85.37	85.1	85.18	85.27		22.9	27.9	20.7	8.3	20.2
85.44	85.39	85.04	85.25	85.27		20.5	28.4	19.2	7.7	25.4
85.43	85.39	85.04	85.18	85.27		21.5	23.2	21.3	7.7	22.1
85.43	85.39	85.1	85.18	85.27		23.9	26.1	21.4	7.6	27.8
85.43	85.39	85.04	85.25	85.27		23.3	27.9	19.8	8	28.5
85.43	85.39	85.04	85.18	85.27		24.2	27.1	21	4	28.5
85.43	85.37	85.1	85.18	85.27		23.5	25.2	16.8	7.4	24.6
85.43	85.37	85.04	85.25	85.27		20.1	22.9	11.7	8.1	19.3
85.49	85.39	85.04	85.18	85.27		22.3	16.8	15.3	8	16.1
85.43	85.39	85.04	85.18	85.27		23.6	19.6	18.7	7.2	26.5
85.44	85.37	85.1	85.25	85.27		23.8	26	20.2	7.2	28.4
85.44	85.37	85.04	85.18	85.27		25	25.3	26.5	5.1	28.6
85.43	85.39	85.04	85.18	85.27		21	28.4	26.8	7.6	28.8
85.44	85.37	85.1	85.18	85.27		19.8	26.2	23.3	7.3	28.1
85.43	85.39	85.04	85.18	85.27		21.6	24.7	25.6	8	19.8
85.43	85.39	85.04	85.18	85.27		22	26.4	25.1	6.9	18.8
85.44	85.4	85.04	85.18	85.27		25.7	24.9	23.9	-30.7	21.5
85.43	85.39	85.04	85.18	85.27		23.1	21.6	24	-13.6	23.4
85.43	85.39	85.1	85.25	85.27		24.3	17.7	23	-4.8	18
85.44	85.39	85.04	85.12	85.27		20	18	17.3	0	20.9
85.44	85.39	85.04	85.18	85.27		22.9	25.9	19.2	0	23
85.43	85.39	85.04	85.18	85.27		21.8	28	19.8	47.3	29.2
85.44	85.37	85.1	85.18	85.33		21.3	27.8	20.4	40.3	28.7
85.43	85.37	85.1	85.18	85.27		21.3	26.8	21.3	43.5	26.5
85.43	85.39	85.04	85.18	85.27		21.9	27	24.6	25.3	20.7
85.43	85.37	85.04	85.25	85.27		20.3	24.3	21.5	20.1	24.7
85.44	85.37	85.1	85.18	85.27		23.3	28.5	22.5	24.4	25.4
85.44	85.39	85.04	85.18	85.27		23	25.9	22.8	23.2	26.1
85.43	85.37	85.04	85.18	85.27		18.4	23.9	23.6	19.4	26.6
85.43	85.39	85.04	85.18	85.27		16.7	18.2	23.6	18.6	26.8
85.44	85.37	85.04	85.18	85.27		17.1	15.4	23.2	20.2	25
85.43	85.39	85.1	85.18	85.27		23.9	13.2	19.1	19.3	25.5
85.44	85.39	85.04	85.18	85.27		22.7	19.5	20.1	20.4	28.5
85.44	85.39	85.1	85.25	85.27		25.4	21.9	16.2	27	27.9
85.43	85.39	85.04	85.18	85.27		24.6	26.3	15.5	-30.2	28.2
85.44	85.39	85.04	85.18	85.27		22.7	28.5	18.8	-5.1	28.7
85.43	85.37	85.04	85.18	85.27		20.8	27.8	21.9	54.1	26.9
85.43	85.39	85.1	85.18	85.27		24	24.6	23.1	50.4	27.5
85.43	85.36	85.04	85.18	85.27		23.9	28.4	26.6	41.1	24.3
85.43	85.39	85.04	85.25	85.27		25.7	28.5	25.3	27.8	19.7
85.43	85.39	85.04	85.12	85.33		20.7	23.7	26.5	38.8	22.4
85.43	85.39	85.04	85.18	85.27		20	20.7	27.2	39.8	23.1
85.44	85.37	85.1	85.18	85.27		20	22.7	24.7	35.5	26.2
85.43	85.39	85.1	85.18	85.27		22.8	23.5	20.8	29.8	28.2
85.43	85.39	85.1	85.18	85.33		24.2	27.1	20.3	35.3	27.4
85.43	85.37	85.04	85.18	85.33		22	25.3	18.3	32.2	26.8
85.43	85.39	85.1	85.25	85.33		21.1	27.1	19	28.6	18.9
85.43	85.39	85.04	85.18	85.27		22.4	29.1	24	29.6	15.4
85.44	85.39	85.1	85.18	85.27		21	25.6	25.5	35.9	4.9
85.44	85.39	85.04	85.18	85.27		25.2	20	22	40.2	4.5
85.44	85.39	85.04	85.18	85.33		22.2	17.3	23.6	30.4	4.5
85.43	85.39	85.04	85.25	85.27		23.7	21.5	21	28.6	3.1
85.43	85.39	85.04	85.18	85.27		24.9	27.8	18.2	36.5	0
85.43	85.39	85.1	85.18	85.27		25.1	27.4	24.4	41.6	2.6
85.44	85.37	85.04	85.25	85.33		20.7	24.3	25.5	35.9	0
85.44	85.39	85.04	85.18	85.27		25.7	19.6	20.6	38.3	0
85.44	85.39	85.1	85.25	85.27		24.9	29.1	21	38.2	0
85.43	85.39	85.1	85.18	85.27		22.3	25.9	17.2	36.5	0
85.43	85.37	85.04	85.18	85.33		23.3	23.8	17	38.9	0
85.43	85.39	85.1	85.18	85.27		23.7	20.8	21.9	36.8	2.7
85.43	85.39	85.1	85.18	85.27		22.5	25.6	24.9	29.5	0
85.43	85.39	85.04	85.25	85.27		22.9	23.9	18.9	35.1	0
85.43	85.39	85.1	85.18	85.33		23.8	24.2	20.6	33	0
85.43	85.4	85.04	85.25	85.33		24.4	19.7	23.3	35.3	0
85.43	85.37	85.04	85.18	85.27		23.6	22.9	25.2	29.6	0
85.36	85.39	85.04	85.25	85.27		23.9	26.8	24.2	35.5	3.4
85.38	85.39	85.1	85.18	85.27		23.9	24.5	23.9	38.8	2.9
85.36	85.37	85.04	85.18	85.27		23.8	19.1	22.4	36.9	-13.7
85.38	85.39	85.1	85.18	85.27		23.2	23	24.8	38.2	-29.4
85.43	85.39	85.04	85.18	85.27		24.3	26.1	22.4	30	-18.2
85.43	85.39	85.04	85.18	85.27		22.9	26.8	23	35	-14.2
85.43	85.37	85.04	85.18	85.33		23.8	22.8	22.2	33.5	-14.8
85.43	85.37	85.04	85.18	85.27		22.2	24.7	24.7	30	-7.8
85.43	85.37	85.1	85.18	85.2		24.5	22.8	23.9	34.6	-9.1
85.38	85.37	85.1	85.25	85.2		22.9	22.3	25.7	34.5	6.1
85.38	85.37	85.04	85.18	85.27		23.1	17.1	26.5	31.4	46
85.36	85.39	85.04	85.25	85.27		24	23.7	26.1	35.2	60.2
85.43	85.39	85.04	85.18	85.27		22.3	26.3	28	35.5	58.2
85.43	85.39	85.04	85.25	85.27		19.4	23.9	26.2	35.4	56.9
85.43	85.37	85.1	85.18	85.27		16	21.4	22.7	29	54.9
85.36	85.39	85.04	85.18	85.27		19.8	24.6	23.8	32.7	55.9
85.36	85.37	85.04	85.18	85.27		22.1	24.6	22	31.7	54.4
85.38	85.37	85.04	85.18	85.27		22.9	24.6	16.4	32.6	52.3
85.36	85.37	85.04	85.18	85.27		21.6	22.6	17.9	34.1	51.2
85.38	85.37	85.04	85.18	85.33		22.3	20.8	23.2	36	50.5
85.38	85.39	85.04	85.25	85.33		23.4	23.8	24.6	35	47.7
85.36	85.39	85.1	85.18	85.27		24.8	26.6	24.7	32.1	48.7
85.38	85.37	85.04	85.18	85.27		21.9	24	24.3	30.2	46.8
85.38	85.37	85.04	85.25	85.27		24.5	24.8	25.3	25.3	41.7
85.43	85.37	85.04	85.18	85.2		22.3	25.7	23.4	34.5	40.5
85.43	85.39	85.04	85.18	85.2		21	24	22.4	28.2	36.7
85.36	85.37	85.1	85.25	85.27		20.1	22	22.9	31	40.7
85.36	85.39	85.04	85.12	85.27		22.3	22.3	22.5	32	44.7
85.38	85.37	85.04	85.25	85.27		21.8	25.5	23.2	30	42.5
85.36	85.39	85.1	85.25	85.27		17.7	25.6	22.3	32.7	43.6
85.38	85.39	85.1	85.18	85.33		21	24.2	19.5	32.6	41.4
85.36	85.39	85.04	85.18	85.27		24.1	26.6	22.3	29.9	37.7
85.36	85.39	85.04	85.25	85.27		22.5	24.5	23.7	25.2	31.6
85.36	85.39	85.1	85.18	85.33		25.1	23.2	23	27.1	35.7
85.36	85.37	85.04	85.25	85.33		21.3	23.9	21	27.8	31.9
85.36	85.39	85.1	85.18	85.27		21.4	22.1	23.9	32.1	34.5
85.36	85.39	85.04	85.25	85.27		22.1	20.1	23.4	29.8	34.4
85.36	85.39	85.04	85.25	85.27		23.6	22.6	17.1	32.4	37.5
85.36	85.39	85.1	85.18	85.27		22.3	24.2	17.7	25.2	38
85.36	85.39	85.04	85.18	85.27		23.7	26.6	17.9	27.9	37.5
85.36	85.37	85.04	85.25	85.27		23.7	26.6	16	25.3	34.8
85.38	85.39	85.04	85.18	85.27		22.7	26.3	11.8	25.7	35.8
85.36	85.39	85.04	85.18	85.27		15.5	25.4	12.4	31.2	36.7
85.36	85.39	85.1	85.18	85.33		21	24.4	11.3	34	35.9
85.36	85.39	85.1	85.18	85.27		23	24.6	16.6	32.3	32
85.36	85.39	85.04	85.18	85.27		23.9	25.5	27.7	33.2	36.9
85.38	85.39	85.04	85.18	85.27		24.2	23	29.4	28.4	32.7
85.43	85.39	85.04	85.18	85.27		23.8	21.1	27.8	31.9	28.2
85.43	85.39	85.04	85.25	85.27		21.3	17.2	26.2	31.1	30.2
85.44	85.39	85.1	85.18	85.27		24.4	19.1	24.6	31.7	34
85.44	85.39	85.04	85.25	85.27		22.7	24.9	27.4	31	30.9
85.43	85.39	85.04	85.18	85.27		24.9	26.8	27.4	27.2	31
85.44	85.39	85.1	85.25	85.27		25.2	24.8	26.2	25.7	30.5
85.44	85.37	85.04	85.18	85.27		23.7	27.1	26.1	32.7	32.7
85.43	85.39	85.04	85.12	85.27		21.2	29.2	22.4	29.4	31.4
85.44	85.39	85.1	85.18	85.27		21.7	23.1	17.9	22.9	30
85.43	85.39	85.1	85.18	85.27		22.1	26.3	21.9	27.2	22.4
85.43	85.37	85.04	85.18	85.27		22.6	25.5	25	24.6	27.1
85.44	85.39	85.1	85.18	85.27		22.1	26	27.4	25.1	33.4
85.43	85.39	85.1	85.18	85.27		21	23.7	27.7	27.8	34
85.41	85.37	85.04	85.18	85.27		19.8	20.6	27.8	30.1	31.7
85.43	85.39	85.04	85.18	85.27		22.7	19	23.9	30.5	29.4
85.43	85.39	85.1	85.25	85.27		22.9	23.9	20.7	30.4	29.2
85.44	85.39	85.1	85.18	85.27		21.3	26	20.1	29.4	29.5
85.43	85.39	85.04	85.25	85.33		23.2	26.3	23.8	25.3	29.2
85.43	85.39	85.04	85.18	85.33		23.4	27.8	25.6	30	27.3
85.44	85.37	85.1	85.25	85.33		17.5	22.9	23.9	27.4	23.5
85.43	85.37	85.1	85.18	85.33		21	18.8	22.1	26.4	24.9
85.44	85.39	85.04	85.18	85.27		22.2	22.6	22.9	29.4	29.7
85.43	85.39	85.04	85.18	85.27		23.4	24.8	21.7	28.8	30.9
85.43	85.39	85.04	85.25	85.27		23.5	26.5	12.1	29.3	31.9
85.43	85.37	85.04	85.18	85.27		20.1	27.4	13.9	29.4	31.2
85.43	85.37	85.04	85.18	85.27		21.1	23.1	15.2	32.1	28.4
85.43	85.39	85.1	85.18	85.27		22.2	22.8	12.9	31.2	27.9
85.43	85.37	85.04	85.25	85.27		19.3	19.8	17.9	29.2	29.5
85.43	85.37	85.04	85.18	85.27		22.2	21.2	24	28.4	28.6
85.44	85.4	85.1	85.18	85.27		22.2	26.1	27.9	28.2	22.6
85.43	85.37	85.04	85.25	85.27		20.4	24.6	27.3	31.7	23.9
85.43	85.39	85.04	85.18	85.27		14.4	26.3	25.9	25.5	24.9
85.43	85.39	85.04	85.25	85.33		22.4	28.5	23.2	21.4	18.1
85.44	85.37	85.04	85.18	85.27		23.1	22.9	27	28.8	24.6
85.43	85.39	85.1	85.18	85.33		21.6	26.8	26.1	25.5	30.7
85.43	85.39	85.04	85.18	85.27		24.8	27.1	25.5	28.2	30.2
85.43	85.39	85.04	85.12	85.27		21.5	21.5	22.8	28.2	26.6
85.43	85.4	85.1	85.18	85.27		18.1	21.9	17.7	29.8	26.8
85.43	85.39	85.04	85.18	85.27		22.8	25.4	11.6	29.9	26.1
85.43	85.39	85.1	85.25	85.2		20.2	26.7	18.9	28.8	27.1
85.44	85.37	85.1	85.18	85.2		22.1	27.7	20.7	25.9	24.3
85.49	85.39	85.1	85.18	85.27		20.3	26.2	26.6	24	21.7
85.44	85.37	85.1	85.18	85.33		22.4	23.9	28.1	25.1	20.2
85.44	85.39	85.04	85.18	85.33		15.8	26.4	26.4	19.7	25.7
85.43	85.39	85.1	85.18	85.33		16.6	25.7	23.3	28.8	28.2
85.44	85.39	85.1	85.18	85.27		19.5	24.6	28.1	25.4	28.4
85.43	85.39	85.04	85.25	85.27		22.6	19.4	26.4	26.6	30
85.43	85.37	85.04	85.18	85.27		22.3	20.1	25	26.1	28.7
85.43	85.39	85.04	85.25	85.27		15.1	21.8	25.4	31.4	27
85.44	85.37	85.1	85.18	85.33		16.1	27.3	21.9	27.5	27
85.44	85.39	85.1	85.18	85.27		22.9	26.4	12.9	30.4	26.3
85.44	85.37	85.1	85.18	85.2		21.2	27	15.3	29.5	21.9
85.48	85.37	85.04	85.18	85.27		19.9	28.6	19.7	26.1	24.2
85.43	85.39	85.1	85.18	85.27		16.1	27.6	26.9	25.5	26.8
85.43	85.39	85.04	85.18	85.33		21.6	23.3	27.1	27	21.3
85.43	85.37	85.1	85.18	85.27		20.9	24.7	25.2	27.1	23.9
85.43	85.4	85.1	85.18	85.27		22.2	21.8	23.2	28.6	28.5
85.43	85.39	85.04	85.25	85.27		19.8	20.3	24.7	26.5	29.8
85.46	85.39	85.04	85.18	85.33		23.8	26	21.2	18.3	26.7
85.49	85.39	85.1	85.18	85.27		21.9	27.3	24.3	21.8	29
85.44	85.37	85.04	85.25	85.2		21.5	21.4	24.7	27.9	27.9
85.49	85.37	85.04	85.25	85.27		20.3	25.6	24.8	30.9	24.5
85.49	85.4	85.1	85.18	85.27		23.6	26.2	19.6	25.2	26.2
85.49	85.39	85.1	85.25	85.27		19.9	25.2	18.1	26.2	22.3
85.48	85.39	84.98	85.18	85.27		24.6	20.9	12	24.1	23.4
85.44	85.37	85.04	85.25	85.27		22.2	19.7	15.9	27.3	28.2
85.49	85.39	85.04	85.18	85.27		21.8	20	16.1	24.6	28.3
85.49	85.37	85.04	85.18	85.33		21.5	25	20.4	20.2	25.8
85.49	85.39	85.1	85.18	85.27		21	25	22.7	24.9	25.8
85.49	85.39	85.04	85.18	85.27		24.6	28.6	27.3	26.1	26
85.49	85.4	85.04	85.18	85.33		21.3	25.4	28.1	19.5	21.9
85.48	85.39	84.98	85.18	85.27		19.7	25.6	27.7	23.8	20.5
85.44	85.39	85.04	85.25	85.27		17.1	23.1	27.7	21.7	25.4
85.49	85.32	85.04	85.18	85.27		17.5	25.5	25.1	16.6	20.4
85.49	85.39	85.04	85.18	85.27		22.9	21.6	26	18.9	21
85.49	85.37	85.04	85.18	85.27		16.4	27.1	26.3	24.1	28.4
85.49	85.37	85.04	85.18	85.27		22.1	22.8	23.7	26.5	27.9
85.49	85.39	85.1	85.18	85.27		23.4	26.6	20.6	28.9	31.2
85.49	85.37	85.1	85.18	85.27		20.4	19.6	15.3	28.9	28.8
85.49	85.39	85.04	85.18	85.33		15.2	26.1	16.7	26.7	25.6
85.49	85.32	85.04	85.18	85.33		18.4	25	20.7	24.2	23.7
85.49	85.31	85.04	85.18	85.33		20.4	27.8	27.8	20.3	19.4
85.49	85.32	85.04	85.18	85.27			26.8	27.1	29.4	17.2
85.49	85.31	85.1	85.18	85.27			24.5	24.2	27	20
85.49	85.32	85.1	85.18	85.33			22.3	23.7	29.6	18.8
85.49	85.32	85.04	85.25	85.27			27.7	22.6	28.9	22.3
85.49	85.34	85.1	85.18	85.27			28	24.8	28.7	25.7
85.49	85.31	85.1	85.25	85.27			26.7	24.2	24.1	30.3
85.49	85.32	85.1	85.25	85.27			26.9	23.1	28	29.8
85.49	85.32	85.1	85.18	85.27			26.3	21.7	27.6	29.8
85.49	85.32	85.1	85.18	85.27			21.4	15.1	27	28.6
85.49	85.31	85.04	85.18	85.27			28.4	9.6	27.2	25.2
85.49	85.32	85.04	85.18	85.27			24.6	13.8	24.8	25.2
85.44	85.31	85.04	85.25	85.27			21.4	17.1	14.5	22.6
85.49	85.31	85.04	85.18	85.33			21.4	18.3	28.6	25.5
85.49	85.32	85.04	85.18	85.27			25.7	23.2	17.8	22.5
85.48	85.31	85.04	85.18	85.27			26.9	25.2	25.7	20.7
85.49	85.32	85.04	85.25	85.27			27.5	23.6	26	21.2
85.49	85.32	85.04	85.25	85.27			28	26.5	28.2	30.3
85.49	85.31	85.04	85.18	85.33			26.2	22.3	24.6	29.3
85.49	85.32	85.1	85.25	85.27			24.8	24.7	24.9	29.5
85.48	85.31	85.04	85.25	85.27			26.6	26.6	17.6	28.6
85.43	85.32	85.04	85.18	85.27			26.8	26.6	28.2	27.7
85.43	85.32	85.04	85.18	85.27			24.3	21.1	30	19.9
85.43	85.31	85.04	85.18	85.33			21.4	22.9	27.3	21.6
85.43	85.31	85.04	85.18	85.27			24.2	20.9	22.7	23.2
85.43	85.37	85.04	85.25	85.33			26.2	15.7	27	25.1
85.44	85.39	85.04	85.18	85.27			26.7	13.9	21.7	28.5
85.43	85.32	85.04	85.18	85.33			26.4	17.1	25	26
85.43	85.32	84.98	85.25	85.27			27.8	20.3	28.9	28.1
85.44	85.32	85.04	85.18	85.33			26.5	26.4	28.7	30.6
85.44	85.32	85.04	85.25	85.27			29	26.7	23.9	29.3
85.44	85.31	85.04	85.18	85.27			26	27	27.7	28.5
85.44	85.31	85.04	85.18	85.27			20.5	25.4	27.8	27.4
85.43	85.32	85.04	85.18	85.27			24.5	27	27.4	25.7
85.44	85.31	85.04	85.18	85.33			26.7	24.3	26.5	19.1
85.43	85.32	85.04	85.25	85.27			26.3	27.1	25.1	24
85.44	85.39	85.04	85.18	85.27			22	24.7	20.9	27.1
85.43	85.39	85.04	85.18	85.33			26.5	27.1	26.8	22.4
85.43	85.31	85.04	85.18	85.27			23.1	23.8	25	24.7
85.43	85.39	85.04	85.18	85.27			19.9	18.1	22.9	28.7
85.43	85.37	85.04	85.25	85.27			23.4	12.9	22.5	25.4
85.43	85.4	85.1	85.18	85.27			25.8	17.3	27.9	27.5
85.44	85.37	85.1	85.18	85.27			24.1	19.3	21.7	25
85.43	85.39	85.1	85.18	85.27			25.9	19.4	28.4	24.1
85.43	85.39	85.1	85.25	85.33			27.9	24.1	29.5	20.3
85.44	85.37	85.1	85.18	85.27			24.3	26.9	26.4	24.8
85.43	85.39	85.04	85.18	85.27			22.8	26.1	28.6	23.9
85.43	85.39	85.04	85.18	85.27			32.5	28.6	28.3	26.4
85.44	85.39	85.1	85.18	85.27			29	25.1	13.2	25.8
85.44	85.39	85.1	85.18	85.27			24.8	27.6	24.4	23.4
85.43	85.37	85.04	85.18	85.27			25	26.9	27.1	25.4
85.44	85.39	85.04	85.18	85.27			25.4	26.1	23.9	27.8
85.43	85.39	85.04	85.25	85.27			26.2	20.7	21.1	25.2
85.43	85.39	85.04	85.18	85.27			28.1	18.1	26	28.7
85.44	85.39	85.04	85.18	85.33			27.7	18.5	16.7	26.9
85.44	85.37	85.04	85.18	85.27			25.6	21.7	22.7	25.9
85.43	85.37	85.04	85.18	85.27			19.9	21.1	30.4	23.4
85.43	85.39	85.1	85.18	85.27			21.1	26.1	17.5	23.8
85.44	85.39	85.1	85.18	85.27			25.5	25.4	14.5	22.4
85.44	85.39	85.04	85.25	85.27			25.3	29.3	23.2	26
85.43	85.39	85.04	85.18	85.27			31.8	27.6	22.8	28
85.43	85.39	85.04	85.12	85.27			28	26.6	22.7	29.4
85.43	85.39	85.1	85.18	85.27			21.9	26.1	27.9	29.6
85.44	85.37	85.1	85.25	85.33			26.3	24	28	27.1
85.43	85.37	85.04	85.12	85.27			25.4	21.7	23.2	25.8
85.43	85.45	85.04	85.18	85.27			24	24.6	20.9	26.8
85.44	85.45	85.1	85.25	85.2			24.7	23.5	23.7	21.2
85.44	85.45	85.1	85.18	85.33			26.6	24	27.1	25.9
85.43	85.45	85.1	85.18	85.27			24.6	23.6	24.1	24.6
85.44	85.45	85.04	85.25	85.33			23.9	18.4	29.6	20.7
85.43	85.43	85.1	85.18	85.27			19.7	7.9	32.1	22.6
85.41	85.47	85.1	85.18	85.27			22.3	13.8	26.7	27.8
85.41	85.45	85.04	85.18	85.27			27.7	17.9	25.9	28.1
85.44	85.43	85.04	85.18	85.27			24.1	21.8	27.4	27.6
85.43	85.45	85.04	85.18	85.27			18.6	22.7	26.6	28.1
85.44	85.45	85.1	85.18	85.27			23.9	23.1	28.7	27
85.44	85.45	85.04	85.18	85.27			26.1	24.9	29.2	23.9
85.43	85.43	85.04	85.25	85.27			28	26.2	25.9	22.5
85.44	85.43	85.04	85.18	85.27			26.3	25.1	15.4	21.5
85.44	85.45	85.04	85.25	85.33			27.7	25	21.5	27.7
85.41	85.45	85.04	85.25	85.27			24.3	25.5	20.4	29.2
85.43	85.43	85.04	85.18	85.27			24	25.6	23.2	26.2
85.43	85.43	85.04	85.18	85.27			23	23.1	26	23.3
85.44	85.45	85.04	85.18	85.2			30.4	21.7	22.3	26.8
85.43	85.45	85.04	85.25	85.33			26.9	18.3	14.8	28
85.43	85.43	85.04	85.18	85.27			21.8	16.2	18.6	25.5
85.44	85.45	85.04	85.25	85.27			23.9	19	18.6	22.9
85.43	85.43	85.04	85.18	85.2			28.6	25.1	24.1	19.5
85.44	85.45	85.1	85.18	85.33			24.6	26.9	26.6	22.3
85.44	85.45	85.04	85.25	85.27			23.5	27.4	27.1	28.1
85.43	85.43	85.04	85.18	85.27			25.7	25.9	29.3	29.6
85.43	85.45	85.04	85.25	85.27			24.2	25.9	30.1	28.2
85.43	85.45	85.04	85.25	85.27			24.1	26.7	28	24.8
85.44	85.45	85.04	85.18	85.33			27.4	23.8	29.6	25.5
85.43	85.45	85.04	85.18	85.27			25.4	25.3	24.5	25.4
85.44	85.43	85.1	85.18	85.27			26.9	23.6	20.4	24.6
85.44	85.43	85.04	85.25	85.27			25	20.5	22.6	24.1
85.43	85.45	85.04	85.18	85.27			26	21.8	29.9	23.6
85.44	85.43	85.04	85.25	85.27			23.8	25.6	29.9	20.3
85.43	85.39	85.04	85.18	85.27			26.5	22.6	27.4	25.1
85.43	85.39	85.04	85.18	85.27			23.1	22.5	29.9	24.9
85.44	85.43	85.1	85.18	85.2			23.5	26.6	24.8	25.2
85.43	85.45	85.04	85.18	85.27			24.5	25	25	30.1
85.43	85.45	85.04	85.18	85.33			28.5	25.9	27.4	29.1
85.43	85.45	85.04	85.18	85.27			23.4	23.1	25.4	26.4
85.43	85.45	85.1	85.25	85.27			27.1	21.4	26.9	27.6
85.44	85.45	85.04	85.18	85.27			26.3	22.6	26.1	26.2
85.43	85.45	85.04	85.25	85.27			26.6	16.1	23.2	20.4
85.43	85.45	85.04	85.25	85.33			21.5	13.6	24.8	25.4
85.43	85.4	85.04	85.18	85.27			23.7	16	21	25
85.44	85.39	85.04	85.18	85.27			23.8	20	26.3	16.3
85.43	85.39	85.04	85.18	85.27			27.2	21.3	28.7	18.6
85.43	85.39	85.1	85.18	85.33			28.7	25.9	27.4	21
85.43	85.37	85.1	85.18	85.27			29.1	25.6	25.5	24.3
85.44	85.37	85.04	85.25	85.27			26.4	27	26.4	26.5
85.44	85.37	85.1	85.18	85.27			24.3	25.9	28.1	24.5
85.43	85.39	85.04	85.18	85.27			24.1	21.8	25.7	23.1
85.43	85.39	85.04	85.18	85.27			26.4	24.4	23.5	25.5
85.43	85.39	85.1	85.18	85.27			23.8	23	17.7	22.4
85.43	85.39	85.1	85.18	85.33			24.4	17.1	22.6	21.1
85.43	85.39	85.04	85.25	85.27			20.4	15.7	26.1	26.4
85.44	85.39	85.04	85.12	85.27			17.7	15.6	22.3	24
85.44	85.37	85.1	85.18	85.27			20.8	18.5	19.6	18.1
85.44	85.39	85.04	85.18	85.27			24.6	26	27.7	24.6
85.44	85.39	85.04	85.18	85.27			24.8	26.2	27.5	28.2
85.44	85.37	85.04	85.25	85.27			26.5	26.1	23.8	27.4
85.41	85.39	85.04	85.25	85.27			26.9	27.4	26.7	28.4
85.43	85.37	85.04	85.18	85.27			26.9	26.3	27.3	30.1
85.43	85.39	85.1	85.18	85.27			23.8	23.5	25.7	26.2
85.44	85.39	85.04	85.25	85.27			27.7	26.8	26.1	27
85.44	85.39	85.1	85.18	85.27			22.9	25.5	25.8	28
85.44	85.37	85.04	85.18	85.27			24.2	23.6	21.6	25.5
85.44	85.39	85.04	85.18	85.27			23	23.4	24.9	21.6
85.44	85.39	85.04	85.18	85.27			31.2	19.1	24.6	25.8
85.44	85.39	85.1	85.18	85.2			23.7	14.2	17.9	19.5
85.44	85.39	85.04	85.25	85.27			24.9	21.3	20.2	23.6
85.44	85.39	85.04	85.18	85.27			22.9	25.9	24.6	25.7
85.44	85.39	85.1	85.18	85.33			24.4	23.9	22.5	26.3
85.43	85.39	85.04	85.18	85.27			25.8	24.4	24.4	23.9
85.43	85.37	85.04	85.25	85.27			25.7	25.3	23.2	27.5
85.44	85.37	85.1	85.12	85.27			22	23	27.6	26.6
85.44	85.39	85.04	85.25	85.27			22.3	27.2	28.1	29.1
85.43	85.39	85.04	85.18	85.27			24.6	25.9	28	31.6
85.46	85.39	85.04	85.25	85.27			25.1	24.1	23.7	30.9
85.48	85.39	85.04	85.18	85.33			22.5	25.5	26.4	28.3
85.44	85.39	85.1	85.18	85.27			21.5	25.4	28	28.9
85.44	85.37	85.1	85.18	85.27			25.1	23	26.7	23.8
85.44	85.37	85.1	85.18	85.27			25.6	24.3	24.9	21.7
85.43	85.37	85.04	85.18	85.27			27.8	23.6	23.6	25.9
85.46	85.32	85.04	85.25	85.27			27	21.7	23.4	26.1
85.49	85.34	85.1	85.18	85.27			23.6	20.2	24.3	23.2
85.48	85.32	85.04	85.18	85.27			22.5	18.1	21.6	26.4
85.43	85.31	85.04	85.25	85.27			24.1	20.9	22.2	26.9
85.44	85.31	85.04	85.18	85.33			25.4	26.9	25.5	30.1
85.44	85.32	85.1	85.25	85.27			25.2	26	23.6	31.1
85.49	85.39	85.1	85.18	85.27			26.3	24.5	28.8	28.5
85.49	85.39	85.04	85.18	85.33			27.3	25.8	24.9	25.5
85.49	85.39	85.04	85.25	85.33			19.6	26.4	25.9	23.2
85.49	85.39	85.04	85.18	85.27			19.6	24.7	26.3	25.8
85.48	85.37	85.1	85.18	85.27			29.3	22.1	26.1	25.1
85.49	85.39	85.04	85.25	85.27			26.3	23	18.5	22.7
85.49	85.39	85.04	85.18	85.27			27.8	26.4	23.9	22.6
85.49	85.32	85.04	85.18	85.27			22.5	23.8	27.3	25.8
85.49	85.31	85.04	85.18	85.27			24	22.8	22.5	24.8
85.49	85.32	85.1	85.18	85.27			24.5	26.4	16.5	18.3
85.49	85.31	85.04	85.25	85.33			27.5	25.7	22.7	25.3
85.49	85.31	85.04	85.18	85.27			27.8	24.9	24.5	28
85.49	85.32	85.04	85.18	85.27			27.6	21.4	22.1	30.9
85.49	85.34	85.1	85.18	85.27			21.8	16.2	19.6	27.6
85.49	85.32	85.1	85.18	85.27			13.3	23.6	25.2	28.7
85.49	85.32	85.1	85.18	85.27			9.9	25.1	25.4	22.4
85.49	85.31	84.98	85.18	85.27			2.8	24.9	26.1	21.9
85.49	85.32	85.04	85.18	85.33			0	25.7	23.3	25.7
85.49	85.32	85.04	85.18	85.27			0	23	27.1	25.4
85.49	85.32	85.04	85.18	85.27			0	25.2	23.3	25.6
85.49	85.32	85.1	85.18	85.27			0	28.2	25.9	20.9
85.49	85.32	85.1	85.18	85.27			0	23.6	22.8	23.3
85.49	85.39	85.04	85.18	85.2			0	21.9	25.4	27.5
85.49	85.32	85.1	85.25	85.27			0	17.7	21.4	29.1
85.48	85.32	85.04	85.25	85.27			0	12.9	24.8	30.3
85.49	85.34	85.1	85.18	85.27			0	16.6	12.6	28.7
85.49	85.32	85.04	85.18	85.27			0	22.9	20.7	28.1
85.49	85.37	85.04	85.18	85.27			0	26.1	16.3	24.2
85.49	85.39	85.04	85.18	85.27			0	26.3	23.6	21.4
85.49	85.39	85.1	85.25	85.27			0	23.4	23.1	21.9
85.49	85.37	85.04	85.18	85.33			0	22.4	25.9	25.7
85.49	85.37	85.04	85.18	85.27			0	21.9	27.3	22.4
85.48	85.31	85.04	85.18	85.33			-29.3	26.8	29.9	21.8
85.49	85.37	85.04	85.25	85.27			-31.7	26.8	26.9	24.8
85.49	85.39	85.04	85.18	85.27			-22.1	27	26.5	29.4
85.49	85.32	85.04	85.18	85.27			28.2	24.1	25.6	27
85.49	85.32	85.04	85.18	85.27			36.8	13.9	27.3	26.8
85.49	85.32	85.04	85.18	85.33			40.5	15.1	27.1	23.6
85.49	85.31	85.04	85.18	85.33			40.3	14.6	26.9	21.8
85.49	85.32	85.04	85.18	85.33			42.9	18.6	23.9	23
85.49	85.32	85.04	85.18	85.27			45.5	19.5	24.3	24.3
85.49	85.32	85.04	85.18	85.27			44.9	19.3	18.5	24.7
85.49	85.39	85.1	85.18	85.27			38.4	22.9	20	22
85.49	85.32	85.04	85.18	85.2			44.8	27.7	23.9	21.6
85.49	85.32	85.04	85.18	85.27			42	26.8	22.8	27.4
85.49	85.32	85.1	85.25	85.27			37.2	26.3	23.6	27.3
85.49	85.32	85.1	85.25	85.27			35.7	23.9	25	29.5
85.48	85.31	85.04	85.18	85.33			37.6	18.9	22.6	25.1
85.46	85.37	85.04	85.18	85.27			40.3	20.9	26	24.2
85.44	85.31	85.1	85.18	85.27			35.8	27.7	22.5	24
85.41	85.31	85.04	85.18	85.27			36.6	27.6	20.4	24.9
85.43	85.37	85.1	85.18	85.27			36	27.4	22.3	25.4
85.43	85.37	85.1	85.18	85.27			36.3	26.2	20.7	29.3
85.44	85.37	85.04	85.18	85.27			37	23.3	22.3	27.4
85.43	85.39	85.04	85.18	85.27			31	19.1	18.7	28.4
85.43	85.39	85.1	85.18	85.27			27	25.4	20.3	26.6
85.46	85.37	85.1	85.18	85.27			33	27.3	24.8	20.6
85.48	85.39	85.04	85.25	85.27			34.2	25.9	26.5	20.9
85.43	85.39	85.1	85.18	85.27			35.6	27.1	24.2	25.1
85.44	85.39	85.1	85.18	85.27			34.1	26.6	26.7	25.5
85.43	85.39	85.1	85.18	85.2			33.5	23.3	25.6	21.4
85.43	85.39	85.04	85.18	85.27			31.1	26.2	25.6	24
85.44	85.37	85.04	85.25	85.27			30.8	26.8	25.1	21.7
85.43	85.39	85.04	85.31	85.33			27.6	27.3	26	23.6
85.44	85.39	85.1	85.18	85.33			32.7	26.9	21.7	24.4
85.44	85.39	85.04	85.18	85.2			34.5	24.7	24.7	23.4
85.43	85.37	85.1	85.18	85.27			32.3	15.1	24.4	27.4
85.43	85.39	85.04	85.18	85.27			25.6	18	23.8	25.1
85.44	85.39	85.1	85.25	85.27			33.2	21.5	26	22.3
85.43	85.37	85.1	85.18	85.27			31.9	26.3	16.9	25.9
85.43	85.39	85.1	85.25	85.27			31.6	25.9	24.5	24.5
85.43	85.39	85.04	85.18	85.27			28.2	29.5	21.5	23.9
85.44	85.39	85.04	85.18	85.27			30.5	26.3	20.6	25.9
85.44	85.37	85.1	85.18	85.33			30.4	21.4	24	24.5
85.44	85.39	85.1	85.18	85.33			33.2	24.1	28.1	23.8
85.43	85.37	85.04	85.18	85.27			32.1	28.6	25.5	26.3
85.44	85.39	85.1	85.18	85.27			30.2	26	25.9	30.9
85.43	85.39	85.04	85.25	85.27			31.6	24.5	25.8	30.3
85.43	85.39	85.1	85.18	85.27			30.6	19.1	26.7	29.9
85.43	85.39	85.1	85.18	85.27			21.3	17.9	26.3	28.8
85.43	85.37	85.04	85.18	85.27			28.2	14.7	26.4	22.6
85.43	85.39	85.04	85.18	85.27			31.7	18.4	21.3	23.8
85.43	85.37	85.04	85.25	85.27			29.9	23	11.5	27.3
85.43	85.39	85.1	85.25	85.27			24.9	25.1	22.7	28.6
85.43	85.37	85.04	85.18	85.27			14.5	24.2	22.3	29.8
85.43	85.4	85.04	85.18	85.27			14	23.4	24.9	30.3
85.43	85.37	85.1	85.18	85.2			29.8	24.6	22	24.2
85.44	85.39	85.04	85.25	85.27			30.5	28.2	25.4	27.3
85.43	85.37	85.1	85.25	85.27			27.5	26.3	23	25.6
85.43	85.39	85.04	85.25	85.27			22	25.5	26.2	23.1
85.44	85.39	85.04	85.25	85.27			27.9	22.1	25.4	26.4
85.44	85.37	85.04	85.18	85.27			26.1	22.1	23.1	23.5
85.43	85.39	85.1	85.18	85.27			30.5	19.1	27.3	21.4
85.43	85.37	85.1	85.25	85.27			32	26.3	26.1	26.5
85.43	85.37	85.04	85.18	85.33			29.5	26.1	19.6	30.4
85.44	85.39	85.04	85.18	85.2			30.1	25.5	26.3	28.7
85.43	85.37	85.04	85.25	85.27			27.7	22.5	18.4	29.5
85.43	85.39	85.1	85.18	85.27			33.2	18.6	19.6	23.1
85.44	85.39	85.1	85.18	85.33			27.8	23.4	15.8	22.3
85.44	85.39	85.04	85.18	85.27			28.8	22.3	25.8	25.7
85.43	85.37	85.1	85.25	85.33			25.1	19.3	22.3	30.8
85.43	85.39	85.1	85.25	85.27			30	17.1	20.1	29.5
85.43	85.37	85.04	85.18	85.27			30.4	10.2	20.8	27.5
85.43	85.39	85.04	85.18	85.27			25.4	13.7	25.5	24.6
85.43	85.39	85.04	85.18	85.2			32.9	13.7	28.9	22.3
85.43	85.37	85.1	85.18	85.27			25.7	15.5	24.7	21.7
85.44	85.39	85.1	85.18	85.27			26.7	21.4	22	25.2
85.43	85.39	85.1	85.18	85.27			23	20.7	24.1	24.7
85.44	85.39	85.1	85.25	85.27			27.7	27.1	24.9	24.7
85.44	85.39	85.04	85.18	85.27			27.4	29.7	24.1	20.5
85.43	85.39	85.1	85.18	85.2			29	29.3	24.5	25
85.43	85.39	85.1	85.25	85.27			31.3	29.5	23.8	22.8
85.44	85.39	85.04	85.18	85.33			27	30.2	16.7	23
85.43	85.37	85.04	85.18	85.27			26.2	28.3	12.6	27.9
85.43	85.39	85.1	85.18	85.27			29.3	27.9	20.6	27.6
85.44	85.39	85.1	85.12	85.27			22.6	27.8	21.4	27.1
85.43	85.39	85.04	85.25	85.27			27.4	26.2	14.6	28.8
85.44	85.39	85.04	85.18	85.27			25.3	25.6	24.3	29.4
85.43	85.39	85.1	85.18	85.27			24.5	22.7	18.8	26.9
85.44	85.39	85.1	85.18	85.27			19.3	18.8	23	23.2
85.44	85.37	85.1	85.25	85.27			32.1	21.4	25.3	24.3
85.43	85.37	85.04	85.25	85.33			27.2	26.6	26.2	21.4
85.43	85.39	85.04	85.18	85.27			32.3	26.1	26	29.4
85.44	85.39	85.04	85.18	85.27			26	26.5	26.3	29.4
85.43	85.39	85.1	85.18	85.27			23.4	25.9	20.7	30.1
85.43	85.39	85.1	85.18	85.27			29.7	23.9	26.1	29.6
85.43	85.39	85.1	85.18	85.27			26.9	26.8	22.3	27.4
85.43	85.39	85.04	85.18	85.27			27.3	25.9	27.1	25.9
85.43	85.37	85.1	85.18	85.27			27	23.7	24.5	28
85.44	85.39	85.04	85.25	85.27			21.1	24.2	24.4	22.6
85.43	85.39	85.04	85.18	85.27			25.7	24.3	17.9	22.4
85.44	85.39	85.04	85.18	85.33			23.8	20.1	17.6	25
85.44	85.37	85.04	85.18	85.27			26	15.9	18.9	23.4
85.43	85.39	85.04	85.18	85.33			22.5	16.6	24.4	23.6
85.43	85.39	85.1	85.25	85.27			21.6	21.4	21.8	28.5
85.44	85.39	85.1	85.25	85.27			27.3	26.5	24.9	29.3
85.43	85.39	84.98	85.18	85.2			24.1	26.6	23.6	30.3
85.44	85.39	84.98	85.18	85.33			23.4	23.4	22.6	30.7
85.44	85.37	85.04	85.18	85.27			30.4	26.9	23.4	28
85.43	85.39	85.04	85.25	85.27			23.6	27.2	25.8	25.9
85.44	85.39	85.1	85.25	85.33			25.9	26.6	26.8	26.2
85.44	85.39	85.04	85.18	85.2			27.1	27.8	24.8	22.3
85.43	85.37	85.1	85.18	85.27			24.8	27.2	23.1	21.4
85.43	85.39	85.04	85.25	85.33			27.2	22	26.8	25.9
85.43	85.39	85.04	85.18	85.27			30.4	23.5	26.6	27.7
85.43	85.39	85.1	85.25	85.27			27.9	23.3	21.1	27.4
85.43	85.39	85.04	85.25	85.27			27.8	20.8	20.4	28.5
85.43	85.4	85.04	85.18	85.27			31	22.5	24	30
85.43	85.39	85.04	85.18	85.27			23	23.6	24.5	29.3
85.43	85.39	85.04	85.18	85.27			23.2	21.1	23.3	28.1
85.43	85.37	85.04	85.18	85.33			23.4	24.2	24.2	26.2
85.48	85.37	85.04	85.18	85.27			24.3	26.6	24.8	20.2
85.49	85.39	85.04	85.18	85.27			30.3	27.1	19.3	25.1
85.49	85.39	85.04	85.18	85.27			28	23.1	21.7	27.3
85.49	85.39	85.04	85.18	85.27			23.4	22.3	13.4	27.6
85.49	85.37	85.04	85.18	85.27			30.3	20.6	24.7	28.5
85.49	85.39	85.1	85.25	85.27			24.8	25.6	27	26.6
85.49	85.39	85.04	85.18	85.27			23.4	23.2	26.7	24.2
85.49	85.39	85.04	85.18	85.27			25.7	22.7	22.8	23
85.49	85.37	85.04	85.18	85.27			24.8	21.8	22.6	25.3
85.49	85.37	85.1	85.18	85.27			28.5	22.1	25.7	24.1
85.49	85.39	85.04	85.18	85.2			24.2	19.4	26.5	23.6
85.49	85.39	85.04	85.18	85.27			22.4	22.3	25.9	25.2
85.49	85.37	85.04	85.25	85.27			26.2	21.6	24.8	21.5
85.49	85.37	85.1	85.18	85.27			28.4	20.2	27.5	23.8
85.49	85.37	85.04	85.18	85.27			27.1	24.4	21.9	24.8
85.49	85.39	85.1	85.25	85.27			26.4	25.5	15.5	23.3
85.49	85.4	85.1	85.18	85.27			25.4	23.1	26.3	23.7
85.49	85.39	85.04	85.18	85.27			29.2	24.2	26.6	24
85.49	85.37	85.04	85.18	85.27			26.4	21.8	24.4	24.6
85.49	85.39	85.04	85.25	85.27			23.3	21.5	17.9	27.4
85.49	85.39	85.04	85.18	85.27			26.5	23.8	22.8	22.9
85.49	85.39	85.04	85.18	85.27			23.3	24.1	25.9	26
85.49	85.39	85.04	85.25	85.27			26.9	19.1	26.3	29.1
85.49	85.39	85.1	85.18	85.27			23.4	23.4	26.9	28.9
85.49	85.37	85.04	85.18	85.33			28.2	23.4	26.5	26.5
85.49	85.37	85.04	85.18	85.27			24.1	26	26.3	28
85.49	85.37	85.04	85.18	85.27			20.8	25.4	24.2	28
85.49	85.37	85.04	85.18	85.27			12.2	22.1	18.2	27.8
85.49	85.39	85.1	85.18	85.33			7.4	20.4	16.2	23.5
85.49	85.39	85.1	85.18	85.27			4.3	24.2	24.5	22.3
85.49	85.37	85.04	85.18	85.2			0	23.1	26.3	23.8
85.49	85.37	85.1	85.18	85.27			3.6	20.2	23.5	26.2
85.49	85.39	85.04	85.18	85.27			3.1	20.7	23	25.3
85.49	85.39	85.1	85.25	85.27			0	22	26.7	26.7
85.48	85.37	84.79	85.18	85.27			4.1	21.3	25.9	24.6
85.49	85.39	84.85	85.18	85.27			4.2	22.7	25.3	24.7
85.49	85.39	84.79	85.25	85.27			3.6	23.8	24.3	24.6
85.49	85.39	84.85	85.18	85.27			3.7	21.4	25.1	27.1
85.49	85.37	85.04	85.25	85.27			3.8	22	22.8	26
85.49	85.37	84.85	85.18	85.27			0	23.5	23.5	26.7
85.49	85.37	84.79	85.25	85.27			3.5	23.2	23	31.4
85.49	85.39	84.85	85.18	85.27			3.7	24	23.5	28.2
85.49	85.39	84.79	85.25	85.27			4	21.1	23.4	30.2
85.48	85.39	84.79	85.18	85.27			3.4	21	23.8	30
85.49	85.37	84.79	85.25	85.27			4.3	25	22.2	30.5
85.49	85.39	84.85	85.18	85.27			0	22.8	21	28.8
85.49	85.37	84.79	85.25	85.33			4	20.4	16.6	28.4
85.49	85.37	84.85	85.18	85.27			4.1	23.5	22	22
85.49	85.39	84.85	85.25	85.27			4.7	21.8	26.3	20
85.49	85.39	84.79	85.18	85.27			4.1	21.1	14	29.3
85.49	85.39	84.79	85.18	85.27			10.7	22	23.9	31.4
85.49	85.39	84.79	85.18	85.27			-42.9	23.2	23.9	29.9
85.49	85.39	84.85	85.25	85.27			-30.4	19.3	27.3	28.2
85.49	85.39	84.79	85.18	85.33			-22.5	19.8	23.6	24.9
85.49	85.39	84.79	85.25	85.33			34.7	21.5	24.6	22.8
85.49	85.39	84.85	85.18	85.33			43.5	18.5	24.7	22.1
85.49	85.39	84.79	85.18	85.27			55.9	18.8	22.6	26.4
85.49	85.39	84.79	85.18	85.27			53.8	15.9	25.3	31
85.49	85.39	84.85	85.25	85.27			59.6	16.9	26.3	29
85.49	85.39	84.85	85.18	85.27			50.7	21.8	25.3	25.4
85.49	85.39	84.79	85.18	85.27			60.1	21.5	21.1	26.4
85.49	85.39	84.79	85.18	85.27			58.1	21.2	21.8	24.3
85.49	85.39	84.79	85.25	85.27			53	21.4	21.8	21.2
85.49	85.37	84.85	85.25	85.33			49.2	22.8	23.7	22.2
85.49	85.37	84.79	85.18	85.27			53.8	24.2	22.9	22.7
85.49	85.39	84.79	85.18	85.27			50.5	27.3	22.1	20
85.49	85.37	84.85	85.18	85.27			48	25	25	24.5
85.49	85.37	84.79	85.25	85.27			48.9	27.1	21.6	25.7
85.46	85.39	84.79	85.18	85.27			43.2	26.9	20.5	31.9
85.44	85.37	84.79	85.18	85.27			47.5	24.9	22.7	29.2
85.43	85.37	84.85	85.25	85.33			44	22.5	22.9	30.5
85.43	85.37	84.79	85.18	85.27			37.5	25.6	17.6	25.9
85.43	85.39	84.85	85.18	85.2			38.7	23.8	19.3	22.7
85.43	85.39	84.79	85.18	85.27			39.8	24.5	22.1	23.8
85.44	85.39	84.92	85.25	85.27			37.3	24	16.8	25.9
85.43	85.37	84.79	85.18	85.27			38.2	24.4	20.6	26.4
85.46	85.39	84.85	85.18	85.27			34.3	19.4	20.8	30.2
85.46	85.39	84.85	85.18	85.27			40.3	21.7	20.7	27.6
85.43	85.39	84.79	85.25	85.27			38.5	22.5	25.6	29
85.44	85.37	85.04	85.25	85.33			40.4	21.6	27.7	30
85.43	85.39	85.04	85.12	85.33			37.9	18.4	17.8	29
85.44	85.37	85.1	85.18	85.33			35.8	16.6	18.9	25.4
85.43	85.39	85.04	85.25	85.27			35.5	18.3	17.7	20.8
85.43	85.37	85.04	85.18	85.27			34.7	21.6	28	20
85.43	85.39	85.04	85.18	85.27			35.4	18.4	26.1	24.5
85.44	85.39	84.79	85.25	85.27			29.4	21.1	27.2	28.4
85.44	85.39	85.1	85.25	85.33			30	24.1	22.4	29.1
85.43	85.37	84.85	85.18	85.27			32	21.4	25.9	31.4
85.44	85.39	84.85	85.18	85.33			36	23.1	26.6	29.1
85.43	85.39	85.1	85.25	85.33			33.6	24.8	26.3	19.1
85.44	85.32	85.1	85.18	85.27			26.8	23.4	24.9	19.5
85.43	85.32	85.04	85.18	85.27			34.3	21.4	25.2	17.5
85.44	85.31	85.1	85.18	85.27			30.3	23.1	20.8	23.8
85.43	85.32	85.04	85.25	85.27			27.5	23.1	24.9	21.9
85.44	85.31	85.1	85.18	85.27			29.5	20.9	26.4	21.8
85.43	85.32	84.79	85.18	85.2			31.4	21.5	27	25.8
85.44	85.37	84.85	85.18	85.27			29.6	22.1	20.7	27.8
85.43	85.37	84.79	85.18	85.27			29.7	21.7	24.8	28.4
85.43	85.37	85.1	85.25	85.27			29.1	23	21.5	30.2
85.44	85.39	85.1	85.18	85.27			28.4	23.3	24.5	31.5
85.43	85.31	85.04	85.18	85.33			28	23.8	25.8	31.3
85.43	85.31	85.1	85.18	85.27			22.4	24.3	27.9	26.5
85.44	85.32	84.85	85.18	85.27			24.6	26.8	24.7	30.3
85.44	85.31	85.1	85.18	85.27			25.4	24.7	26.4	26.8
85.44	85.32	84.79	85.18	85.27			25.5	20.1	19.9	28.5
85.43	85.32	84.85	85.18	85.33			31.8	22.5	17.9	31.1
85.43	85.32	84.79	85.18	85.27			28.9	23.8	25.1	29.8
85.43	85.37	84.85	85.18	85.27			27.5	23.9	23.1	25.6
85.43	85.37	84.79	85.18	85.27			22.8	22.8	21.3	28.6
85.43	85.37	84.85	85.25	85.27			23.8	22.7	23.7	28.8
85.43	85.39	84.79	85.25	85.33			15.4	24	23.6	29.8
85.4	85.39	84.85	85.18	85.27			29.5	24.8	25.9	28.8
85.36	85.32	84.79	85.25	85.27			27.7	25	26.7	29.6
85.36	85.34	84.79	85.25	85.27			32.8	24.8	25.3	25.9
85.36	85.32	84.79	85.25	85.27			25	22.2	25.9	29.6
85.38	85.32	84.79	85.25	85.27			32.8	24.5	25.2	24.5
85.41	85.37	84.73	85.18	85.27			28.3	25.4	19.1	24.9
85.43	85.39	84.79	85.25	85.33			28.2	24.7	23	25.3
85.4	85.39	84.85	85.25	85.33			27.7	21.5	25.9	27.7
85.36	85.39	84.79	85.12	85.27			25.2	21.5	23.8	24.7
85.36	85.39	84.85	85.05	85.27			19.2	23.4	25.6	30
85.38	85.32	84.79	85.18	85.27			20	20.4	24.6	28.2
85.38	85.31	84.85	84.99	85.27			29.2	24.2	20.2	29.2
85.36	85.34	84.79	84.86	85.27			26.6	27.4	24.1	28
85.38	85.39	84.79	84.99	85.27			22.7	24.8	23.7	24.6
85.36	85.39	85.04	85.12	85.27			20.5	27.2	24.2	20.6
85.36	85.37	85.1	84.92	85.27			27.9	25.7	24.7	26.7
85.36	85.39	85.1	84.92	85.27			24.6	21.4	23	26.8
85.36	85.39	85.1	84.92	85.27			29.8	23.4	19.4	23
85.38	85.39	85.1	84.92	85.27			26.7	25.6	19.6	24.1
85.36	85.37	85.1	84.92	85.27			27.6	21.8	15.2	30.7
85.36	85.36	85.04	84.92	85.27			27.9	22.8	23.4	26.3
85.36	85.39	85.1	84.92	85.27			25.5	23.7	14.3	28.6
85.38	85.39	85.04	84.92	85.27			20.2	23.4	23.2	27.5
85.36	85.39	85.1	84.99	85.27			32.6	24.6	10.1	27.8
85.38	85.39	85.04	84.86	85.27			24.1	26.6	12.1	28.5
85.36	85.39	85.04	84.92	85.33			23.4	26.6	4.8	28.3
85.36	85.37	85.1	84.92	85.27			18.2	26.1	7	26.9
85.38	85.39	85.04	84.86	85.27			29.7	22.4	5.8	29.2
85.38	85.39	85.1	84.99	85.27			24.5	18.8	5.6	27.6
85.36	85.39	85.04	84.92	85.33			26.8	22.8	3.3	28
85.36	85.39	85.04	84.92	85.27			26.4	24.3	5.9	26.1
85.38	85.39	85.04	84.92	85.27			27.5	22.1	6.6	20.9
85.36	85.37	85.04	84.92	85.2			23.5	24.8	7	22.4
85.38	85.31	85.04	84.92	85.2			25.8	26.9	6	29.7
85.36	85.32	85.04	84.92	85.27			20.2	25	5.5	28.3
85.38	85.37	85.1	84.92	85.27			24.3	25.4	3	26.4
85.36	85.37	85.04	84.99	85.27			25.1	24.5	5.8	26
85.38	85.39	85.1	84.92	85.27			24.4	24.5	5.5	27.1
85.36	85.39	85.04	84.92	85.33			30.1	25.7	5.8	27.4
85.38	85.39	85.1	84.92	85.27			26.5	24.7	5.8	26.7
85.36	85.39	85.04	84.99	85.27			19.2	19.3	4.3	27.5
85.38	85.39	85.1	84.92	85.27			29.5	23.7	7.4	25.6
85.36	85.39	85.04	84.92	85.27			27.7	24.3	-31.8	27.9
85.36	85.37	85.1	84.99	85.27			29.9	29.3	-18.2	28.1
85.36	85.37	85.04	85.25	85.27			27.1	26.9	-17.1	26.3
85.38	85.39	85.1	85.18	85.2			25	25	-6.9	28.4
85.36	85.37	85.1	85.25	85.27			19.8	23	9.8	27.3
85.38	85.39	85.04	85.18	85.27			22.8	28.8	32	26.7
85.36	85.37	85.04	85.18	85.2			25	29.6	29.5	22.2
85.36	85.39	85.1	85.18	85.27			24.2	26.4	22.8	21
85.36	85.37	85.04	85.25	85.27			31.9	26.9	-29.7	23.9
85.4	85.39	85.04	85.18	85.2			25.5	26.9	-20.5	21.4
85.43	85.39	85.04	85.25	85.2			24.5	21	-11.2	26.6
85.4	85.39	85.04	85.18	85.27			27	24.5	27.7	29.1
85.36	85.37	85.1	85.18	85.33			26.3	27.3	35.9	26.6
85.36	85.39	85.1	85.25	85.27			21.4	25.5	-17	24
85.36	85.37	85.04	85.18	85.33			27.3	22.7	-26.4	27
85.38	85.37	85.04	85.25	85.27			25.1	21.4	-17.9	30.5
85.43	85.37	85.04	85.18	85.27			23.6	20.1	37.5	27.7
85.43	85.37	85.1	85.18	85.27			25.3	25.8	44.6	28.7
85.44	85.37	85.1	85.18	85.27			22.5	26.1	34.9	24
85.43	85.39	85.04	85.25	85.27			24.7	26.5	32.3	19.8
85.43	85.39	85.04	85.25	85.27			30.8	23.1	28.5	27.1
85.43	85.37	85.04	85.25	85.27			26.3	22.9	-36.4	26.3
85.44	85.37	85.04	85.18	85.2			24.8	20.2	-30	28.2
85.4	85.39	85.04	85.18	85.27			24.1	25.5	-9.2	27.9
85.41	85.39	85.1	85.18	85.33			25.9	21.1	-11	25.4
85.43	85.37	85.1	85.18	85.27			21.8	23.9	58.4	25.7
85.43	85.37	85.04	85.18	85.27			27	27.4	85.4	26.2
85.43	85.39	85.1	85.18	85.27			23.6	28.6	88.4	26.8
85.43	85.39	85.04	85.18	85.27			22.3	23.4	71.8	26.6
85.44	85.39	85.04	85.18	85.33			24.5	26.4	72.8	27.7
85.43	85.39	85.1	85.18	85.27			26.8	22.4	64.8	27.5
85.44	85.39	85.04	85.18	85.2			24.5	24.1	62	26.1
85.43	85.37	85.04	85.25	85.27			23.4	22.4	59	26.3
85.44	85.39	85.04	85.25	85.27			29.4	26.7	52.9	24.6
85.43	85.39	84.98	85.18	85.33			25.5	23.5	54.8	25.4
85.43	85.37	84.85	85.18	85.27			21.1	25.4	51.8	28
85.43	85.37	85.1	85.12	85.27			25	25.6	49.5	26.8
85.44	85.39	85.04	85.25	85.27			23.8	25.2	49.1	26.4
85.43	85.39	85.04	85.18	85.33			20	25.4	45.8	27.2
85.43	85.39	85.1	85.25	85.27			21.4	27.5	40.8	25.7
85.44	85.37	85.04	85.18	85.27			27.4	22.5	41.9	25.3
85.43	85.39	85.04	85.18	85.27			24.6	20.6	41.3	27.2
85.44	85.39	85.04	85.18	85.27			25.8	21.5	39.4	23.8
85.44	85.37	85.04	85.18	85.27			26.9	26.6	37.4	22.2
85.43	85.39	84.98	85.18	85.27			32.1	32.5	23.5	22.8
85.43	85.37	84.79	85.18	85.27			25.5	28.9	-49.9	23.3
85.43	85.4	84.92	85.25	85.27			27	23.3	-29.5	20.9
85.43	85.39	85.1	85.18	85.27			24.8	28.3	-21.8	19.4
85.43	85.37	85.04	85.18	85.27			25.3	27.4	-8.7	18
85.43	85.37	85.1	85.18	85.27			24.8	25.6	69.9	26.1
85.44	85.39	85.04	85.18	85.27			25.1	24	82.3	28.9
85.43	85.37	85.04	85.18	85.2			30.5	19.5	76.4	29.4
85.44	85.37	85.04	85.18	85.33			21.2	24.6	68.5	27.6
85.43	85.37	85.1	85.18	85.27			25.8	22.8	64	29.6
85.43	85.37	85.04	85.18	85.27			25.3	21.3	56.6	25.6
85.44	85.39	85.1	85.18	85.27			26.4	22.8	54.4	25.8
85.43	85.39	85.04	85.25	85.27			25.5	22.5	47.2	23.4
85.43	85.37	85.1	85.18	85.27			29.6	20.7	42.5	25.1
85.43	85.37	85.04	85.18	85.27			24.6	23.5	44.5	26.5
85.43	85.37	85.04	85.18	85.33			27.2	29.1	39.8	25
85.43	85.39	85.04	85.18	85.27			28.7	31.1	40	26.2
85.43	85.39	85.04	85.18	85.27			27.3	25.7	37.7	31.1
85.43	85.37	85.04	85.18	85.27			29.3	24.6	36.2	28
85.43	85.39	85.04	85.18	85.33			25.2	21	32.3	30.8
85.43	85.39	85.1	85.18	85.27			26	24.3	32.3	28.6
85.43	85.39	85.04	85.18	85.2			27.3	27.1	33.4	24.6
85.43	85.37	85.04	85.25	85.33			29.4	26	29.8	20.9
85.44	85.37	85.04	85.18	85.27			23.6	24.7	34.4	28.2
85.43	85.39	85.1	85.18	85.27			29	21.8	-36.9	29.7
85.44	85.39	85.04	85.25	85.27			25.3	20	-29.2	27.2
85.43	85.37	85.04	85.25	85.27			26.6	27.8	-19.6	27.7
85.43	85.37	85.1	85.18	85.27			25.2	25	-24.6	27.9
85.44	85.39	85.1	85.18	85.33			29.5	29.2	-13.6	24
85.44	85.39	84.98	85.18	85.27			23.9	26.7	61	30.3
85.43	85.39	85.1	85.25	85.27			31.2	23.7	63.6	25.7
85.43	85.39	85.1	85.18	85.33			24.1	26.2	57.2	29.2
85.44	85.39	85.04	85.18	85.27			24.3	28	45.8	30
85.44	85.39	85.1	85.25	85.33			23.6	27	49.3	26.7
85.44	85.37	85.04	85.18	85.27			19.9	22.5	52.8	24.3
85.43	85.37	85.1	85.25	85.33			15.2	22.1	48.6	26.8
85.43	85.39	85.1	85.18	85.27			16.2	24.6	42	27
85.4	85.39	85.04	85.18	85.33			22.8	27	43.1	27.5
85.43	85.39	85.04	85.25	85.27			21.2	21.6	48.4	29.4
85.4	85.39	85.04	85.12	85.27			22.4	21.7	47.1	29.2
85.36	85.4	84.79	85.18	85.27			20.7	22.6	46.9	22.9
85.38	85.32	84.79	85.18	85.27			23.4	25.4	47.2	27.4
85.41	85.39	84.85	85.25	85.33			23.4	26.6	45.8	26.7
85.43	85.39	84.79	85.18	85.27			19.9	27.7	47.5	23.8
85.44	85.39	84.79	85.25	85.27			21.8	23.8	41.9	24.6
85.43	85.31	84.79	85.18	85.2			24.1	27.2	41	26.5
85.43	85.37	84.79	85.18	85.33			24.8	29.8	43.3	24.8
85.44	85.37	84.79	85.25	85.27			26.1	24.6	42.6	27.5
85.43	85.31	84.79	85.18	85.33			22.2	21.1	41	26.3
85.38	85.31	84.85	85.18	85.27			23.2	19.2	43.4	27.3
85.36	85.32	84.79	85.18	85.27			22.8	23.6	41.2	26.2
85.36	85.32	84.79	85.25	85.33			23.4	28	31.2	26.1
85.36	85.32	84.79	85.18	85.27			22.5	27	37.7	25.5
85.38	85.32	84.79	85.18	85.27			24.9	26.7	37.5	29.2
85.41	85.31	84.85	85.18	85.27			22	22.9	34.5	28.2
85.43	85.31	84.79	85.18	85.33			22.4	22.6	33.3	28
85.44	85.32	84.92	85.18	85.27			23.7	25.1	38.9	25.3
85.43	85.32	85.1	85.18	85.27			24.5	27	38.9	24.9
85.4	85.32	84.98	85.18	85.27			21	22.8	37.3	24.6
85.36	85.31	84.92	85.18	85.2			26.8	20.5	34.7	27
85.36	85.31	85.1	85.18	85.27			24.6	23.6	35.5	27.3
85.36	85.31	84.98	85.12	85.27			25.5	25.8	36.9	27.9
85.38	85.26	84.79	84.92	85.27			27.4	27.8	31.5	25
85.38	85.26	84.79	84.92	85.27			26.1	29.2	30.6	26.1
85.38	85.32	84.79	84.99	85.27			26.5	25.3	32.8	20.9
85.36	85.32	84.92	84.92	85.33			24.5	23.5	30.5	24.6
85.36	85.31	85.1	84.92	85.27			31	21.3	30.2	25.9
85.36	85.31	84.98	84.92	85.33			24.7	24.2	31.8	24.9
85.36	85.26	84.92	84.86	85.33			21.8	30.4	36	24.1
85.35	85.26	85.04	84.92	85.27			22.7	30	33.6	21.5
85.36	85.26	84.98	84.92	85.27			24.2	29.1	32.9	23.1
85.38	85.24	84.79	84.92	85.27			28.4	22.3	30.5	28.4
85.36	85.24	84.85	84.92	85.33			24.1	23.5	30	29.8
85.38	85.31	84.79	84.92	85.27			20.5	27.6	28.1	28.4
85.36	85.24	84.85	84.99	85.33			18.8	26.7	32.1	25.4
85.36	85.31	84.85	84.92	85.27			22.9	25.7	31.8	19.6
85.36	85.31	85.1	84.92	85.33			25.2	23.4	29.8	20
85.36	85.24	84.98	84.92	85.27			26	24.6	25.1	23.2
85.38	85.24	84.85	84.99	85.27			29	26.4	22.2	23.9
85.38	85.24	84.98	84.92	85.27			22.3	24.5	27.1	22.8
85.36	85.28	84.79	84.92	85.2			26.1	24.5	30.5	24.3
85.38	85.26	84.85	84.92	85.27			23.6	23.1	32.3	24.2
85.35	85.24	84.85	84.92	85.33			25	22.2	28.2	24.6
85.36	85.24	84.79	84.99	85.27			27.7	24.5	26.8	25.4
85.38	85.24	84.79	84.92	85.27			26.2	25.8	26.5	24.6
85.38	85.24	84.79	84.92	85.33			19.8	26.2	27.7	23.9
85.38	85.24	84.79	84.92	85.27			24.3	27.3	27.9	24.5
85.36	85.24	84.85	84.92	85.33			26.1	26.1	23.9	23.5
85.38	85.31	84.79	84.92	85.27			25.5	26.8	20.5	24.6
85.36	85.24	84.79	84.92	85.2			23.4	26.5	21.4	25.2
85.36	85.24	84.79	84.92	85.27			24.5	23.3	30	24.5
85.36	85.26	84.85	84.92	85.27			22.4	22.5	28.2	26.3
85.36	85.26	84.85	84.92	85.27			28.3	22.6	26.3	25.5
85.36	85.31	84.79	85.12	85.33			23.9	21.6	28.9	22.5
85.36	85.32	84.85	85.25	85.27			24.7	26.8	26.6	24.8
85.36	85.32	84.85	85.25	85.27			26.9	24.8	22	25.6
85.36	85.31	84.79	85.18	85.27			25	21.7	28.6	24.9
85.36	85.31	84.79	85.18	85.27			25.1	26.5	28.2	25.6
85.36	85.32	84.79	85.18	85.27			28.7	28.2	27.5	26.7
85.36	85.32	84.85	85.25	85.27			27.5	24.6	25.5	23.7
85.38	85.31	84.79	85.18	85.27			24.9	25.9	26.6	25.9
85.36	85.32	84.79	85.18	85.33			26.5	27	21	26
85.36	85.32	84.79	85.31	85.27			23	20.4	26.3	25.5
85.38	85.31	84.85	85.18	85.27			20	21.4	23	26
85.36	85.32	84.85	85.18	85.27			24.6	24.3	26.2	26.2
85.36	85.31	84.79	85.18	85.27			29.3	28.1	22.6	23.1
85.36	85.37	84.79	85.25	85.27			25.1	21.7	17.6	25.1
85.38	85.31	84.79	85.18	85.33			26.7	21	16	26.9
85.36	85.32	84.79	85.18	85.27			27.9	18.5	23.3	26
85.38	85.31	84.85	85.18	85.27			25.3	23.9	20.1	25.1
85.36	85.32	84.73	85.18	85.27			30.1	27.5	26.6	26.1
85.38	85.32	84.85	85.25	85.33			24.6	30.1	26.6	24
85.36	85.32	84.79	85.18	85.27			27	30	26.8	25.6
85.36	85.32	84.79	85.18	85.33			31.7	28.7	21.2	26.6
85.36	85.31	84.85	85.18	85.27			28	21.9	27.8	26.2
85.38	85.32	84.85	85.18	85.27			24.6	23.5	24.8	25.8
85.36	85.32	84.79	85.18	85.27			26	31.6	20.1	25.4
85.38	85.32	84.79	85.25	85.33			26.3	25.8	22	24
85.36	85.37	84.79	85.25	85.2			26.1	18.8	24.4	26.1
85.36	85.39	84.79	85.18	85.27			27.5	21.3	20.7	26.4
85.36	85.39	84.85	85.18	85.2			25	25.3	15.9	27.1
85.36	85.39	84.79	85.18	85.33			27.1	37.9	19.8	26.2
85.36	85.39	84.85	85.18	85.27			25.2	32.6	20.8	26
85.36	85.39	84.79	85.25	85.27			26.2	25.8	13.5	23.9
85.36	85.37	84.79	85.18	85.27			24	21.8	27.3	25.9
85.38	85.32	84.85	85.18	85.33			23.4	20.8	18.5	25.7
85.38	85.39	84.79	85.18	85.27			26.6	26.2	21.6	26.1
85.38	85.39	84.79	85.18	85.27			21.6	30.7	24.8	25.4
85.36	85.39	84.79	85.18	85.27			24.3	18.1	24.1	24.8
85.36	85.37	84.79	85.18	85.33			27	20.5	21.1	23
85.38	85.4	84.79	85.18	85.2			23.5	28.2	15.8	25.9
85.36	85.31	84.85	85.25	85.27			23.4	38	18.8	25.8
85.38	85.39	84.79	85.18	85.27			25.5	20.7	26.4	26.1
85.36	85.37	84.85	85.18	85.27			23.9	23.1	22	26.2
85.36	85.37	84.85	85.18	85.27			24.3	21	19	25.8
85.36	85.37	84.79	85.18	85.27			26.9	22.9	24.8	23
85.35	85.37	84.79	85.18	85.27			25.1	30.4	25	25.2
85.38	85.39	84.79	85.25	85.27			25	27.6	20.9	25
85.38	85.39	84.79	85.18	85.33			27.7	18.4	24.4	26.6
85.36	85.39	84.79	85.25	85.27			24.3	26.8	23.6	25.7
85.36	85.37	84.79	85.18	85.27			23.4	25.3	23	27.2
85.36	85.4	84.85	85.12	85.27			26.1	22.4	22	24.6
85.36	85.37	84.85	85.25	85.27			24	22.1	20.2	27.1
85.38	85.37	84.79	85.18	85.27			29.2	28.6	19.1	25.9
85.38	85.37	84.85	85.18	85.27			27.1	27.6	13.4	26.5
85.36	85.4	84.85	85.18	85.27			22.5	44.4	19	27.2
85.36	85.39	84.79	85.25	85.27			33.3	33	18.7	26.8
85.36	85.37	84.79	85.18	85.27			26.8	76.9	24.9	23.4
85.36	85.39	84.85	85.18	85.33			28.2	32.1	20.3	25.4
85.36	85.39	84.79	85.18	85.27			25.8	20.6	21.8	26.1
85.38	85.39	84.79	85.18	85.27			30.7	0	24.4	26.6
85.36	85.39	84.85	85.25	85.27			24.8	0	23.9	25.7
85.36	85.39	84.79	85.18	85.27			27.8	-5.8	22	25.7
85.35	85.39	84.79	85.18	85.27			24.3	-5.5	20.7	22.5
85.38	85.37	84.85	85.25	85.27			27.6	-6.7	21.1	27.3
85.36	85.39	84.85	85.18	85.27			24.8	-7	21.8	26.8
85.36	85.39	84.79	85.18	85.2			25	-8.4	21.8	26.6
85.38	85.4	84.79	85.18	85.27			22.5	-5.5	19.9	26.8
85.38	85.37	84.79	85.25	85.2			26.8	-6.4	14.5	26.1
85.38	85.37	84.85	85.25	85.27			26.1	-6.4	15.7	23.9
85.38	85.39	84.85	85.18	85.27			24.2	-6	18.8	25.6
85.36	85.39	84.79	85.18	85.2			28.6	-7.3	18.2	25.7
85.38	85.39	84.85	85.18	85.27			23.7	-8.3	14.7	27.2
85.36	85.39	84.79	85.25	85.2			20.1	-5.2	16.8	26.2
85.38	85.39	84.79	85.18	85.27			27.2	-5	22.1	26.4
85.38	85.37	84.79	85.18	85.27			24.7	-5.3	24.5	24.1
85.38	85.39	84.85	85.25	85.27			29.1	-4.7	19.6	26.5
85.38	85.39	84.79	85.18	85.27			24.5	-4.1	22.2	26.4
85.4	85.39	84.79	85.05	85.27			18.5	-5.8	22.9	27.4
85.38	85.39	84.85	84.92	85.2			18.8	-4.1	21.3	26.2
85.43	85.37	84.79	84.92	85.27			23	-3.5	22.2	26.3
85.38	85.37	84.79	84.92	85.27			24.2	0	14.1	25.8
85.41	85.39	84.85	84.92	85.2			25	-3.1	15.9	28.6
85.43	85.37	84.79	85.05	85.27			27.5	-3.2	21.9	27.2
85.38	85.37	84.85	85.05	85.2			28.8	-3.5	20.5	27.3
85.38	85.39	84.85	85.12	85.27			24.8	0	21.1	28.3
85.36	85.39	84.79	85.18	85.27			25.8	0	23.8	26.7
85.36	85.39	84.85	85.12	85.2			34.7	0	24.3	25.9
85.36	85.39	84.79	85.12	85.27			28.6	0	17.2	27.4
85.4	85.37	84.79	85.12	85.27			26.2	0	21.7	26.1
85.43	85.39	84.79	84.92	85.27			35.3	-2.9	20.7	27.7
85.38	85.39	84.79	85.05	85.27			23.6	0	16	26.2
85.43	85.39	84.79	85.18	85.33			29.7	0	15	24.8
85.43	85.39	84.79	85.18	85.33			30.7	6.6	23.5	25
85.43	85.39	84.85	85.25	85.33			28.7	-58.2	16.9	25.9
85.43	85.39	84.79	85.05	85.33			29.6	-70	12.9	25.1
85.38	85.39	84.79	85.05	85.33			27.2	-66.1	20.6	27.1
85.36	85.37	84.85	85.18	85.27			28.6	-7.9	23.1	27.8
85.41	85.39	84.85	85.25	85.27			30.1	30.1	22.4	26.1
85.44	85.39	84.79	85.05	85.27			29	50.3	18.9	26.6
85.44	85.37	84.79	85.12	85.27			30.2	42.1	13.9	28.3
85.43	85.37	84.85	85.18	85.27			29.7	34.4	25.5	27.7
85.43	85.39	84.92	85.18	85.27			25.1	24.1	24.4	28.1
85.43	85.4	85.04	85.18	85.33			25.8	23.3	23.9	27.9
85.43	85.39	84.98	85.18	85.27			28.2	20.6	23	27
85.43	85.39	84.79	85.18	85.33			27.6	18.8	22.9	27.1
85.44	85.36	84.79	85.12	85.27			27.3	17.8	17.1	29.3
85.44	85.39	84.98	85.18	85.27			32.5	16.2	21.2	28.3
85.44	85.39	84.98	85.18	85.27			26.4	16.3	24.2	28.5
85.44	85.39	84.92	85.18	85.27			21.6	17.7	19.6	28.1
85.43	85.37	84.92	85.05	85.27			28	17.4	21.5	26.6
85.43	85.39	84.98	84.99	85.33			25.6	16.2	23.5	27.5
85.43	85.37	84.92	84.99	85.27			24.4	16	17.1	29.5
85.43	85.39	84.79	84.92	85.27			26.4	14.6	12.8	27.7
85.43	85.39	84.79	84.92	85.27			24.5	14.1	20.5	29.3
85.43	85.39	84.79	84.92	85.27			23.1	14.3	21.1	28.9
85.44	85.39	84.79	84.99	85.27			20.7	14.5	19.5	26.1
85.44	85.39	84.79	84.92	85.27			18.7	14.8	21.2	26.7
85.44	85.37	84.79	84.92	85.27			20.6	13.5	19.1	28.8
85.43	85.39	84.85	84.92	85.27			23.7	11.9	24.1	28.2
85.43	85.37	84.79	84.99	85.27			22.1	13	22.8	29.3
85.44	85.39	84.79	84.92	85.27			21.3	13.1	24.3	28.9
85.43	85.4	84.79	84.92	85.27			26.5	-21.5	21.3	26.7
85.43	85.39	84.85	84.92	85.27			26.1	-55.5	19.9	26.1
85.46	85.39	84.79	84.92	85.27			25.6	-59.2	18.4	28.4
85.43	85.37	84.79	84.92	85.27			25.3	-11.1	22.2	28.6
85.44	85.39	84.79	84.99	85.33			23.2	6.1	21.4	29.5
85.43	85.37	84.85	84.92	85.33			26.8	28.1	9.8	27.8
85.43	85.39	84.79	84.92	85.27			26.9	4.1	24.5	27.4
85.43	85.39	84.79	84.92	85.27			24.9	-34.8	13.1	27.9
85.43	85.39	84.79	84.92	85.33			25.2	-45.3	17.3	28.7
85.43	85.37	84.85	84.92	85.27			27.3	-23.3	22.9	28.5
85.44	85.39	84.85	84.92	85.27			23.1	12.1	22.8	26.8
85.43	85.31	84.79	84.92	85.27			25.2	28.7	18.8	27.5
85.44	85.32	84.79	84.92	85.27			24.8	36.6	17.8	26.5
85.41	85.31	84.79	84.92	85.27			26.5	-35.9	22.7	27.9
85.43	85.34	84.79	84.92	85.27			28.5	-51.4	21.5	28.6
85.44	85.32	84.79	84.92	85.27			25	-46.7	21.1	28
85.44	85.31	84.85	84.92	85.27			24.8	50.1	24.5	27.6
85.44	85.39	84.79	84.92	85.27			28	89.2	21.9	26.6
85.43	85.32	84.73	84.92	85.27			27.8	97.7	22.1	25.3
85.43	85.32	84.79	84.99	85.27			27.3	96	18.8	27.2
85.43	85.32	84.85	84.99	85.27			26	87	22.8	27.9
85.44	85.32	84.85	84.99	85.33			21.7	65.9	21	26.6
85.43	85.31	84.73	84.99	85.33			26.5	55.5	12.6	26.6
85.44	85.32	84.79	84.92	85.27			27.6	51.6	21.8	27.6
85.43	85.31	84.85	84.92	85.4			27.7	45.6	21.6	24.4
85.44	85.32	84.85	84.92	85.33			26	44.5	21.6	25.5
85.43	85.31	84.79	84.92	85.33			27.7	42.6	22.7	28.2
85.43	85.32	84.79	84.92	85.27			27.3	36.1	19.8	26.4
85.43	85.31	84.79	84.92	85.27			25.6	37.3	21.3	26.3
85.43	85.32	84.79	84.92	85.27			25.5	36.9	19.3	25.5
85.44	85.32	84.98	84.92	85.2			27.1	35.5	13.4	23.4
85.46	85.31	85.1	84.92	85.33			30.8	32.9	15.2	24.1
85.44	85.34	85.04	84.92	85.27			27.3	31.8	19.2	25.3
85.43	85.32	85.04	84.92	85.27			24.5	28.3	16.2	25.2
85.43	85.32	84.98	84.92	85.27			26.3	29.3	16.9	26.3
85.43	85.31	84.79	84.92	85.33			25.6	27.5	22.6	25.2
85.43	85.32	84.79	84.92	85.27			26.1	27.1	23.2	22.1
85.44	85.31	84.92	85.05	85.33			27.8	26.9	24.4	23.9
85.43	85.32	84.98	85.18	85.27			28.6	11.7	23.8	25.2
85.43	85.32	84.92	85.18	85.27			24.2	-43.4	24.9	25.2
85.43	85.32	84.98	85.18	85.27			30.1	-49.5	23.8	25.9
85.43	85.31	85.04	85.18	85.33			24.8	-48.4	22.1	25.6
85.43	85.32	84.92	85.18	85.27			28.6	30.7	13.6	22.1
85.43	85.31	84.85	85.12	85.2			21.3	62.6	16.4	24.9
85.44	85.32	84.85	85.18	85.27			39.9	67.3	24.1	26.3
85.44	85.31	84.79	85.18	85.27			36.4	60.7	20.1	23.9
85.44	85.32	84.79	85.18	85.27			72.1	69.6	22.4	25.4
85.38	85.37	84.85	85.18	85.27			27.5	63.8	25.2	25.8
85.36	85.39	84.79	85.18	85.2			35.4	71.2	21.3	23.4
85.36	85.37	84.79	85.18	85.27			25.9	69	21.8	25.6
85.36	85.32	84.79	85.25	85.33			23.9	52.4	23.9	26.8
85.36	85.39	84.85	85.18	85.27			15.6	37.5	24.3	27.4
85.38	85.37	84.92	85.18	85.27			22.4	51.4	21.9	27.3
85.38	85.32	84.98	85.18	85.27			19.5	58.9	20	28.6
85.38	85.32	84.85	85.18	85.27			21.8	57	13	26.9
[truncated: 38,258 more rows]

## Sheet: Supplementary Figure 5
Unprocessed time series of hydrocarbon concentrations used to produce Supplementary Figure 5
MP(1)											MP(2)											MP(3)											SP											MPbio(1)
Date	Time	Acetylene	Benzene	CO2	CO	Ethane	Ethene	H2O	CH4		Date	Time	Acetylene	Benzene	CO2	CO	Ethane	Ethene	H2O	CH4		Date	Time	Acetylene	Benzene	CO2	CO	Ethane	Ethene	H2O	CH4		Date	Time	Acetylene	Benzene	CO2	CO	Ethane	Ethene	H2O	CH4		Date	Time	Acetylene	Benzene	CO2	CO
2023-10-16	10:45:44.062000	307.667	350.131	17.9409	15775.6	1284.38	3147.94	1366.26	58619.6		2023-10-24	11:54:09.784000	0	0	1.2199	0	0	0	454.476	0		2023-10-26	10:24:05	0	0	1.3282	93.1365	0	0	298.761	0		2023-12-12	10:19:54.031000	0	0	0.1315	0	0	0	1.8406	0		2023-11-10	10:27:22.321000	0	0	0.1693	0
2023-10-16	10:45:54.847000	321.519	357.477	18.1667	15794	1295.08	3191.74	1386.67	59066.1		2023-10-24	11:54:20.604000	0	0	1.2312	0	0	0	467.613	0		2023-10-26	10:24:16	0	0	1.3447	92.1795	0	0	304.045	0		2023-12-12	10:20:04.830000	0	0	0.1464	0	0	0	1.7683	0		2023-11-10	10:27:33.147000	0	0	0.1541	0
2023-10-16	10:46:05.645000	332.26	362.579	18.3655	15833.3	1303.24	3237.38	1404.96	59374		2023-10-24	11:54:31.573000	0	0	1.3606	0	0	0	645.075	0		2023-10-26	10:24:26	0	0	1.3854	97.8716	0	0	314.797	0		2023-12-12	10:20:15.630000	0	0	0.1671	0	0	0	1.8437	0		2023-11-10	10:27:44.085000	0	0	0.2222	0
2023-10-16	10:46:16.589000	345.009	370.804	18.581	15865.7	1312.17	3280.93	1425	59807.9		2023-10-24	11:54:42.375000	0	0	1.2165	64.1305	0	0	638.764	0		2023-10-26	10:24:37	0	0	1.4324	101.496	0	0	319.715	0		2023-12-12	10:20:26.429000	0	0	0.1719	0	0	0	2.4642	0		2023-11-10	10:27:55.062000	0	0	0.1928	0
2023-10-16	10:46:27.388000	356.567	378.305	18.7997	15884	1320.34	3325.48	1443.04	60153.5		2023-10-24	11:54:53.345000	0	0	1.3294	99.5387	0	0	815.418	0		2023-10-26	10:24:48	0	0	1.4796	103.743	0	0	332.556	0		2023-12-12	10:20:37.226000	0	0	7.1042	0	0	0	282.529	0		2023-11-10	10:28:06.030000	0	0	0.2002	0
2023-10-16	10:46:38.356000	369.582	385.096	19.0473	15956.4	1326.47	3377.13	1464.76	60443.6		2023-10-24	11:55:04.157000	0	0	1.4219	119.672	0	0	982.232	0		2023-10-26	10:24:59	0	0	1.5339	109.809	0	0	348.425	0		2023-12-12	10:20:48.194000	0	0	2.5813	0	0	0	555.056	0		2023-11-10	10:28:16.993000	0	0	0.1882	0
2023-10-16	10:46:49.143000	381.706	391.242	19.2589	15982.9	1331.25	3415.32	1484.38	60821.9		2023-10-24	11:55:15.127000	0	0	1.5378	144.676	0	0	1177.67	0		2023-10-26	10:25:10	0	0	1.5439	111.438	0	0	354.818	0		2023-12-12	10:20:59.162000	0	0	1.1955	0	0	0	614.284	0		2023-11-10	10:28:27.802000	0	0	0.2173	0
2023-10-16	10:47:00.110000	393.813	397.612	19.5014	16001.9	1337.46	3460.74	1503.51	61057.9		2023-10-24	11:55:25.927000	0	0	1.6698	169.75	0	0	1403.13	0		2023-10-26	10:25:21	0	0	1.5906	116.186	0	0	365.821	0		2023-12-12	10:21:10.130000	0	0	1.0803	0	0	0	668.758	0		2023-11-10	10:28:38.779000	0	0	0.2553	0
2023-10-16	10:47:11.077000	407.03	403.847	19.7197	16037.3	1343.92	3498.97	1522.79	61462		2023-10-24	11:55:36.897000	0	0	1.8258	200.639	0	0	1645.15	0		2023-10-26	10:25:32	0	0	1.7621	139.464	0	0	373.644	0		2023-12-12	10:21:20.930000	0	0	1.124	0	0	0	689.382	0		2023-11-10	10:28:49.756000	0	0	0.2072	0
2023-10-16	10:47:22.039000	417.95	411.092	19.9458	16049.5	1348.23	3537	1541.26	61705.2		2023-10-24	11:55:47.692000	0	0	2.0015	230.716	0	0	1885	0		2023-10-26	10:25:43	0	0	1.9065	158.962	0	0	373.766	0		2023-12-12	10:21:31.898000	0	0	1.161	0	0	0	705.831	0		2023-11-10	10:29:00.577000	0	0	0.2425	0
2023-10-16	10:47:33.006000	428.878	416.146	20.1557	16077.1	1352.2	3578.67	1558.09	62052.5		2023-10-24	11:55:58.662000	0	0	2.1996	266.768	0	0	2139.84	0		2023-10-26	10:25:54	0	0	2.081	256.067	0	0	417.845	0		2023-12-12	10:21:42.700000	0	0	1.1968	0	0	0	720.28	0		2023-11-10	10:29:11.553000	0	0	0.2916	0
2023-10-16	10:47:43.973000	440.272	423.948	20.3817	16098.8	1356.54	3616.24	1576.66	62380.2		2023-10-24	11:56:09.464000	0	0	2.4184	307.61	0	0	2404.39	0		2023-10-26	10:26:04	0	0	3.2235	575.133	0	0	961.776	920.609		2023-12-12	10:21:53.668000	0	0	1.2331	0	0	0	735.175	0		2023-11-10	10:29:22.529000	0	0	0.2845	0
2023-10-16	10:47:54.941000	451.308	429.797	20.6014	16179.7	1358.12	3661.33	1596.47	62722.1		2023-10-24	11:56:20.434000	0	0	2.6693	352.788	0	0	2670.27	0		2023-10-26	10:26:15	0	0	3.7702	1215.8	0	5.0249	1018.69	2948.24		2023-12-12	10:22:04.636000	0	0	1.271	0	0	0	749.372	0		2023-11-10	10:29:33.343000	0	0	0.3166	0
2023-10-16	10:48:05.748000	463.247	435.616	20.8049	16214.3	1362.05	3689.12	1614.79	62870		2023-10-24	11:56:31.242000	0	0	2.9445	400.981	0	0	2923.47	0		2023-10-26	10:26:26	0	0	3.6229	1330.76	0	5.3002	971.395	3435.82		2023-12-12	10:22:15.432000	0	0	1.3117	0	0	0	762.501	0		2023-11-10	10:29:44.319000	0	0	0.2822	0
2023-10-16	10:48:16.716000	461.742	432.009	23.0777	16094.3	1349.65	3655.3	1702.3	62462.1		2023-10-24	11:56:42.212000	0	0	3.2739	460.045	0	0	3187.31	0		2023-10-26	10:26:37	0	0	3.5263	1504.05	0	6.4195	930.511	4291.21		2023-12-12	10:22:26.401000	0	0	1.3364	0	0	0	774.972	0		2023-11-10	10:29:55.147000	0	0	0.3023	0
2023-10-16	10:48:27.509000	459.163	427.877	30.1614	16198.4	1331.47	3633.39	2026.54	61901.7		2023-10-24	11:56:53.141000	0	0	3.7121	541.39	0	0	3420.14	0		2023-10-26	10:26:48	0	0	3.4506	1693.56	0	7.7756	891.311	5003.72		2023-12-12	10:22:37.371000	0	0	1.3604	0	0	0	786.632	0		2023-11-10	10:30:06.124000	0	0	0.357	0
2023-10-16	10:48:38.476000	460.747	426.337	36.991	16385.4	1324.65	3641.08	2359.28	61678.8		2023-10-24	11:57:03.958000	0	0	4.4779	805.528	0	0	3484.4	0		2023-10-26	10:26:59	0	0	3.3657	1856.22	0	10.3607	851.121	5751.45		2023-12-12	10:22:48.174000	0	0	1.5154	0	0	0	1060.02	0		2023-11-10	10:30:17.101000	0	0	0.3893	0
2023-10-16	10:48:49.436000	460.784	422.783	44.4997	16611	1316.63	3633.85	2721.27	61456.3		2023-10-24	11:57:14.928000	0	0	4.4661	1387.77	0	0	3203.8	0		2023-10-26	10:27:10	0	0	3.4815	2146.48	0	12.6741	890.505	6800.33		2023-12-12	10:22:59.142000	0	0	1.9825	0	0	0	1799.78	0		2023-11-10	10:30:28.077000	0	0	0.3226	0
2023-10-16	10:49:00.227000	462.746	422.492	50.3622	16818.3	1310.95	3633.82	3018.98	61308.9		2023-10-24	11:57:25.725000	0	0	4.0336	1883.12	0	0	2943.84	0		2023-10-26	10:27:21	0	0	3.2403	2191.28	0	15.8042	824.912	7175.84		2023-12-12	10:23:10.111000	0	0	2.1667	0	0	0	2073.18	0		2023-11-10	10:30:38.887000	0	0	0.3761	0
2023-10-16	10:49:11.023000	461.037	417.733	57.4553	17009.1	1300.15	3620.27	3349.25	60982.5		2023-10-24	11:57:36.695000	0	0	3.9719	2258.01	0	0	2790.72	989.17		2023-10-26	10:27:32	0	0	3.1941	2335.17	0	20.9358	777.706	8003.8		2023-12-12	10:23:20.914000	0	0	2.6397	0	0	0	2694.69	0		2023-11-10	10:30:49.940000	0	0	0.375	0
2023-10-16	10:49:21.838000	466.262	415.592	62.5601	17183.8	1296.5	3615.13	3612.99	60836.8		2023-10-24	11:57:47.506000	0	0	3.9503	2607.75	0	0	2656.13	1127.68		2023-10-26	10:27:42	0	0	3.1647	2468.41	0	29.1248	748.09	8988.04		2023-12-12	10:23:31.883000	0	0	3.8589	317.01	0	0	3489.31	0		2023-11-10	10:31:00.916000	0	0	0.3872	0
2023-10-16	10:49:32.642000	463.547	412.414	68.5954	17333.5	1281.28	3590.67	3888.49	60341.6		2023-10-24	11:57:58.428000	0	0	3.9464	2959.65	0	0	2531.52	1485.74		2023-10-26	10:27:53	0	0	3.1406	2595.34	0	42.6948	721.574	9915.92		2023-12-12	10:23:42.673000	0	0	5.9072	1442.96	0	0	3981.23	1724.45		2023-11-10	10:31:11.753000	0	0	0.4108	0
2023-10-16	10:49:43.608000	459.267	408.188	72.9462	17464.1	1271.66	3567.38	4114.82	60190.1		2023-10-24	11:58:09.235000	0	0	3.9541	3296.27	0	0	2417.1	1784.67		2023-10-26	10:28:04	0	0	3.1293	2718.2	0	59.9278	700.04	10823.7		2023-12-12	10:23:53.485000	0	0	6.9293	3341.93	0	5.2224	3684.61	3868.59		2023-11-10	10:31:22.713000	0	0	0.4514	0
2023-10-16	10:49:54.416000	462.168	407.204	75.487	17578.5	1268.62	3570.33	4269.38	59927.9		2023-10-24	11:58:20.206000	0	0	3.9653	3629.62	0	0	2306.04	2050.94		2023-10-26	10:28:15	0	0	3.1161	2844.77	0	78.3996	680.244	11668.3		2023-12-12	10:24:04.287000	0	0	7.7517	4096.35	0	6.0153	3537.7	4625.93		2023-11-10	10:31:33.631000	0	0	0.4241	0
2023-10-16	10:50:05.383000	459.633	404.595	78.2989	17725.8	1258.41	3552.82	4410.73	59855.2		2023-10-24	11:58:31.017000	0	0	3.9978	3967.48	0	0	2204.36	2385.29		2023-10-26	10:28:26	4.8423	0	3.1002	2950.62	0	99.276	662.158	12540.8		2023-12-12	10:24:15.256000	0	0	9.1778	4901.21	0	9.8241	3461.43	6030.76		2023-11-10	10:31:44.608000	0	0	0.4467	0
2023-10-16	10:50:16.351000	456.863	401.09	81.0472	17843.7	1247.41	3523.41	4557.53	59451.1		2023-10-24	11:58:41.832000	0	0	4.0478	4349.98	0	0	2107.65	2583.82		2023-10-26	10:28:37	7.3841	0	3.0967	3064.28	0	123.345	646.923	13410.1		2023-12-12	10:24:26.068000	0	0	9.0891	4577.22	0	11.0045	3595.13	6659.2		2023-11-10	10:31:55.585000	0	0	0.4747	0
2023-10-16	10:50:27.152000	459.005	399.393	82.4403	17920.5	1242.04	3517.76	4639.69	59382.8		2023-10-24	11:58:52.802000	0	0	4.0987	4757.67	0	0	2014.73	2818.2		2023-10-26	10:28:48	7.4485	0	3.08	3163.57	0	151.059	637.549	14209.3		2023-12-12	10:24:37.037000	0	0	8.0118	3979.74	0	11.7129	3661.6	7199.52		2023-11-10	10:32:06.563000	0	0	0.4047	0
2023-10-16	10:50:38.119000	460.477	397.907	83.8621	18064.2	1229.82	3507.58	4719.33	59202.9		2023-10-24	11:59:03.616000	0	0	4.1541	5162.07	0	0	1927.87	2991.18		2023-10-26	10:28:59	9.3818	0	3.0969	3256.02	0	182.878	629.747	15119.5		2023-12-12	10:24:47.854000	0	0	8.0688	3868.66	0	14.5517	3827.07	8042.35		2023-11-10	10:32:17.540000	0	0	0.4478	0
2023-10-16	10:50:49.087000	457.594	391.221	84.8793	18146.4	1217.88	3482.26	4775.43	59067.2		2023-10-24	11:59:14.586000	0	0	4.2171	5562.25	0	0	1846.64	3069.15		2023-10-26	10:29:10	11.008	0	3.0876	3346.19	0	215.857	623.942	15971.7		2023-12-12	10:24:58.824000	0	0	8.0652	3767.38	0	16.5944	3934.64	8730.4		2023-11-10	10:32:28.517000	0	0	0.5049	0
2023-10-16	10:51:00.038000	455.334	388.737	85.3704	18231.9	1213.63	3469.73	4802.83	58891.9		2023-10-24	11:59:26.861000	0	0	4.3013	6007.62	0	2.8004	1761.96	3302.43		2023-10-26	10:29:20	12.2105	0	3.0825	3432.88	0	249.09	617.02	16921.9		2023-12-12	10:25:09.624000	0	0	8.0059	3702.65	0	18.9182	3972.8	9410.85		2023-11-10	10:32:39.494000	0	0	0.4859	0
2023-10-16	10:51:10.838000	457.386	387.875	85.5929	18310.5	1208.06	3460.2	4823.34	58784		2023-10-24	11:59:37.649000	0	0	4.3676	6388.12	0	3.0642	1689.38	3616.74		2023-10-26	10:29:31	13.8519	0	3.0768	3523.06	0	283.645	611.37	17781.6		2023-12-12	10:25:20.593000	0	0	7.6887	3690.67	0	22.3642	3792.09	10357.9		2023-11-10	10:32:50.472000	0	0	0.5268	0
2023-10-16	10:51:21.643000	467.238	386.625	85.7697	18406.1	1196.28	3466.01	4829.93	58801.3		2023-10-24	11:59:48.447000	0	0	4.4423	6762.89	0	3.621	1619.36	3809.23		2023-10-26	10:29:42	15.5	0	3.0859	3610.38	0	319.136	606.296	18609.9		2023-12-12	10:25:31.392000	0	0	6.3529	3470.05	0	42.7702	3033.62	12846.6		2023-11-10	10:33:01.448000	0	0	0.6292	0
2023-10-16	10:51:32.610000	472.135	387.117	85.6784	18510.4	1181.47	3457.74	4829.36	58864.7		2023-10-24	11:59:59.417000	0	0	4.5291	7149.58	0	3.4658	1551.94	4067.92		2023-10-26	10:29:53	16.8744	0	3.0895	3688	0	355.53	601.335	19323.8		2023-12-12	10:25:42.361000	28.4541	0	5.4586	3026.95	0	68.169	2594.43	15011.1		2023-11-10	10:33:12.424000	0	0	0.66	0
2023-10-16	10:51:43.577000	469.85	382.476	85.1437	18567.1	1173.28	3442.31	4813.02	58652.4		2023-10-24	12:00:10.214000	0	0	4.6067	7506.46	0	4.2433	1489.94	4231.36		2023-10-26	10:30:04	18.8341	0	3.0956	3779.61	0	393.898	599.557	20355.5		2023-12-12	10:25:53.167000	30.6961	0	4.8321	2726.39	0	90.8483	2274.77	16586.7		2023-11-10	10:33:23.400000	0	0	0.7436	0
2023-10-16	10:51:54.367000	473.776	382.239	84.8345	18662.3	1162.92	3440.05	4790.94	58576.4		2023-10-24	12:00:21.184000	0	0	4.6966	7882.27	0	4.2713	1436.17	4461.75		2023-10-26	10:30:15	20.0092	0	3.1165	3865.24	0	432.474	598.705	21128.3		2023-12-12	10:26:04.136000	44.8088	0	4.3137	2461.47	0	115.933	2005.08	17960.4		2023-11-10	10:33:34.377000	0	0	0.6995	0
2023-10-16	10:52:05.158000	484.536	382.391	84.3777	18771.8	0	3449.57	4772.42	58598.7		2023-10-24	12:00:31.967000	0	0	4.7807	8239.24	0	4.4278	1369.99	4704.36		2023-10-26	10:30:26	21.8107	0	3.1291	3938.67	0	470.933	597.484	22072.3		2023-12-12	10:26:15.106000	46.3498	0	3.8733	2222.63	0	141.748	1778.15	19189.8		2023-11-10	10:33:45.346000	0	0	0.7439	0
2023-10-16	10:52:16.484000	497.825	380.55	83.9686	18886.2	0	3458.5	4750.17	58439		2023-10-24	12:00:42.937000	0	0	4.868	8615.89	0	4.6103	1312.78	4936.98		2023-10-26	10:30:37	23.4784	0	3.1415	4007.14	0	511.175	596.304	22743.7		2023-12-12	10:26:27.903000	63.3251	0	3.43	1969.25	0	172.589	1567.05	20403.3		2023-11-10	10:33:56.309000	0	0	0.7322	0
2023-10-16	10:52:27.288000	501.98	379.762	83.2335	18957.1	0	3454.32	4717.19	58472.5		2023-10-24	12:00:53.745000	0	0	4.9548	8973.43	0	5.4554	1279.31	5253.22		2023-10-26	10:30:47	25.5993	0	3.1779	4083.38	0	554.016	600.341	23690.3		2023-12-12	10:26:38.686000	73.2064	0	3.1203	1761.81	0	205.956	1426.49	21286.9		2023-11-10	10:34:07.275000	0	0	0.7944	0
2023-10-16	10:52:38.088000	497.181	377.57	82.224	19041.8	0	3437.68	4666.88	58457.3		2023-10-24	12:01:04.715000	0	0	5.0466	9343.01	0	5.9891	1234.92	5516.24		2023-10-26	10:30:58	26.2902	0	3.1966	4141.81	0	595.576	600.567	24502.9		2023-12-12	10:26:49.505000	83.4801	0	2.8468	1584.42	0	240.357	1308.34	22082.5		2023-11-10	10:34:18.921000	0	0	0.7876	0
2023-10-16	10:52:49.036000	497.521	376.716	81.6878	19125.3	0	3434.16	4629.18	58377.5		2023-10-24	12:01:15.686000	0	0	5.1503	9697.83	0	6.8047	1187.28	5879.55		2023-10-26	10:31:09	27.7291	0	3.2171	4205.8	0	637.632	602.774	25325.9		2023-12-12	10:27:00.317000	91.1105	0	2.6155	1430.6	0	268.867	1201.11	22747.8		2023-11-10	10:34:29.899000	0	0	0.8017	0
2023-10-16	10:53:00.004000	501.986	377.379	81.3662	19246.3	0	3434.46	4596.79	58429.7		2023-10-24	12:01:26.657000	0	0	5.2354	10043.7	0	7.5585	1145	6214.32		2023-10-26	10:31:20	30.1393	0	3.2679	4299.95	0	685.43	611.225	26370.1		2023-12-12	10:27:11.287000	99.1725	0	2.422	1291.27	0	293.824	1104.2	23363.6		2023-11-10	10:34:40.875000	0	0	0.8052	0
2023-10-16	10:53:10.973000	507.947	375.234	80.549	19311.4	0	3425.11	4561.72	58392.1		2023-10-24	12:01:37.627000	0	0	5.3172	10392.4	0	8.4046	1104.77	6536.3		2023-10-26	10:31:31	31.9546	0	3.2689	4336.07	0	728.059	611.836	26966.2		2023-12-12	10:27:22.080000	105.766	0	2.257	1172.18	0	316.346	1021.33	23925.9		2023-11-10	10:34:51.851000	0	0	0.8868	0
2023-10-16	10:53:21.920000	510.977	375.371	79.8693	19394.8	0	3424.97	4519.73	58415.1		2023-10-24	12:01:48.429000	0	0	5.4246	10727.9	0	9.2983	1066.81	6844.28		2023-10-26	10:31:43	33.3189	0	3.3179	4413.5	0	779.472	619.27	27840.8		2023-12-12	10:27:32.885000	111.517	0	2.1055	1064.73	0	336.128	949.399	24371.8		2023-11-10	10:35:02.671000	0	0	0.8766	0
2023-10-16	10:53:32.721000	517.884	374.953	79.299	19490.8	0	3439.03	4489.32	58429.3		2023-10-24	12:01:59.242000	0	0	5.5274	11063.5	0	10.0666	1029.58	7206.36		2023-10-26	10:31:54	35.001	0	3.3589	4467.29	0	826.105	624.886	28678		2023-12-12	10:27:43.678000	116.739	0	1.9899	970.543	0	354.267	884.629	24724.3		2023-11-10	10:35:13.490000	0	0	0.8483	0
2023-10-16	10:53:43.532000	527.407	374.279	78.6048	19570.4	0	3446.71	4449.59	58367.3		2023-10-24	12:02:10.050000	0	0	5.6317	11395	0	11.412	997.01	7560.76		2023-10-26	10:32:04	36.5459	0	3.3953	4522.83	0	874.327	630.754	29567.2		2023-12-12	10:27:54.483000	121.254	0	1.8637	885.356	0	370.05	828.394	25161.5		2023-11-10	10:35:24.468000	0	0	0.9159	0
2023-10-16	10:53:54.499000	524.755	373.161	77.6772	19661.2	0	3433.28	4403.66	58165		2023-10-24	12:02:21.020000	0	0	5.7331	11740.8	0	13.0182	965.979	8019.39		2023-10-26	10:32:15	38.6041	0	3.443	4585.4	0	922.209	638.156	30300.8		2023-12-12	10:28:05.267000	125.404	0	1.7756	813.49	0	383.706	777.806	25373		2023-11-10	10:35:35.445000	0	0	0.9033	0
2023-10-16	10:54:05.466000	519.249	372.312	76.8767	19757.6	0	3415.09	4353.54	58198.8		2023-10-24	12:02:31.991000	0	0	5.8502	12075.8	0	14.682	933.792	8416.66		2023-10-26	10:32:26	40.0218	0	3.4764	4635.84	0	973.472	646.244	31245.3		2023-12-12	10:28:16.237000	129.59	0	1.6866	746.68	0	396.434	732.902	25606		2023-11-10	10:35:46.422000	0	0	0.9571	0
2023-10-16	10:54:16.276000	523.198	371.397	76.4762	19831.4	0	3416.21	4314	58263.1		2023-10-24	12:02:42.805000	0	0	5.9687	12391.7	0	16.2714	906.917	8730.09		2023-10-26	10:32:37	41.927	0	3.5218	4688.31	0	1020.97	654.344	31912.8		2023-12-12	10:28:27.023000	133.104	0	1.6067	689.292	0	408.127	692.54	25796		2023-11-10	10:35:57.399000	0	0	0.9165	0
2023-10-16	10:54:27.086000	531.343	372.399	75.9778	19927.2	0	3426.35	4286.01	58255.3		2023-10-24	12:02:53.602000	0	0	6.0716	12675	0	19.2334	878.245	9280.23		2023-10-26	10:32:48	43.2673	0	3.5806	4749.82	0	1075.69	664.936	32896.8		2023-12-12	10:28:37.993000	135.772	0	1.5431	636.665	0	418.275	657.39	25955.3		2023-11-10	10:36:08.234000	0	0	0.9192	0
2023-10-16	10:54:38.043000	539.377	370.601	75.464	20025.2	0	3438.17	4254.14	58188.2		2023-10-24	12:03:04.573000	0	0	6.1802	12960.7	0	22.4615	852.216	9741.96		2023-10-26	10:32:59	45.5941	0	3.6508	4787.87	0	1128.05	674.243	33577.7		2023-12-12	10:28:48.796000	103.729	0	1.4348	579.485	0	319.869	595.777	21133.8		2023-11-10	10:36:19.050000	0	0	1.0314	0
2023-10-16	10:54:48.840000	548.846	371.757	74.8505	20091.5	0	3442.15	4218.83	58095.1		2023-10-24	12:03:15.361000	0	0	6.3103	13216.8	0	27.077	826.638	10097.9		2023-10-26	10:33:10	46.5166	0	3.643	4781.18	0	1164.45	677.157	33940.7		2023-12-12	10:28:59.766000	87.1695	0	1.342	543.096	0	267.366	532.6	17649.8		2023-11-10	10:36:30.027000	0	0	1.0083	0
2023-10-16	10:54:59.645000	559.507	369.579	74.2452	20193.3	0	3453.3	4185.14	58145		2023-10-24	12:03:26.332000	0	0	6.4845	13465.3	0	35.7377	804.682	10572.1		2023-10-26	10:33:21	46.7623	0	3.6618	4800.92	0	1178.04	692.035	34003.6		2023-12-12	10:29:10.736000	75.2667	0	1.2596	503.63	0	230.996	477.706	15252.6		2023-11-10	10:36:40.835000	0	0	0.9808	0
2023-10-16	10:55:10.614000	565.669	368.412	73.5792	20277.9	0	3455.19	4148.76	58105.3		2023-10-24	12:03:37.145000	0	0	6.6956	13668.8	0	46.7836	784.487	11316.9		2023-10-26	10:33:31	55.523	0	4.3409	5776.29	0	1398.41	831.441	40597		2023-12-12	10:29:21.538000	64.7534	0	1.199	474.286	0	199.919	431.61	13169.6		2023-11-10	10:36:51.813000	0	0	0.9794	0
2023-10-16	10:55:21.403000	571.702	369.393	73.0381	20366.3	0	3459.23	4117.5	58033.1		2023-10-24	12:03:48.116000	0	0	6.9073	13853.8	0	60.6324	767.068	11994.7		2023-10-26	10:33:42	49.8252	0	4.3192	5220.93	0	1290.06	817.17	36991.9		2023-12-12	10:29:32.509000	56.3478	0	1.1454	447.033	0	173.102	391.254	11451.5		2023-11-10	10:37:02.628000	0	0	1.064	0
2023-10-16	10:55:32.371000	580.961	366.821	72.3964	20456.7	0	3461.23	4081.85	57981		2023-10-24	12:03:58.911000	0	0	7.0958	14014	0	75.8113	749.747	12653.3		2023-10-26	10:33:53	49.9248	0	4.2081	4719.72	0	1307.13	773.631	35551.8		2023-12-12	10:29:43.452000	48.6229	0	1.0854	421.041	0	149.922	356.083	9992.53		2023-11-10	10:37:13.606000	0	0	1.0584	0
2023-10-16	10:55:45.004000	586.778	366.303	71.7625	20558.7	0	3470.53	4040.24	57945.7		2023-10-24	12:04:09.882000	0	0	7.3109	14187.9	0	95.028	736.913	13483.5		2023-10-26	10:34:04	54.7666	0	4.478	4879.56	0	1435.81	808.508	37962.8		2023-12-12	10:29:56.250000	40.9598	0	1.0386	393.742	0	127.166	321.326	8425.19		2023-11-10	10:37:24.582000	0	0	1.0504	0
2023-10-16	10:55:55.961000	594.035	367.427	71.2009	20654.4	0	3473.45	4010.27	57836.1		2023-10-24	12:04:20.852000	0	0	7.5215	14314.4	0	118.541	726.571	14129.4		2023-10-26	10:34:15	56.2914	0	4.5085	4907.83	0	1496.21	815.037	38588		2023-12-12	10:30:07.221000	35.6814	0	1.005	376.19	0	110.796	294.986	7351.29		2023-11-10	10:37:35.560000	0	0	1.0291	0
2023-10-16	10:56:06.754000	600.095	366.891	70.6156	20739.6	0	3475.32	3976.82	57839.7		2023-10-24	12:04:31.642000	0	0	7.7098	14430	0	150.856	719.729	14865.3		2023-10-26	10:34:26	59.2655	134.507	4.6457	5099.02	0	1577.99	846.103	40108.9		2023-12-12	10:30:18.010000	31.1185	0	0.9774	358.141	0	97.0779	272.943	6441.11		2023-11-10	10:37:48.045000	0	0	1.2172	0
2023-10-16	10:56:17.709000	610.973	365.643	70.0919	20783	0	3481.67	3939.58	57832.8		2023-10-24	12:04:42.612000	0	0	7.8708	14491.4	0	186.78	716.135	15724.6		2023-10-26	10:34:36	60.1423	136.616	4.6658	5141.47	0	1617.07	865.667	40290.8		2023-12-12	10:30:28.981000	27.1939	0	0.9522	342.56	0	84.4221	252.552	5678.29		2023-11-10	10:37:58.876000	0	0	1.3299	0
2023-10-16	10:56:28.677000	615.803	365.006	69.5632	20885.9	0	3482.15	3909.34	57843.1		2023-10-24	12:04:53.425000	0	0	8.0026	14568.4	0	223.739	713.473	16472.9		2023-10-26	10:34:47	62.4399	140.589	4.6456	5031.22	0	1661.6	843.678	40531.4		2023-12-12	10:30:39.951000	23.6723	0	0.9278	329.687	0	73.1889	235.216	5006.82		2023-11-10	10:38:09.853000	0	0	15.8806	167.625
2023-10-16	10:56:39.476000	621.183	364.663	69.0272	20970	0	3482.6	3874.14	57668.7		2023-10-24	12:05:04.396000	0	0	8.129	14612.2	0	261.418	709.67	17249.3		2023-10-26	10:34:58	64.8869	147.298	4.7514	5094.99	0	1739.52	856.087	41591.2		2023-12-12	10:30:50.761000	20.7966	0	0.9131	317.266	0	64.3748	219.972	4378.88		2023-11-10	10:38:20.679000	0	0	58.4638	238.406
2023-10-16	10:56:50.444000	623.721	363.561	68.5271	21081.5	0	3485.53	3844.65	57688.1		2023-10-24	12:05:15.367000	0	0	8.2726	14675.5	0	298.708	706.306	18071.3		2023-10-26	10:35:09	67.5356	152.811	4.8054	5153.61	0	1804.55	865.272	42451.8		2023-12-12	10:31:01.732000	18.0125	0	0.8967	306.142	0	56.1122	206.901	3716.41		2023-11-10	10:38:31.656000	0	0	12.1869	60.0466
2023-10-16	10:57:01.413000	629.809	362.916	68.0341	21148.6	0	3486.71	3812.28	57599.5		2023-10-24	12:05:26.169000	0	0	8.41	14719.2	0	337.228	704.791	18938.4		2023-10-26	10:35:20	70.0083	158.511	4.8506	5188.79	0	1864.99	871.817	43062.3		2023-12-12	10:31:12.702000	15.4606	0	0.8754	295.269	0	49.4107	195.192	3409.01		2023-11-10	10:38:42.487000	0	0	6.194	46.6317
2023-10-16	10:57:12.210000	632.835	363.033	67.4718	21232.9	0	3487.03	3778.8	57538.3		2023-10-24	12:05:36.960000	0	0	8.5642	14774.1	0	376.906	704.495	19729.4		2023-10-26	10:35:31	72.2493	164.42	4.9157	5222.81	0	1929.19	879.556	43951.7		2023-12-12	10:31:23.510000	13.3643	0	0.8608	285.925	0	42.7263	185.506	2997.79		2023-11-10	10:38:53.311000	0	0	5.1315	39.3444
2023-10-16	10:57:23.179000	636.921	361.967	66.9342	21309.8	0	3485.5	3745.96	57604.1		2023-10-24	12:05:47.767000	0	0	8.7299	14832	0	417.247	705.914	20577.6		2023-10-26	10:35:42	75.1798	170.192	4.9692	5264.39	850.36	1993.55	887.295	44510.1		2023-12-12	10:31:34.320000	11.7223	0	0.8542	276.506	0	37.8254	176.065	2630.24		2023-11-10	10:39:04.289000	0	0	4.6776	39.429
2023-10-16	10:57:33.996000	629.169	361.212	66.4809	21385.9	0	3489.27	3718.53	57481		2023-10-24	12:05:58.578000	0	0	8.8967	14850.9	0	459.215	707.92	21387.2		2023-10-26	10:35:53	77.3526	176.458	5.0315	5310.7	873.771	2053.81	894.703	45393.5		2023-12-12	10:31:45.291000	10.6147	0	0.8491	269.272	0	33.0209	168.627	2345		2023-11-10	10:39:15.105000	0	0	4.3765	40.9716
2023-10-16	10:57:44.964000	645.509	362.048	66.0051	21467.4	0	3488.43	3683.95	57530.3		2023-10-24	12:06:09.548000	0	0	9.0719	14897.5	0	502.713	710.956	22245.3		2023-10-26	10:36:04	79.3756	182.879	5.0797	5353.6	894.698	2119.74	901.457	45980.3		2023-12-12	10:31:56.087000	9.0112	0	0.8423	261.127	0	28.751	161.867	2008.78		2023-11-10	10:39:26.083000	0	0	4.3282	38.1737
2023-10-16	10:57:55.751000	608.769	360.769	65.5381	21567	0	3490.4	3655.92	57516.4		2023-10-24	12:06:20.519000	0	0	9.2383	14950.8	0	545.064	714.908	23141.6		2023-10-26	10:36:14	81.6398	189.131	5.1266	5390.19	915.602	2179.68	909.192	46599.3		2023-12-12	10:32:07.058000	8.0274	0	0.8333	254.432	0	25.2487	155.927	1832.64		2023-11-10	10:39:37.061000	0	0	4.3142	39.2689
2023-10-16	10:58:06.719000	633.251	360.648	64.9439	21615.7	0	3489.77	3619.28	57376.9		2023-10-24	12:06:31.332000	0	0	9.4309	15003.7	0	589.225	720.677	23810.5		2023-10-26	10:36:25	84.3038	195.153	5.1931	5434.32	936.317	2242.27	918.039	47330.9		2023-12-12	10:32:18.028000	7.1968	0	0.8279	247.695	0	21.9558	150.603	1631.81		2023-11-10	10:39:48.033000	0	0	4.3685	38.3552
2023-10-16	10:58:17.687000	638.377	360.605	64.4788	21699.3	0	3488.74	3590.62	57246.8		2023-10-24	12:06:42.304000	18.0756	0	9.6003	15014.8	0	633	725.186	24617.7		2023-10-26	10:36:36	87.1524	202.13	5.228	5480.28	958.268	2305.9	922.626	47948.5		2023-12-12	10:32:28.838000	6.4552	0	0.8268	242.344	0	19.4224	146.73	1417.79		2023-11-10	10:39:58.868000	0	0	4.365	35.9934
2023-10-16	10:58:28.494000	644.781	359.092	63.9831	21777.9	0	3486.09	3560.52	57345.6		2023-10-24	12:06:53.109000	20.5849	0	9.7785	15068.7	0	678.661	731.176	25553.7		2023-10-26	10:36:47	90.1513	208.358	5.2857	5510.89	979.02	2368.59	930.867	48703.8		2023-12-12	10:32:39.634000	5.4506	0	0.8298	237.983	0	17.2011	142.537	1278.47		2023-11-10	10:40:09.845000	0	0	4.525	37.1039
2023-10-16	10:58:39.462000	645.823	358.413	63.4888	21850.1	0	3486.88	3529.54	57296.5		2023-10-24	12:07:03.920000	21.2207	0	9.9683	15091.6	0	731.216	738.072	26395.4		2023-10-26	10:36:58	92.5357	214.387	5.3323	5561.43	999.03	2424.98	938.058	49321.3		2023-12-12	10:32:50.604000	4.9149	0	0.8365	232.527	0	14.9105	139.681	1141.14		2023-11-10	10:40:20.663000	0	0	4.5196	36.9584
2023-10-16	10:58:50.246000	643.817	358.299	63.0494	21924.5	0	3481.27	3499.14	57254.1		2023-10-24	12:07:16.351000	23.1389	0	10.1636	15146.3	0	779.671	747.498	27213.4		2023-10-26	10:37:09	96.0011	220.925	5.3806	5607.36	1017.89	2486.25	944.549	50022.2		2023-12-12	10:33:01.536000	4.1956	0	0.8246	227.91	0	13.0574	136.79	1004.42		2023-11-10	10:40:31.640000	0	0	4.661	38.9854
2023-10-16	10:59:01.215000	647.225	357.576	62.5821	21988.1	0	3481.23	3469.42	57277.6		2023-10-24	12:07:27.323000	25.1226	0	10.363	15175.6	0	827.543	754.348	28114.5		2023-10-26	10:37:20	98.4043	227.169	5.4351	5638.49	1037.14	2547.89	950.641	50608.2		2023-12-12	10:33:12.341000	3.4591	0	0.8262	224.198	0	11.466	134.547	926.893		2023-11-10	10:40:42.572000	0	0	4.7773	37.5143
2023-10-16	10:59:13.791000	652.082	356.49	62.0479	22084.2	0	3481.45	3436.89	57088.7		2023-10-24	12:07:38.295000	26.0834	0	10.5384	15195.1	0	876.545	762.867	28802.1		2023-10-26	10:37:31	101.718	233.407	5.4826	5691.24	1057.19	2613.3	957.541	51157.2		2023-12-12	10:33:24.616000	3.2767	0	0.8267	218.559	0	9.562	132.544	800.929		2023-11-10	10:40:53.391000	0	0	4.9394	36.6517
2023-10-16	10:59:24.574000	641.023	355.569	61.6645	22168.3	0	3478.35	3410.5	56978		2023-10-24	12:07:49.101000	28.4048	0	10.7102	15226.3	0	926.083	771.541	29690.2		2023-10-26	10:37:42	104.593	241.901	5.5279	5698	1074.86	2670.54	958.49	51706.6		2023-12-12	10:33:35.416000	3.0786	0	0.8286	213.172	0	8.9501	131.355	687.748		2023-11-10	10:41:04.214000	0	0	4.9469	36.0818
2023-10-16	10:59:35.368000	650.056	355.884	61.202	22243.7	0	3478.39	3380.93	57038.6		2023-10-24	12:08:00.073000	30.0116	0	10.9013	15268.2	0	976.561	780.58	30398.3		2023-10-26	10:37:52	107.591	249.139	5.5698	5757.56	1093.96	2731.54	965.834	52203.2		2023-12-12	10:33:46.222000	2.5239	0	0.835	210.166	0	7.4676	130.087	0		2023-11-10	10:41:16.524000	0	0	4.9395	37.1177
2023-10-16	10:59:46.337000	638.433	354.841	60.7121	22329.4	0	3477.69	3351.74	57073.4		2023-10-24	12:08:10.884000	31.9625	0	11.0759	15311.4	0	1027.21	790.005	31248.3		2023-10-26	10:38:03	110.26	254.857	5.6146	5789.89	1111.14	2784.34	971.721	52901.2		2023-12-12	10:33:57.193000	2.1231	0	0.8314	205.319	0	6.7388	129.464	584.765		2023-11-10	10:41:27.356000	0	0	4.8023	37.6339
2023-10-16	10:59:57.143000	645.617	355.433	60.3472	22406.7	0	3475.03	3327.2	56984		2023-10-24	12:08:21.693000	33.2491	0	11.2618	15325.1	0	1080.52	799.87	32108.9		2023-10-26	10:38:14	112.98	262.028	5.6494	5812	1127.61	2841.49	976.078	53355.4		2023-12-12	10:34:07.982000	1.7975	0	0.8369	202.49	0	5.827	128.986	0		2023-11-10	10:41:38.333000	0	0	3.2322	37.8972
2023-10-16	11:00:08.112000	655.119	354.147	59.8553	22453.5	0	3471.7	3296.04	57048.4		2023-10-24	12:08:32.664000	34.8073	0	11.4465	15347.8	0	1133.79	811.304	32734.6		2023-10-26	10:38:25	116.248	268.826	5.7012	5863	1147.84	2896.99	981.531	53875.9		2023-12-12	10:34:18.953000	1.6225	0	0.8344	198.74	0	5.2172	128.694	0		2023-11-10	10:41:49.311000	0	0	3.0199	38.9433
2023-10-16	11:00:18.900000	665.303	353.928	59.4501	22532.6	0	3469.72	3267.73	56898.4		2023-10-24	12:08:43.464000	36.9703	0	11.6363	15372.6	0	1189.42	821.959	33618.4		2023-10-26	10:38:36	119.781	275.393	5.7642	5904.83	1159.95	2949.86	986.015	54425.4		2023-12-12	10:34:29.750000	1.5983	0	0.8395	194.596	0	4.6452	128.807	0		2023-11-10	10:42:00.289000	0	0	3.0027	42.8409
2023-10-16	11:00:29.869000	664.168	353.726	59.0473	22625.7	0	3468.27	3242.85	56897.6		2023-10-24	12:08:54.256000	39.4358	0	11.8318	15385.7	0	1245.03	835.554	34467.4		2023-10-26	10:38:47	121.892	282.94	5.8082	5946.35	1178.73	3012.08	991.144	55098.9		2023-12-12	10:34:40.547000	0	0	0.8583	193.126	0	4.2269	130.742	0		2023-11-10	10:42:11.267000	0	0	3.0166	43.6274
2023-10-16	11:00:40.667000	635.644	352.765	58.5927	22678.7	0	3464.31	3215.17	56966.2		2023-10-24	12:09:05.058000	32.9121	0	11.9926	15390.6	0	1300.58	848.301	35131.8		2023-10-26	10:38:58	125.878	289.098	5.8728	5986.37	1194.84	3060.91	996.366	55527.9		2023-12-12	10:34:51.518000	2.1996	0	1.1048	407.503	0	9.2977	154.744	1702.11		2023-11-10	10:42:22.245000	0	0	3.0131	47.0486
2023-10-16	11:00:51.468000	657.144	353.016	58.0957	22748.6	0	3462	3187.35	56949.5		2023-10-24	12:09:15.868000	43.4594	0	12.2153	15402.9	0	1355.98	862.571	35930.3		2023-10-26	10:39:09	129.301	296.374	5.8993	6025.27	1208.53	3117.41	1002.61	56036.3		2023-12-12	10:35:02.489000	14.0416	0	1.2276	516.158	0	88.5543	165.024	6083.89		2023-11-10	10:42:33.223000	0	0	3.0703	47.4872
2023-10-16	11:01:02.437000	661.733	350.862	57.7068	22801.7	0	3457.06	3160.62	56830.1		2023-10-24	12:09:26.654000	45.4997	120.165	12.4281	15414.6	0	1413.79	876.63	36684.8		2023-10-26	10:39:19	131.999	304.642	5.9478	6057.55	1224.07	3163.2	1006.48	56520.9		2023-12-12	10:35:13.433000	35.7986	46.3167	1.3499	539.054	0	235.059	185.381	9851.65		2023-11-10	10:42:44.170000	0	0	3.0245	51.1508
2023-10-16	11:01:13.406000	666.477	351.613	57.2854	22890.2	0	3453.99	3134.21	56800.2		2023-10-24	12:09:37.625000	48.2783	125.179	12.639	15443.7	0	1471.92	891.813	37414		2023-10-26	10:39:30	135.788	310.411	5.9878	6094.01	1240.64	3219.12	1010.85	57113		2023-12-12	10:35:24.240000	55.1789	70.0157	1.4786	567.9	0	356.661	212.525	13272		2023-11-10	10:42:55.148000	0	0	4.5713	50.7498
2023-10-16	11:01:24.375000	640.306	350.272	56.8436	22957.8	0	3452.99	3108.43	56751.1		2023-10-24	12:09:48.596000	49.5654	130.146	12.8461	15444.1	0	1528.47	905.727	38181.6		2023-10-26	10:39:41	139.098	317.111	6.0294	6141.38	1253.54	3275.18	1016.11	57602.2		2023-12-12	10:35:35.212000	73.0119	89.267	1.5682	593.32	0	466.131	239.437	16353.2		2023-11-10	10:43:05.972000	0	0	6.8148	69.9091
2023-10-16	11:01:35.344000	640.388	350.326	56.4095	23019.4	0	3445.57	3080.85	56722.1		2023-10-24	12:09:59.391000	47.129	135.524	13.0455	15465	0	1586.16	921.015	38967.7		2023-10-26	10:39:52	141.99	325.04	6.085	6191.14	1268.47	3322.57	1021.56	58100.2		2023-12-12	10:35:46.006000	90.0253	105.572	1.6644	612.916	0	567.018	267.254	19174.8		2023-11-10	10:43:16.886000	0	0	7.9457	83.6614
2023-10-16	11:01:46.133000	662.823	348.463	56.0672	23090.2	0	3441.74	3055.77	56869.8		2023-10-24	12:10:10.362000	53.475	140.446	13.2367	15462	787.645	1645.14	935.142	39649.2		2023-10-26	10:40:03	145.519	331.948	6.1213	6226.9	1283.36	3373.05	1026.56	58491.9		2023-12-12	10:35:56.811000	105.859	120.191	1.7559	631.505	0	663.336	293.852	21703		2023-11-10	10:43:27.713000	0	0	8.4684	88.8852
2023-10-16	11:01:57.103000	666.326	348.375	55.7059	23192.1	0	3443.45	3034.71	56600.2		2023-10-24	12:10:21.179000	55.3334	145.75	13.4627	15499.4	813.403	1701.67	949.707	40439.5		2023-10-26	10:40:14	149.286	339.547	6.1699	6255.36	1296.9	3420.47	1028.44	58916.8		2023-12-12	10:36:07.783000	121.868	134.008	1.8345	645.555	0	756.685	318.308	24103.9		2023-11-10	10:43:38.691000	0	0	8.9187	116.024
2023-10-16	11:02:07.895000	670.963	347.622	55.2477	23222.4	0	3442.44	3006.59	56573.8		2023-10-24	12:10:31.981000	57.3436	151.514	13.6434	15525	837.071	1758.74	964.818	41119		2023-10-26	10:40:25	152.085	344.913	6.2042	6290.43	1307.58	3467.97	1032.67	59357.7		2023-12-12	10:36:18.754000	137.466	147.303	1.9124	660.021	0	848.153	341.904	26524.1		2023-11-10	10:43:49.529000	0	0	7.1238	91.6164
2023-10-16	11:02:18.865000	644.12	347.253	54.8038	23287.8	0	3439.22	2980.46	56704		2023-10-24	12:10:42.775000	53.4963	156.899	13.8217	15528.3	860.832	1816.36	977.751	41828.8		2023-10-26	10:40:36	155.658	353.149	6.264	6342.86	1322.03	3513.84	1037.74	59787		2023-12-12	10:36:29.570000	152.365	159.567	1.9827	666.669	0	936.181	364.599	28570.5		2023-11-10	10:44:00.507000	0	0	7.1115	89.9026
2023-10-16	11:02:29.663000	648.34	346.878	54.4363	23364.9	0	3434.37	2956.69	56464.3		2023-10-24	12:10:53.563000	52.6232	162.806	14.0146	15545.7	883.019	1872.64	991.719	42632.5		2023-10-26	10:40:47	158.643	357.357	6.2927	6368.4	1333.98	3560.61	1040.18	60259.4		2023-12-12	10:36:40.541000	166.831	170.967	2.0513	675.559	0	1022.88	384.685	30574.6		2023-11-10	10:44:11.342000	0	0	7.1181	91.2669
2023-10-16	11:02:42.460000	644.114	346.661	53.9548	23467.9	0	3429.35	2929.56	56403.9		2023-10-24	12:11:04.534000	58.2762	169.719	14.1929	15541.9	907.235	1935.71	1005.26	43081.8		2023-10-26	10:40:58	162.437	364.114	6.3157	6399.31	1347.45	3600.14	1043.97	60524.9		2023-12-12	10:36:51.352000	171.319	174.484	2.1687	700.753	0	1045.09	418.468	31170.9		2023-11-10	10:44:22.271000	0	0	6.8802	89.5543
2023-10-16	11:02:53.420000	648.419	346.17	53.6301	23522.7	0	3425.92	2907.99	56590.3		2023-10-24	12:11:15.334000	53.5126	174.323	14.3723	15567.6	930.182	1991.9	1020.3	43931.5		2023-10-26	10:41:09	165.631	372.485	6.3831	6458.7	1358.02	3645.61	1049.19	60907.2		2023-12-12	10:37:02.324000	173.994	175.528	2.8476	866.016	0	1057.06	631.368	31524		2023-11-10	10:44:33.144000	0	0	7.2538	99.5026
2023-10-16	11:03:04.389000	650.971	345.679	53.2746	23596.5	0	3427.04	2884.81	56392.9		2023-10-24	12:11:26.136000	60.4576	181.772	14.5723	15579.7	954.802	2051.67	1033.05	44629.6		2023-10-26	10:41:19	169.073	378.618	6.4209	6492.98	1371.46	3695.81	1052.05	61371.4		2023-12-12	10:37:13.296000	180.185	180.649	3.869	1046.35	0	1090.32	871.068	32304.5		2023-11-10	10:44:45.328000	0	0	8.7248	334.184
2023-10-16	11:03:15.358000	635.168	344.595	52.858	23686.8	0	3424.18	2860.7	56480.2		2023-10-24	12:11:37.107000	62.599	186.864	14.7485	15587.2	975.627	2111.43	1046.57	45247.4		2023-10-26	10:41:30	172.156	384.669	6.45	6511.43	1381.75	3737.58	1053.48	61673.3		2023-12-12	10:37:24.269000	191.477	187.09	5.6263	1324.37	0	1146.65	1201.61	33380.2		2023-11-10	10:44:56.306000	0	0	5.781	273.371
2023-10-16	11:03:26.328000	674.353	343.948	52.486	23708.5	0	3421.11	2836.1	56512.4		2023-10-24	12:11:48.039000	69.2137	193.409	14.9346	15591.9	999.176	2169.69	1060.7	45945.8		2023-10-26	10:41:41	175.683	392.274	6.4886	6566.85	1393.44	3771.46	1055.51	62205.7		2023-12-12	10:37:35.136000	206.155	197.789	8.463	1751.46	0	1225.73	1672.6	34749.7		2023-11-10	10:45:07.100000	0	0	4.9693	567.957
2023-10-16	11:03:37.125000	641.185	344.546	52.0261	23776	0	3415.96	2813.09	56368.3		2023-10-24	12:11:58.851000	71.4971	199.939	15.0796	15614.9	1021.44	2227.75	1074.02	46706.2		2023-10-26	10:41:52	179.001	399.416	6.5412	6620.71	1406.19	3822.5	1060.87	62550.5		2023-12-12	10:37:46.066000	244.833	224.689	17.0161	2880.83	0	1420.38	2907.92	37976.4		2023-11-10	10:45:18.079000	0	0	9.3639	1692.82
2023-10-16	11:03:48.094000	650.811	343.742	51.7041	23847.1	0	3412.56	2787.5	56325.9		2023-10-24	12:12:09.822000	74.0227	206.343	15.2445	15642.6	1042.45	2284.92	1088.5	47129.5		2023-10-26	10:42:03	183.565	404.793	6.574	6664.76	1414.04	3858.7	1065.03	62994.9		2023-12-12	10:37:56.855000	273.573	245.756	23.1675	3678.42	0	1576.56	3766.7	40409.3		2023-11-10	10:45:29.057000	0	0	17.1385	3034.08
2023-10-16	11:03:58.901000	672.506	342.961	51.2764	23872.8	0	3408.97	2767.52	56241.3		2023-10-24	12:12:20.633000	76.4607	214.019	15.4214	15639.6	1063.54	2341.07	1100.44	47744.6		2023-10-26	10:42:14	186.275	411.782	6.6037	6679.7	1422.04	3893.13	1065.83	63187.4		2023-12-12	10:38:07.827000	282.476	251.864	24.388	3914.01	0	1635.95	4053.33	41550.1		2023-11-10	10:45:40.035000	0	0	25.1274	4625.04
2023-10-16	11:04:09.712000	663.244	342.713	50.9678	23975.9	0	3408.41	2742.33	56374		2023-10-24	12:12:31.562000	85.021	219.749	15.6034	15675.2	1083.41	2398.45	1112.98	48513.1		2023-10-26	10:42:25	189.668	416.446	6.658	6719.11	1434.67	3938.82	1070.64	63529.5		2023-12-12	10:38:18.800000	294.897	261.08	25.341	4148.49	0	1712.11	4320.03	42818.5		2023-11-10	10:45:50.829000	0	0	32.2023	6057.77
2023-10-16	11:04:20.682000	646.853	342.571	50.5788	24000.4	0	3402.44	2718.95	56279.1		2023-10-24	12:12:42.533000	87.0004	226.048	15.7568	15677.5	1103.86	2454.87	1126.04	49097.2		2023-10-26	10:42:36	193.457	424.134	6.6824	6755.25	1445.05	3969.73	1073.44	63856.7		2023-12-12	10:38:29.606000	307.201	269.783	25.4571	4303.74	0	1784.13	4498.76	44255		2023-11-10	10:46:01.770000	0	0	38.6099	7509.65
2023-10-16	11:04:31.475000	653.728	341.861	50.2548	24086.1	0	3398.71	2701.24	56344.5		2023-10-24	12:12:53.506000	90.4127	232.657	15.9162	15693.4	1125.14	2509.64	1139.57	49662.5		2023-10-26	10:42:47	196.577	430.18	6.7192	6795.33	1451.82	4003.79	1076.24	64195.3		2023-12-12	10:38:40.577000	315.614	276.818	24.9359	4371.15	0	1846.58	4576.05	45577.6		2023-11-10	10:46:12.749000	0	0	35.4211	8931.25
2023-10-16	11:04:42.445000	649.762	340.945	49.8569	24141.5	0	3399.12	2676.21	56128.1		2023-10-24	12:13:04.306000	71.5001	240.373	16.072	15694.3	1143.39	2566.4	1152.23	50275.4		2023-10-26	10:42:58	200.972	435.711	6.77	6857.83	1460.95	4048.93	1081.46	64778.6		2023-12-12	10:38:51.549000	331.078	282.89	23.9747	4359.68	0	1918.73	4579.59	46867.4		2023-11-10	10:46:23.565000	0	0	32.432	10321.2
2023-10-16	11:04:53.240000	648.711	341.203	49.5036	24195.5	0	3397.16	2658.41	56065.6		2023-10-24	12:13:15.277000	80.7534	247.351	16.2414	15712.4	1163.33	2617.79	1163.33	50785.2		2023-10-26	10:43:09	203.694	440.869	6.8012	6872.73	1469.03	4077.86	1082.31	64792.1		2023-12-12	10:39:02.520000	335.961	288.947	23.0387	4318.46	0	1965.77	4521.3	47912.1		2023-11-10	10:46:34.384000	0	0	33.3641	11755.4
2023-10-16	11:05:04.043000	648.796	340.49	49.1813	24240.4	0	3389.1	2635.61	56172.5		2023-10-24	12:13:26.069000	96.852	252.719	16.3646	15722.7	1182.64	2677.52	1175.52	51394.2		2023-10-26	10:43:20	207.354	446.88	6.8483	6919.7	1478.91	4116.09	1087.98	65215.1		2023-12-12	10:39:13.328000	347.098	292.669	22.2186	4203.22	0	2017.61	4399.85	48968.6		2023-11-10	10:46:45.182000	0	0	33.1764	13177.1
2023-10-16	11:05:14.848000	660.469	340.544	48.8385	24329	0	3391.29	2615.44	56203.8		2023-10-24	12:13:37.038000	101.156	259.118	16.5165	15743.6	1199.85	2727.92	1187.31	51919.9		2023-10-26	10:43:30	212.792	456.587	6.9316	7067.48	1490.75	4178.4	1109.54	66047.7		2023-12-12	10:39:24.138000	366.111	298.316	21.1491	4119.93	0	2083.89	4274.52	49752.3		2023-11-10	10:46:55.993000	0	0	32.3809	14625.8
2023-10-16	11:05:25.818000	647.896	339.232	48.486	24381.7	0	3386.89	2594.06	56089.5		2023-10-24	12:13:48.009000	103.363	267.953	16.6675	15747.6	1219.62	2781.09	1198.92	52474.1		2023-10-26	10:43:41	213.445	457.652	6.9003	6985.63	1487.27	4169.51	1094.04	65704.8		2023-12-12	10:39:35.110000	386.853	302.378	20.0935	4013.51	0	2141.33	4122.07	50681.3		2023-11-10	10:47:06.971000	0	0	31.6188	16215.2
2023-10-16	11:05:36.787000	650.736	339.624	48.0749	24438.1	0	3383.94	2571.87	55947.7		2023-10-24	12:13:58.812000	106.287	273.655	16.8088	15758.5	1235.79	2831.2	1209.52	52996.7		2023-10-26	10:43:54	222.119	475.511	7.1272	7269.25	1535.38	4316.88	1137.9	67827.7		2023-12-12	10:39:46.082000	385.417	305.522	18.9963	3889.87	0	2174.06	3956.41	51656.1		2023-11-10	10:47:17.788000	0	0	30.9436	17683.4
2023-10-16	11:05:47.597000	656.134	338.492	47.7963	24481.5	0	3380.54	2552.39	56127.7		2023-10-24	12:14:09.784000	109.156	281.249	16.9417	15761.9	1255.36	2880.31	1219.68	53533.7		2023-10-26	10:44:05	220.37	471.141	6.9798	7051.26	1514.8	4247.68	1096.04	66177.8		2023-12-12	10:39:56.886000	396.983	308.802	18.1957	3772.35	0	2212.2	3796.67	52314.8		2023-11-10	10:47:28.595000	0	0	30.0193	19170.8
2023-10-16	11:05:58.566000	665.477	337.848	47.4222	24526.1	0	3377.03	2531.73	56141.7		2023-10-24	12:14:20.667000	110.608	287.311	17.0855	15800.6	1270.69	2934.43	1231.01	53979.7		2023-10-26	10:44:16	224.111	476.639	7.0347	7102.28	1521.4	4281.58	1103	66770.8		2023-12-12	10:40:07.859000	413.763	311.22	17.2454	3641.89	0	2268.88	3630.22	53064.2		2023-11-10	10:47:39.573000	0	0	29.1757	20730.2
2023-10-16	11:06:10.356000	663.686	338.384	47.0802	24600.1	0	3373.8	2510.82	56108.5		2023-10-24	12:14:31.617000	112.863	292.803	17.2171	15806.1	1286.75	2993.68	1241.42	54404.2		2023-10-26	10:44:27	224.962	479.607	7.0007	7086.28	1516.97	4279.78	1096.67	66416.3		2023-12-12	10:40:18.831000	424.209	314.245	16.3134	3497.02	0	2307.5	3467.22	53769.7		2023-11-10	10:47:50.552000	0	0	28.0345	22190.6
2023-10-16	11:06:21.326000	666.313	337.207	46.7202	24647.8	0	3368.09	2491.92	56026.3		2023-10-24	12:14:42.404000	128.196	301.907	17.4163	15837.1	1304.4	3064.29	1258.16	55032		2023-10-26	10:44:37	225.083	473.008	6.9104	7014.6	1491.41	4225.6	1087.83	65435.7		2023-12-12	10:40:29.639000	417.371	316.944	15.1951	3307.7	0	2327.49	3276.94	54604.9		2023-11-10	10:48:01.364000	0	0	27.3546	23662.8
2023-10-16	11:06:32.295000	637.07	336.288	46.4132	24691.1	0	3367.32	2472.48	56030.5		2023-10-24	12:14:53.376000	159.537	309.795	17.7207	15851.2	1318.37	3138.3	1288.34	55558.6		2023-10-26	10:44:48	235.584	491.197	7.1062	7208.93	1538.21	4358.91	1109.24	67301.7		2023-12-12	10:40:40.612000	431.044	318.943	14.6174	3191.07	0	2360.32	3146.73	54960.9		2023-11-10	10:48:13.711000	0	0	26.4222	25399.5
2023-10-16	11:06:43.096000	658.642	336.095	46.0885	24741	0	3366.36	2455.19	56068.9		2023-10-24	12:15:05.515000	186.845	317.155	17.9645	15880.9	1329.81	3190.98	1316.67	56179.6		2023-10-26	10:44:59	237.393	496.651	7.1465	7240.68	1546.43	4388.87	1113.87	67537.4		2023-12-12	10:40:51.584000	446.207	322.17	13.854	3054.86	0	2412.99	3010.88	55721.4		2023-11-10	10:48:24.532000	0	0	25.8373	26853.7
2023-10-16	11:06:54.065000	664.865	335.089	45.7358	24841.6	0	3362.99	2436.13	55983.3		2023-10-24	12:15:16.329000	208.023	324.95	18.1526	15909.3	1341.91	3248.82	1336.98	56545.2		2023-10-26	10:45:10	241.239	501.444	7.1708	7274.69	1552.68	4411.99	1115.87	67740.8		2023-12-12	10:41:02.556000	458.146	324.151	13.1542	2916.06	0	2450.24	2876.68	56213.9		2023-11-10	10:48:35.342000	0	0	25.2288	28288.4
2023-10-16	11:07:05.035000	658.878	336.352	45.3962	24834.2	0	3353.52	2415.56	55841.6		2023-10-24	12:15:27.147000	224.924	333.159	18.3341	15945.9	1352.82	3299.75	1362.6	56964.6		2023-10-26	10:45:21	244.223	505.091	7.2133	7313.33	1559.65	4441.56	1117.95	68034.3		2023-12-12	10:41:13.529000	468.468	326.309	12.537	2796.65	0	2484.5	2755.66	56645.3		2023-11-10	10:48:46.151000	0	0	24.7566	29798.4
2023-10-16	11:07:16.005000	662.169	335.448	45.1515	24919.6	0	3356.26	2397.7	55936.5		2023-10-24	12:15:38.119000	244.351	339.103	18.4861	15960.1	1359	3354.47	1385.16	57292.4		2023-10-26	10:45:32	267.662	509.239	7.2674	7336.99	1562.98	4473.98	1125.34	68112		2023-12-12	10:41:24.450000	479.091	327.283	11.9105	2659.51	0	2516.34	2637.01	57180		2023-11-10	10:48:56.959000	0	0	24.1281	31258.3
2023-10-16	11:07:26.798000	659.472	336.217	44.8203	24966.6	0	3347.18	2380.73	55952		2023-10-24	12:15:48.924000	263.886	347.91	18.6714	16013.9	1370.92	3403.66	1409.69	57742.5		2023-10-26	10:45:43	311.323	515.413	7.4166	7380.96	1560.54	4530.04	1147.6	68220.8		2023-12-12	10:41:35.263000	484.167	329.588	11.355	2542.89	0	2541.71	2531.29	57521.7		2023-11-10	10:49:07.756000	0	0	23.6213	32637.6
2023-10-16	11:07:37.769000	658.397	335.147	44.5263	25038.2	0	3348.2	2363.27	55773.3		2023-10-24	12:15:59.896000	282.663	353.337	18.826	16040.8	1380.52	3452.18	1433.42	58288.8		2023-10-26	10:45:54	345.924	520.617	7.5526	7420.52	1557.7	4567.84	1168.15	68583.3		2023-12-12	10:41:46.236000	475.507	330.522	10.7117	2408.05	0	2543.58	2415.78	57963		2023-11-10	10:49:18.673000	0	0	23.1849	34212.1
2023-10-16	11:07:48.711000	645.067	335.694	44.2459	25036.2	0	3344.59	2345.32	55879.2		2023-10-24	12:16:10.704000	297.804	360.578	18.9969	16053.8	1385.54	3499.97	1457.82	58664.8		2023-10-26	10:46:05	375.419	525.551	7.6688	7453.63	1557.88	4612.54	1188.51	68884.4		2023-12-12	10:41:57.041000	480.786	332.617	10.2712	2298.68	0	2564.86	2313.75	58368		2023-11-10	10:49:29.652000	0	0	22.8016	35680.5
2023-10-16	11:07:59.520000	664.31	335.061	43.9398	25124.4	0	3341.96	2329.78	55708.8		2023-10-24	12:16:21.676000	314.349	368.103	19.1741	16048.9	1391.17	3543.26	1480.6	59031.9		2023-10-26	10:46:16	403.624	530.935	7.7951	7484.77	1556.4	4645.17	1208.07	68939.6		2023-12-12	10:42:08.014000	492.071	334.36	9.8654	2198.81	0	2600.05	2232.82	58757.7		2023-11-10	10:49:40.466000	0	0	22.6773	37033.1
2023-10-16	11:08:10.324000	659.583	333.552	43.6812	25164.6	0	3338.32	2313.85	55851.2		2023-10-24	12:16:32.648000	330.788	374.78	19.3749	16105.2	1399.57	3591.06	1506.55	59463.6		2023-10-26	10:46:27	431.256	535.857	7.913	7537.97	1553.65	4680.53	1226.37	69203.4		2023-12-12	10:42:18.966000	501.854	335.88	9.3982	2093.7	0	2633.18	2141.5	59144.5		2023-11-10	10:49:51.444000	0	0	22.4681	38513.6
2023-10-16	11:08:21.135000	679.021	333.862	43.352	25217.7	0	3334.22	2297.64	55717.4		2023-10-24	12:16:43.452000	346.481	380.236	19.5671	16152.2	1409.19	3634.35	1530.11	59897.1		2023-10-26	10:46:38	457.796	538.582	8.0439	7591.58	1552.11	4716.44	1248.75	69441.4		2023-12-12	10:42:29.772000	511.239	337.694	8.971	1991.87	0	2657.4	2058.2	59400.8		2023-11-10	10:50:02.234000	0	0	22.3234	39921.1
2023-10-16	11:08:31.932000	662.914	332.106	43.0783	25252.7	0	3328.35	2278.74	55705.4		2023-10-24	12:16:54.424000	363.004	388.639	19.7395	16177.3	1415.72	3675.93	1554.28	60229.5		2023-10-26	10:46:48	481.184	542.468	8.1398	7616.83	1543.14	4735.98	1266.52	69390		2023-12-12	10:42:40.717000	502.357	338.616	8.5264	1892.99	0	2652.8	1974.61	59739.8		2023-11-10	10:50:13.042000	0	0	22.4777	41272.9
2023-10-16	11:08:42.901000	659.774	332.689	42.8525	25335.2	0	3331.79	2263.87	55683.1		2023-10-24	12:17:05.237000	379.829	393.444	19.9418	16212	1418.56	3715.41	1578.52	60631.8		2023-10-26	10:46:59	504.541	546.693	8.2695	7642.78	1541.8	4768.85	1282.63	69605		2023-12-12	10:42:51.690000	503.788	339.567	8.1612	1802.25	0	2663.79	1890.4	60100.7		2023-11-10	10:50:23.855000	0	0	22.6416	42691.8
2023-10-16	11:08:53.706000	650.095	332.159	42.5494	25377.2	0	3318.71	2247.78	55605.9		2023-10-24	12:17:16.210000	395.969	399.65	20.1589	16255.8	1423.43	3754.85	1602.87	60851.6		2023-10-26	10:47:10	525.998	552.606	8.3949	7693.58	1533.57	4801.37	1302.99	69801.8		2023-12-12	10:43:02.662000	514.433	340.968	7.91	1734.85	0	2689.13	1837.95	60389.3		2023-11-10	10:50:34.676000	0	0	23.002	44040.2
2023-10-16	11:09:04.676000	666.936	332.17	42.2452	25431.2	0	3323.26	2232.76	55788.8		2023-10-24	12:17:27.102000	411.811	405.522	20.3869	16276.3	1429.65	3793.62	1629.14	61159.3		2023-10-26	10:47:22	548.769	555.05	8.5125	7732.56	1530.6	4821.06	1319.99	69905.6		2023-12-12	10:43:13.454000	520.525	341.762	7.6091	1655.69	0	2709.67	1774.76	60504.4		2023-11-10	10:50:45.655000	0	0	23.5221	45494.7
2023-10-16	11:09:15.494000	654.032	331.265	41.9832	25458	0	3317.1	2217.29	55635.7		2023-10-24	12:17:38.075000	426.982	412.296	20.6109	16317.2	1433.54	3833.64	1653.9	61375.5		2023-10-26	10:47:32	570.493	559.752	8.6191	7780.83	1523.77	4852.71	1338.32	70075.4		2023-12-12	10:43:24.250000	526.663	343.394	7.3274	1585.33	0	2734.47	1716.9	60889.1		2023-11-10	10:50:56.455000	0	0	24.0039	46954.6
2023-10-16	11:09:26.464000	678.618	330.516	41.7	25526.3	0	3313.76	2201.29	55665		2023-10-24	12:17:49.047000	443.488	419.449	20.8299	16355.1	1437.1	3872.07	1679.18	61840.6		2023-10-26	10:47:43	586.323	561.254	8.694	7773.47	1516.52	4851.77	1346.85	69977.9		2023-12-12	10:43:35.067000	533.835	343.896	7.0453	1516.62	0	2745.89	1659	61039.7		2023-11-10	10:51:07.264000	0	0	24.8859	48395.1
2023-10-16	11:09:39.262000	643.67	330.25	41.4322	25569.1	0	3311.63	2183.51	55587.9		2023-10-24	12:18:00.019000	459.177	424.545	21.0742	16377.5	1440.7	3912.15	1705.45	62145.2		2023-10-26	10:47:54	606.194	566.042	8.8324	7816.02	1517.68	4890.78	1363.71	70265.7		2023-12-12	10:43:45.893000	539.455	344.482	6.7813	1454.67	0	2768.2	1605.33	61262.9		2023-11-10	10:51:18.063000	0	0	26.0738	50772.7
2023-10-16	11:09:50.082000	678.286	330.075	41.1917	25603.7	0	3311.62	2166.6	55577.5		2023-10-24	12:18:10.992000	475.771	431.185	21.3363	16418.8	1440.26	3947.71	1732.63	62498.6		2023-10-26	10:48:05	624.139	570.648	8.9266	7859.44	1511.32	4923.85	1379.69	70449.3		2023-12-12	10:43:56.865000	545.787	345.751	6.5434	1387.42	0	2782.56	1552.19	61399.6		2023-11-10	10:51:29.042000	0	0	25.8409	46109.2
2023-10-16	11:10:00.870000	661.414	330.321	40.9346	25668.4	0	3308.69	2155.1	55523.4		2023-10-24	12:18:21.808000	489.487	438.401	21.6064	16470.7	1440.57	3993.68	1759.37	62702.6		2023-10-26	10:48:16	644.798	575.087	9.0978	7937.5	1510.51	4950.05	1407.32	70895.4		2023-12-12	10:44:07.839000	550.706	346.079	6.3091	1331.45	0	2796.7	1502.68	61646		2023-11-10	10:51:39.853000	0	0	29.1859	54075.9
2023-10-16	11:10:11.841000	652.316	329.195	40.6342	25706	0	3301.52	2140.87	55400.5		2023-10-24	12:18:34.609000	506.269	441.632	21.9158	16489.5	1441.95	4018.31	1790.27	63028.7		2023-10-26	10:48:27	657.084	573.019	9.1412	7949.66	1496.16	4940.52	1417.09	70642		2023-12-12	10:44:18.647000	555.026	347.514	6.083	1275.85	0	2815.91	1456.54	61802.3		2023-11-10	10:51:50.658000	0	0	28.794	44605.9
2023-10-16	11:10:22.811000	676.636	329.083	40.4045	25771.8	0	3299.72	2125.66	55396.2		2023-10-24	12:18:45.582000	519.775	448.692	22.1419	16521.1	1442.99	4050.14	1812.76	63271.7		2023-10-26	10:48:38	672.089	577.481	9.2587	8003.16	1492.68	4964.01	1434.93	70850.4		2023-12-12	10:44:29.620000	559.348	348.008	5.8925	1224.83	0	2826.39	1413.23	61905.7		2023-11-10	10:52:01.637000	0	0	33.8875	48673.3
2023-10-16	11:10:33.607000	675.535	327.995	40.1662	25799.7	0	3297.34	2110.95	55469.3		2023-10-24	12:18:56.383000	533.708	455.305	22.371	16591.1	1444.2	4086.56	1836.77	63502.3		2023-10-26	10:48:49	688.342	579.73	9.34	8016.24	1483.38	4974.2	1445.27	70815.1		2023-12-12	10:44:40.432000	561.264	347.872	5.7018	1174.6	0	2842.85	1372.64	62221.4		2023-11-10	10:52:12.452000	0	0	36.3053	50123.6
2023-10-16	11:10:44.577000	654.699	328.082	39.9371	25862.6	0	3293	2097.71	55351.1		2023-10-24	12:19:07.178000	547.16	458.61	22.6263	16604.6	1443.66	4115.95	1859.44	63839.7		2023-10-26	10:49:00	700.753	584.069	9.4553	8063.48	1478.02	4987.93	1459	71008.8		2023-12-12	10:44:51.228000	567.193	349.034	5.5287	1128.88	0	2856.21	1333.4	62334		2023-11-10	10:52:23.261000	0	0	41.0956	51545.7
2023-10-16	11:10:55.367000	674.682	328.127	39.7309	25907.6	0	3289.33	2083.37	55433.5		2023-10-24	12:19:18.151000	559.519	464.62	22.8237	16633.9	1442.36	4144.51	1882.5	63947.3		2023-10-26	10:49:11	712.052	584.341	9.5248	8065.67	1469.23	4988.5	1467.22	70957		2023-12-12	10:45:02.018000	569.698	349.183	5.3556	1081.26	0	2863.01	1297.35	62395.2		2023-11-10	10:52:34.240000	0	0	46.7043	52932.5
2023-10-16	11:11:06.338000	666.023	328.154	39.4935	25964.8	0	3292.18	2072.4	55419.2		2023-10-24	12:19:28.954000	571.916	470.372	23.0669	16711.2	1444.18	4160.39	1905.45	64263		2023-10-26	10:49:21	723.312	587.119	9.6051	8085.43	1459.33	4996.68	1477.66	70801.7		2023-12-12	10:45:12.837000	572.355	349.019	5.1993	1046.25	0	2869.39	1263.35	62480		2023-11-10	10:52:45.034000	0	0	51.6904	54160.5
2023-10-16	11:11:17.308000	673.867	326.995	39.2516	26002.7	0	3284.78	2058.77	55159.4		2023-10-24	12:19:39.926000	580.22	473.206	23.2996	16636.3	1440.04	4122.61	1919.53	64171.8		2023-10-26	10:49:32	752.479	597.078	9.8652	8345.31	1469.8	5085.7	1529.06	72204.4		2023-12-12	10:45:23.810000	559.472	349.218	5.0049	996.989	0	2848.2	1223.47	62605.5		2023-11-10	10:52:55.831000	0	0	55.8834	55694.2
2023-10-16	11:11:28.278000	673.658	326.75	39.0001	26016	0	3277.52	2044.34	55336.2		2023-10-24	12:19:50.899000	574.95	468.293	28.1116	16649.1	1426.03	4099.36	2145.95	63703.4		2023-10-26	10:49:43	746.304	586.116	9.7229	8150.46	1433.64	4988.08	1499.89	70620.7		2023-12-12	10:45:34.784000	559.207	350.542	4.8774	960.54	0	2855.92	1187.05	62765		2023-11-10	10:53:06.648000	0	0	59.1287	57059.4
2023-10-16	11:11:39.249000	638.315	325.999	38.7275	26061.1	0	3276.34	2032.72	55239.4		2023-10-24	12:20:01.871000	575.168	464.066	36.8223	16847.9	1409.71	4085.01	2602.02	63183.4		2023-10-26	10:49:54	761.928	594.419	9.8847	8250.51	1440.64	5042.12	1520.24	71336.9		2023-12-12	10:45:45.757000	558.842	351.625	4.763	924.444	0	2859.54	1160.42	63099.9		2023-11-10	10:53:17.465000	0	0	62.5421	59831.6
2023-10-16	11:11:50.047000	671.838	326.219	38.5524	26111.6	0	3269.57	2018.74	55182.8		2023-10-24	12:20:12.660000	575.154	458.737	44.0018	17049.2	1398.99	4070.86	2978.77	63078.8		2023-10-26	10:50:05	774.54	596.659	9.9754	8306.83	1436.1	5057.64	1534.38	71507.4		2023-12-12	10:45:56.730000	560.652	351.298	4.636	893.158	0	2864.19	1130.39	63031.2		2023-11-10	10:53:28.444000	0	0	65.2974	59918.1
2023-10-16	11:12:01.018000	671.963	325.109	38.3074	26132.3	0	3268.7	2007.52	55200.5		2023-10-24	12:20:23.632000	576.591	455.799	52.1893	17306	1381.52	4031.51	3406.93	62674.3		2023-10-26	10:50:16	784.324	598.572	10.0405	8325.68	1427.61	5060	1544.23	71436		2023-12-12	10:46:07.548000	566.247	351.903	4.5404	863.72	0	2881.2	1107.42	63059.5		2023-11-10	10:53:39.423000	0	0	68.6857	61424.8
2023-10-16	11:12:11.827000	672.398	325.161	38.1216	26192.1	0	3267.88	1995.55	55128.1		2023-10-24	12:20:34.446000	572.903	447.685	61.3048	17543.9	1360.73	4010.11	3864.51	62106.1		2023-10-26	10:50:27	792.205	599.58	10.1449	8364.55	1422.44	5073.22	1553.67	71458.8		2023-12-12	10:46:18.512000	569.948	352.292	4.4383	829.667	0	2891.49	1082.54	63290		2023-11-10	10:53:50.402000	0	0	72.0658	62659.6
2023-10-16	11:12:22.797000	669.898	324.066	37.9406	26230.8	0	3263.33	1985.11	55256.9		2023-10-24	12:20:45.234000	573.059	444.471	68.2252	17760	1346.06	3986.71	4239.38	61466		2023-10-26	10:50:38	791.377	597.169	12.1914	8493.6	1416.17	5037.3	1742.19	71295.7		2023-12-12	10:46:29.323000	574.641	353.677	4.3323	805.509	0	2899.36	1059.05	63343.2		2023-11-10	10:54:01.196000	0	0	75.0172	64056.4
2023-10-16	11:12:33.583000	672.861	323.483	37.703	26290	0	3261.38	1972.55	55053		2023-10-24	12:20:56.047000	572.134	441.633	74.099	17903.9	1331.47	3974.11	4554.11	61250.9		2023-10-26	10:50:48	783.497	584.086	16.7853	8746.96	1388.55	4967.43	2142.66	70290.7		2023-12-12	10:46:40.121000	577.507	353.132	4.2327	780.12	0	2906.98	1036.58	63336.7		2023-11-10	10:54:12.175000	0	0	78.4806	65373.8
2023-10-16	11:12:44.392000	670.811	322.702	37.5224	26325.1	0	3259.29	1962.71	55224		2023-10-24	12:21:06.865000	575.93	438.443	78.8032	18066.1	1325.06	3945.25	4848.93	60967.6		2023-10-26	10:50:59	787.736	578.448	20.4975	9007.09	1380.33	4945.11	2468.42	70036.4		2023-12-12	10:46:51.094000	581.985	352.542	4.1449	755.076	0	2917.49	1016.22	63439.3		2023-11-10	10:54:23.154000	0	0	81.3092	66848.8
2023-10-16	11:12:55.187000	668.868	323.018	37.3656	26349.4	0	3252.96	1950.45	55130.3		2023-10-24	12:21:17.656000	571.943	433.754	82.9783	18216.8	1310.81	3929.4	5074.37	60800.3		2023-10-26	10:51:10	777.627	573.542	23.3068	9180.78	1379.38	4915.82	2695.23	69527.8		2023-12-12	10:47:01.887000	585.269	352.851	4.0663	733.279	0	2927.94	995.407	63476.9		2023-11-10	10:54:34.133000	0	0	83.998	68190.6
2023-10-16	11:13:07.985000	669.806	321.33	37.124	26413.1	0	3249.49	1937.22	55162.3		2023-10-24	12:21:28.453000	571.689	430.083	86.7568	18389.9	1299.19	3889.32	5304.76	60543.7		2023-10-26	10:51:21	777.951	570.613	26.8092	9396.08	1369.42	4902.97	2995.55	69184.3		2023-12-12	10:47:12.861000	587.103	353.657	3.9807	710.479	0	2932.6	975.149	63666.1		2023-11-10	10:54:44.945000	0	0	87.2294	69675.9
2023-10-16	11:13:18.954000	670.849	321.802	36.8995	26464.5	0	3249.11	1925.63	55133.2		2023-10-24	12:21:39.261000	566.829	425.461	90.6283	18579.8	1286.01	3887.5	5505.54	60057.3		2023-10-26	10:51:32	782.406	566.042	30.5245	9693.04	1364.38	4885.59	3335.3	69253.1		2023-12-12	10:47:23.677000	591.725	353.516	3.911	689.187	0	2943.65	956.903	63698		2023-11-10	10:54:55.877000	0	0	90.3847	71388
2023-10-16	11:13:29.778000	669.057	321.24	36.7429	26493.8	0	3247.03	1916.45	55006.3		2023-10-24	12:21:50.234000	571.264	426.087	92.6795	18744.4	1277.85	3857.89	5654.7	60064.9		2023-10-26	10:51:43	777.571	560.375	33.2812	9870.59	1348.17	4846.94	3576.77	68652.4		2023-12-12	10:47:34.651000	592.907	354.316	3.8465	668.756	0	2949.37	939.491	63688.9		2023-11-10	10:55:06.857000	0	0	92.8982	72595.9
2023-10-16	11:13:40.749000	665.756	321.77	36.554	26528.6	0	3241.96	1904.64	55102.3		2023-10-24	12:22:02.914000	568.257	419.959	94.4717	18860.1	1263.05	3828.15	5757.97	59862.8		2023-10-26	10:51:54	782.805	554.17	35.9531	10070.8	1331.35	4826.96	3803.56	68426.7		2023-12-12	10:47:45.456000	596.831	355.089	3.7885	650.073	0	2955.73	923.949	63789		2023-11-10	10:55:17.666000	0	0	95.668	73810.2
2023-10-16	11:13:51.712000	669.322	321.445	36.3569	26540.2	0	3241.48	1895.98	55059.5		2023-10-24	12:22:13.887000	564.107	415.448	95.8128	18975.4	1251.93	3812.1	5830.43	59584.8		2023-10-26	10:52:05	771.088	544.25	39.0436	10281.3	1321.67	4772.19	4038.33	67925.9		2023-12-12	10:47:56.430000	597.2	354.896	3.7169	634.19	0	2958.24	907.168	63833.1		2023-11-10	10:55:28.646000	0	0	99.2567	75124.4
2023-10-16	11:14:02.683000	670.03	320.465	36.2196	26598.3	0	3236.59	1886.31	54973.6		2023-10-24	12:22:24.847000	555.62	413.466	96.5428	19109.9	1244.55	3788.95	5883.2	59577.7		2023-10-26	10:52:16	764.59	535.822	41.3354	10469.9	1313.61	4734.11	4240.58	67270.8		2023-12-12	10:48:07.375000	601.017	354.811	3.655	617.962	0	2964.81	892.617	63940.2		2023-11-10	10:55:39.625000	0	0	102.784	76211.5
2023-10-16	11:14:13.654000	666.193	320.243	36.0431	26664.8	0	3235.38	1875.32	54924.1		2023-10-24	12:22:35.652000	552.284	411.537	96.9424	19236.2	1236.16	3774.5	5902.39	59369		2023-10-26	10:52:27	762.719	534.684	42.5474	10606.3	1306.57	4713.21	4361.76	67216		2023-12-12	10:48:18.191000	601.763	355.199	3.595	602.838	0	2973.47	877.633	63900.2		2023-11-10	10:55:50.604000	0	0	106.649	77695.4
2023-10-16	11:14:24.467000	668.301	319.366	35.8676	26669.5	0	3227.41	1867.17	54975.5		2023-10-24	12:22:46.625000	552.804	409.046	97.0484	19364.8	1230.46	3757.37	5913.98	59284.3		2023-10-26	10:52:37	761.618	529.29	43.8269	10783.5	1298.99	4678.3	4479.02	66975.1		2023-12-12	10:48:29.164000	603.358	354.93	3.5443	586.37	0	2973.76	863.311	63814.2		2023-11-10	10:56:03.010000	0	0	111.376	79117.4
2023-10-16	11:14:35.267000	665.43	319.772	35.7189	26715.5	0	3226.53	1857.88	54821.2		2023-10-24	12:22:57.433000	554.333	407.791	97.0268	19465.1	1220.66	3739.79	5902.98	59305.1		2023-10-26	10:52:48	757.703	524.727	44.7955	10856.2	1287.72	4655.91	4550.07	66540.4		2023-12-12	10:48:40.138000	606.33	355.035	3.4917	572.088	0	2977.85	849.225	63824.2		2023-11-10	10:56:13.830000	0	0	115.287	80582.3
2023-10-16	11:14:46.238000	663.811	319.992	35.5734	26760.3	0	3230.27	1848.41	54833		2023-10-24	12:23:08.406000	560.527	404.377	96.7423	19604	1209.5	3746.95	5886.53	59098.7		2023-10-26	10:52:59	762.035	521.148	45.2654	10940.6	1271.57	4640.21	4591.66	66265.7		2023-12-12	10:48:50.954000	608.053	355.65	3.4439	557.737	0	2983.22	837.468	63974.4		2023-11-10	10:56:24.628000	0	0	122.081	89082
2023-10-16	11:14:57.208000	663.984	318.765	35.4171	26809	0	3222.66	1840.67	54943.5		2023-10-24	12:23:19.225000	575.076	403.599	96.5749	19716.8	1189.37	3744.56	5880.48	59034.9		2023-10-26	10:53:10	773.095	519.217	45.8911	11089.7	1250.31	4627.06	4650.63	66117.9		2023-12-12	10:49:03.306000	609.813	355.499	3.3983	543.156	0	2988.93	823.57	64061.7		2023-11-10	10:56:35.608000	0	0	122.932	78935.8
2023-10-16	11:15:07.999000	666.148	318.589	35.2279	26840.1	0	3222.93	1830.36	54713.8		2023-10-24	12:23:30.039000	588.936	402.205	96.0227	19827.3	1168.56	3745.09	5858.91	58957.3		2023-10-26	10:53:21	780.45	514.316	46.2771	11248.3	1237.51	4616.81	4689.72	65940.7		2023-12-12	10:49:14.280000	611.466	355.68	3.3534	533.667	0	2992.6	811.614	64029		2023-11-10	10:56:46.403000	0	0	124.675	91942.9
2023-10-16	11:15:18.803000	662.733	318.776	35.0961	26867.3	0	3219.39	1822.47	54854.9		2023-10-24	12:23:41.012000	598.914	400.378	95.4955	19937.1	1147.3	3746.57	5829.83	58776.2		2023-10-26	10:53:32	769.103	505.393	46.1535	11353.2	1234.02	4576.03	4682.68	65790.4		2023-12-12	10:49:25.083000	611.852	355.522	3.3163	521.522	0	2995.2	800.5	63999.5		2023-11-10	10:56:57.382000	0	0	135.361	94975
2023-10-16	11:15:29.774000	662.712	317.465	34.9413	26901.3	0	3215.32	1813.92	54849.4		2023-10-24	12:23:51.810000	611.595	399.491	94.8485	20049.5	1129.93	3746.98	5797.13	58894.5		2023-10-26	10:53:43	758.589	500.806	45.8993	11376.1	1234.15	4534.16	4631.9	65085.3		2023-12-12	10:49:35.878000	614.023	356.451	3.2825	508.88	0	2998.68	790.207	64166.7		2023-11-10	10:57:08.180000	0	0	137	76217.1
2023-10-16	11:15:40.723000	662.56	317.699	34.7626	26935	0	3208.67	1805.21	54792.4		2023-10-24	12:24:02.783000	625.771	397.778	94.0518	20150.1	1108.75	3746.23	5753.78	58677.7		2023-10-26	10:53:54	765.931	505.696	46.0403	11552.9	1243.49	4562.45	4634.89	65607.3		2023-12-12	10:49:46.679000	614.659	356.568	3.2493	498.74	0	3001.18	780.025	64117.6		2023-11-10	10:57:19.161000	0	0	152.821	84511.2
2023-10-16	11:15:51.518000	665.884	318.195	34.6281	26974.2	0	3209.62	1797.48	54645.3		2023-10-24	12:24:13.596000	637.794	396.354	93.4313	20257.5	1092.8	3743.56	5714.31	58668.3		2023-10-26	10:54:05	757.883	500.904	45.7239	11648.8	1243.16	4545.59	4612.5	65523.5		2023-12-12	10:49:57.654000	616.034	356.357	3.213	489.388	0	3003.18	770.942	64138.8		2023-11-10	10:57:30.141000	0	0	134.001	91491.8
2023-10-16	11:16:02.489000	660.937	317.853	34.485	27000.3	0	3203.7	1789.31	54698.1		2023-10-24	12:24:24.569000	646.699	395.129	92.6992	20393.7	0	3750	5670.7	58697.9		2023-10-26	10:54:15	756.044	499.299	45.5322	11755.1	1243.91	4537.57	4599.37	65646.9		2023-12-12	10:50:08.627000	616.716	355.782	3.1781	477.308	0	3007.51	761.312	64188.5		2023-11-10	10:57:40.950000	0	0	140.591	92602.7
2023-10-16	11:16:13.298000	661.665	316.773	34.3624	27029.7	0	3200.71	1779.71	54714		2023-10-24	12:24:35.369000	656.62	393.044	91.9001	20480.2	0	3747.95	5625.8	58568.9		2023-10-26	10:54:26	759.744	499.134	45.4557	11799.7	1238.45	4526.63	4560.97	65264.1		2023-12-12	10:50:19.444000	617.793	355.87	3.1523	471.241	0	3005.05	752.426	64114		2023-11-10	10:57:51.929000	0	0	147.358	93863.2
2023-10-16	11:16:24.100000	661.28	316.801	34.2266	27094.2	0	3205.11	1772.84	54824.9		2023-10-24	12:24:46.343000	665.154	392.915	91.101	20606.7	0	3743.67	5576.97	58440.9		2023-10-26	10:54:37	750.75	493.425	45.0662	11897.5	1236.95	4498.3	4534.17	65098.6		2023-12-12	10:50:30.419000	619.673	355.2	3.127	464.822	0	3009.69	744.879	64260.6		2023-11-10	10:58:02.909000	0	0	151.342	91579.8
2023-10-16	11:16:36.332000	660.724	315.673	34.0438	27123.8	0	3192.02	1761.5	54649.3		2023-10-24	12:24:57.267000	672.093	391.178	90.4419	20728.4	0	3746.16	5524.05	58414.6		2023-10-26	10:54:48	757.858	492.515	44.8127	12025.9	1226.21	4498.44	4494.38	65158		2023-12-12	10:50:41.219000	620.875	355.282	3.1039	452.219	0	3015.97	736.191	64227.6		2023-11-10	10:58:13.724000	0	0	164.681	90117.8
2023-10-16	11:16:47.304000	660.155	315.836	33.9537	27120.2	0	3193.64	1756.51	54594.5		2023-10-24	12:25:08.056000	677.009	391.118	89.6789	20816.4	0	3743	5479.76	58433.8		2023-10-26	10:54:59	751.175	489.369	44.4681	12164.3	1232.43	4481.81	4458.41	65006.2		2023-12-12	10:50:52.193000	622.035	355.653	3.0737	445.636	0	3021.68	728.388	64280.2		2023-11-10	10:58:24.704000	0	0	170.242	91613.8
2023-10-16	11:16:58.263000	661.26	314.095	33.833	27186.9	0	3190.9	1748.41	54502.2		2023-10-24	12:25:19.030000	686.332	388.438	88.8775	20919.3	0	3738.68	5429.74	58434.1		2023-10-26	10:55:12	754.089	487.284	44.0196	12265.2	1225.26	4479.31	4414.44	65195.4		2023-12-12	10:51:03.067000	622.369	355.143	3.0619	438.925	0	3017.02	721.54	64396.2		2023-11-10	10:58:35.684000	0	0	175.207	92804.7
2023-10-16	11:17:09.051000	658.961	314.78	33.7142	27180.2	0	3187.7	1742.02	54580.5		2023-10-24	12:25:31.831000	695.289	387.479	87.934	21060.7	0	3735.08	5369.85	58216.2		2023-10-26	10:55:23	750.216	485.879	43.4314	12371.8	1229.39	4462.05	4360.83	64979.7		2023-12-12	10:51:13.863000	622.843	355.242	3.035	435.892	0	3022.27	714.433	64345.2		2023-11-10	10:58:46.500000	0	0	180.429	93921.5
2023-10-16	11:17:20.023000	658.27	313.768	33.5444	27248.2	0	3180.55	1734.62	54558.3		2023-10-24	12:25:42.804000	698.212	385.36	87.1521	21176.5	0	3729	5323.45	58222.9		2023-10-26	10:55:33	749.019	482.829	42.9651	12455	1227.85	4446.59	4313.44	64905.7		2023-12-12	10:51:24.837000	623.26	355.327	3.0137	428.084	0	3019.85	708.942	64277		2023-11-10	10:58:57.481000	0	0	185.377	95148.1
2023-10-16	11:17:30.835000	657.687	314.308	33.4444	27286.3	0	3177.55	1730.02	54647.3		2023-10-24	12:25:53.777000	705.274	385.317	86.4249	21272.7	0	3723.81	5271.61	58036.7		2023-10-26	10:55:44	760.351	484.228	42.8136	12545.3	1212.18	4454.02	4280.13	64821.1		2023-12-12	10:51:35.811000	623.968	355.765	2.9976	419.687	0	3022.16	700.723	64392.7		2023-11-10	10:59:08.449000	0	0	190.901	96297.6
2023-10-16	11:17:41.807000	660.909	313.88	33.3209	27331.6	0	3177.77	1721.24	54557.2		2023-10-24	12:26:04.592000	708.676	383.109	85.6389	21357.7	0	3719.2	5223.01	58057.5		2023-10-26	10:55:55	766.388	482.428	42.5831	12651.1	0	4453.38	4259.44	64795.9		2023-12-12	10:51:46.785000	625.409	355.68	2.9758	415.259	0	3027.06	694.631	64204.7		2023-11-10	10:59:19.409000	0	0	195.182	97522
2023-10-16	11:17:52.733000	656.707	313.498	33.2226	27348.8	0	3174.96	1714.67	54522.4		2023-10-24	12:26:15.565000	716.419	382.343	84.9507	21477	0	3714.17	5171.47	57881.5		2023-10-26	10:56:06	765.689	479.922	41.9447	12742.3	0	4440.98	4197.55	64587.3		2023-12-12	10:51:57.759000	626.323	355.344	2.9589	409.617	0	3025.66	689.148	64457		2023-11-10	10:59:31.864000	24.5522	0	199.059	98848.1
2023-10-16	11:18:03.621000	655.754	312.695	33.1324	27392.7	0	3171.53	1708.74	54486.9		2023-10-24	12:26:26.360000	714.882	380.646	84.193	21590.5	0	3712.87	5126.25	58002.8		2023-10-26	10:56:17	776.441	479.063	41.7349	12835	0	4439.55	4174.29	64752.8		2023-12-12	10:52:08.733000	627.224	355.666	2.9444	404.283	0	3034.57	683.199	64424.3		2023-11-10	10:59:42.845000	25.6231	0	201.827	100104
2023-10-16	11:18:14.588000	656.373	312.942	33.0062	27418.5	0	3170.72	1700.87	54433.2		2023-10-24	12:26:37.167000	724.794	379.37	83.4925	21700.5	0	3704.01	5075.65	57962.1		2023-10-26	10:56:28	779.747	477.426	41.4185	12937.7	0	4439.73	4147.37	64557		2023-12-12	10:52:19.529000	627.981	355.081	2.9199	398.273	0	3034.74	677.801	64400.8		2023-11-10	10:59:53.825000	26.7791	0	207.539	101318
2023-10-16	11:18:25.559000	655.211	311.328	32.9054	27479.5	0	3169.67	1695.82	54442		2023-10-24	12:26:48.140000	721.994	379.3	82.8136	21810.2	0	3697.6	5030.43	57836.4		2023-10-26	10:56:39	779.101	473.769	40.9374	13014	0	4418.81	4091.1	64320.2		2023-12-12	10:52:32.305000	628.975	354.219	2.9075	393.262	0	3030.81	670.816	64533		2023-11-10	11:00:04.622000	27.3204	0	210.061	102411
2023-10-16	11:18:36.371000	655.5	312.146	32.8033	27489.7	0	3164.01	1688.25	54501.7		2023-10-24	12:26:59.113000	726.93	377.503	82.1563	21915.8	0	3686.6	4979.91	57783.6		2023-10-26	10:56:50	857.821	506.189	45.8772	14880.6	0	4720.25	4750.62	70247.5		2023-12-12	10:52:43.280000	630.115	353.606	2.8939	386.96	0	3033.81	666.279	64500.3		2023-11-10	11:00:15.602000	27.5659	0	213.127	103685
2023-10-16	11:18:47.166000	653.424	311.282	32.6819	27518	0	3159.4	1682.7	54462.5		2023-10-24	12:27:10.086000	727.069	376.212	81.4452	22026.5	0	3678.91	4927.25	57563.3		2023-10-26	10:57:01	652.598	407.301	33.999	10850.2	0	3729.4	3298.27	54886.4		2023-12-12	10:52:54.091000	629.384	355.183	2.8817	385.212	0	3034.92	662.242	64633.1		2023-11-10	11:00:26.418000	28.6471	0	217.906	104848
2023-10-16	11:18:57.961000	654.524	310.259	32.6173	27563	0	3159.57	1678.45	54322.5		2023-10-24	12:27:20.900000	729.296	376.659	80.7422	22105.1	0	3671.27	4882.6	57625.3		2023-10-26	10:57:11	726.995	472.113	38.2038	12477.9	0	4345.26	3577.85	63538.9		2023-12-12	10:53:04.891000	630.033	355.592	2.8652	379.652	0	3037.35	657.012	64562.8		2023-11-10	11:00:37.399000	28.8479	0	218.938	106020
2023-10-16	11:19:08.772000	656.006	311.167	32.5276	27580.6	0	3158.29	1673.19	54423.5		2023-10-24	12:27:31.874000	731.365	375.348	80.1129	22214.8	0	3664.39	4836.8	57696.9		2023-10-26	10:57:22	730.073	476.111	38.7606	12513.1	0	4356.03	3597	63565.7		2023-12-12	10:53:15.865000	631.047	355.386	2.8626	376.701	0	3037.82	652.715	64514.6		2023-11-10	11:00:48.211000	30.0258	0	223.614	107127
2023-10-16	11:19:19.743000	656.869	310.471	32.3912	27604.6	0	3156.85	1666.3	54303.4		2023-10-24	12:27:42.685000	734.189	374.431	79.5	22321.4	0	3652.07	4793.33	57531.9		2023-10-26	10:57:33	725.546	471.413	38.2879	12590.7	0	4331.52	3565.48	63451.9		2023-12-12	10:53:26.778000	630.292	354.931	2.8466	372.502	0	3037.18	648.716	64590.3		2023-11-10	11:00:59.028000	29.646	0	225.064	108235
2023-10-16	11:19:30.557000	656.158	310.008	32.2916	27617.1	0	3153.66	1660.58	54353.5		2023-10-24	12:27:53.488000	732.83	372.561	78.8182	22433.8	0	3641.31	4745.78	57449.8		2023-10-26	10:57:44	719.327	468.842	37.8618	12676.3	0	4322.3	3524.37	63286.2		2023-12-12	10:53:37.752000	632.664	355.052	2.8367	369.734	0	3038.41	644.306	64479.7		2023-11-10	11:01:09.950000	31.2697	0	229.215	109467
2023-10-16	11:19:41.529000	654.232	308.485	32.1937	27664	0	3149.25	1654.6	54303.4		2023-10-24	12:28:04.279000	735.159	373.442	78.1827	22513.5	0	3638.27	4697.69	57377.1		2023-10-26	10:57:55	706.306	468.954	37.4929	12781	0	4319.02	3487.22	63426.9		2023-12-12	10:53:48.652000	631.69	355.616	2.8229	365.01	0	3041.25	640.423	64645.1		2023-11-10	11:01:20.930000	30.9656	0	231.263	110629
2023-10-16	11:19:52.334000	653.277	309.165	32.1049	27699.6	0	3148.48	1649.64	54297.7		2023-10-24	12:28:15.252000	736.542	369.112	77.5375	22613.7	0	3627.25	4654.41	57356.8		2023-10-26	10:58:06	721.87	470.478	37.1958	12899.7	0	4331.95	3450.86	63481.9		2023-12-12	10:53:59.626000	633.065	354.878	2.814	361.59	0	3041.27	636.84	64519		2023-11-10	11:01:31.735000	31.6693	0	235.946	111740
2023-10-16	11:20:05.135000	654.261	309.246	32.0198	27731.1	0	3142.59	1642.04	54334.6		2023-10-24	12:28:26.051000	735.608	369.218	76.8988	22726	0	3616.37	4613.49	57365.7		2023-10-26	10:58:17	712.134	469.831	37.1532	13031.5	0	4342.18	3424.18	63603.4		2023-12-12	10:54:10.431000	634.053	354.679	2.8095	358.41	0	3044.99	633.188	64599		2023-11-10	11:01:42.715000	38.6066	0	237.441	112872
2023-10-16	11:20:15.958000	652.761	307.68	31.9134	27765.5	0	3143.54	1636.12	54239.1		2023-10-24	12:28:36.860000	737.834	369.946	76.3846	22803.5	0	3610.01	4567.2	57239.6		2023-10-26	10:58:28	728.596	468.382	37.0572	13111.1	0	4345.37	3390.69	63536.2		2023-12-12	10:54:21.406000	634.365	355	2.8004	357.056	0	3042.18	628.666	64638.2		2023-11-10	11:01:53.526000	39.5127	0	240.709	114068
2023-10-16	11:20:26.764000	653.006	308.24	31.8175	27787.9	0	3137.54	1632.41	54067.6		2023-10-24	12:28:47.833000	737.326	367.047	75.6903	22907.2	0	3605.77	4520.65	57247.9		2023-10-26	10:58:40	714.022	467.336	37.036	13181.7	0	4329.72	3386.72	63499.8		2023-12-12	10:54:32.311000	634.479	354.426	2.789	0	0	3043.83	626.202	64626.1		2023-11-10	11:02:04.506000	39.3376	0	243.955	115175
2023-10-16	11:20:37.735000	652.432	308.108	31.7195	27823.1	0	3134.63	1627.24	54182.2		2023-10-24	12:29:00.070000	740.985	367.007	75.0174	23025.7	0	3592.34	4475.46	57068.4		2023-10-26	10:58:51	732.881	467.741	36.9355	13280.6	0	4327.55	3369.79	63388.7		2023-12-12	10:54:43.110000	634.402	354.654	2.7879	0	0	3044.33	622.346	64642.6		2023-11-10	11:02:15.302000	41.3045	0	243.915	116256
2023-10-16	11:20:48.528000	650.721	306.868	31.6368	27833.8	0	3131.7	1622.65	54143.7		2023-10-24	12:29:11.043000	740.681	365.807	74.4094	23118	0	3593.19	4432.03	57103		2023-10-26	10:59:01	730.491	463.158	36.6742	13377.4	0	4320.4	3350.13	63236.7		2023-12-12	10:54:54.084000	635.816	354.731	2.7763	0	0	3041.68	618.751	64518.3		2023-11-10	11:02:26.099000	41.6863	0	250.702	117363
2023-10-16	11:20:59.328000	649.971	306.872	31.5442	27871.4	0	3129.01	1616.86	54092.1		2023-10-24	12:29:21.843000	740.857	364.813	73.8585	23210	0	3584.02	4387.56	57036.1		2023-10-26	10:59:12	747.497	462.104	36.2895	13468	0	4329.55	3308.39	63180.1		2023-12-12	10:55:04.886000	635.326	355.547	2.7685	0	0	3042.49	615.921	64619		2023-11-10	11:02:37.006000	42.0833	0	251.008	118419
2023-10-16	11:21:10.144000	650.185	305.764	31.4655	27894.7	0	3125.38	1612.15	54114.1		2023-10-24	12:29:32.816000	740.618	363.322	73.2818	23301.6	0	3572.82	4351.28	57064.2		2023-10-26	10:59:23	742.852	461.776	36.2329	13558	0	4317.46	3294.62	63002.2		2023-12-12	10:55:15.698000	636.687	354.954	2.7594	0	0	3048.77	612.782	64693.5		2023-11-10	11:02:47.812000	44.2075	0	255.199	120882
2023-10-16	11:21:21.115000	650.553	305.971	31.4025	27934.9	0	3120.57	1606.91	54082		2023-10-24	12:29:43.789000	743.361	361.731	72.7446	23385.3	0	3567.95	4311.32	57074.9		2023-10-26	10:59:34	744.727	460.541	35.903	13685.6	0	4325.45	3265.59	63140.6		2023-12-12	10:55:26.518000	636.705	355.543	2.7628	0	0	3046.8	610.429	64652.3		2023-11-10	11:03:00.622000	44.8817	0	255.384	118740
2023-10-16	11:21:31.916000	649.76	306.339	31.3127	27961.5	0	3122.16	1603.33	54019.1		2023-10-24	12:29:54.608000	740.051	361.897	72.1451	23474.1	0	3559.3	4269.76	57026.7		2023-10-26	10:59:45	753.516	458.812	35.7906	13778.2	0	4335.37	3245.41	63264.2		2023-12-12	10:55:37.322000	635.981	354.976	2.753	0	0	3045.23	607.357	64650.4		2023-11-10	11:03:11.428000	45.768	0	264.154	120856
2023-10-16	11:21:42.732000	650.115	304.777	31.2155	27989.3	0	3117.49	1597.24	54132		2023-10-24	12:30:05.581000	742.006	361.812	71.6355	23558.7	0	3551.26	4228.28	57024.9		2023-10-26	10:59:56	764.812	459.344	35.6371	13875.2	0	4341.35	3230.98	63148.2		2023-12-12	10:55:48.297000	636.796	354.946	2.7466	0	0	3047.32	604.272	64600.7		2023-11-10	11:03:22.236000	47.0715	0	268.568	122007
2023-10-16	11:21:53.533000	648.336	304.32	31.1682	27988.9	0	3113.22	1593.61	54109.5		2023-10-24	12:30:16.386000	741.548	361.678	71.02	23670.3	0	3546.41	4186.59	56952.2		2023-10-26	11:00:07	766.743	458.549	35.3857	13966.5	0	4336.71	3213.26	62912.4		2023-12-12	10:56:00.897000	636.7	354.828	2.7377	0	0	3047.1	601.76	64690.5		2023-11-10	11:03:33.052000	50.1999	110.814	268.236	123098
2023-10-16	11:22:04.504000	648.665	304.158	31.0703	28052.9	0	3112.97	1588.12	54077.1		2023-10-24	12:30:27.359000	741.242	360.488	70.4757	23753.4	0	3543.49	4144.97	56941.4		2023-10-26	11:00:18	767.336	455.737	35.1203	14048.4	0	4326.03	3175.58	62847		2023-12-12	10:56:11.710000	638.052	353.93	2.7335	0	0	3046.95	598.753	64770.3		2023-11-10	11:03:43.871000	38.9395	113.432	275.746	124180
2023-10-16	11:22:15.307000	647.67	304.077	31.0082	28092.3	0	3108.36	1582.73	53884.8		2023-10-24	12:30:38.177000	739.488	359.6	69.955	23854.2	0	3532.49	4107.85	56881.5		2023-10-26	11:00:29	778.627	454.899	34.9962	14169.1	0	4325.14	3162.19	62997.9		2023-12-12	10:56:22.526000	637.518	353.382	2.7242	0	0	3053.82	596.432	64568.9		2023-11-10	11:03:54.850000	55.4742	116.263	275.656	125291
2023-10-16	11:22:26.279000	647.616	302.377	30.9408	28082.2	0	3105.42	1578.97	54154.6		2023-10-24	12:30:49.082000	743.098	359.445	69.399	23963.9	0	3533.22	4074.42	56874.3		2023-10-26	11:00:40	789.831	453.926	34.8122	14239.6	0	4335.18	3145.48	62895.5		2023-12-12	10:56:33.399000	638.048	354.236	2.7208	0	0	3051.64	593.796	64642.3		2023-11-10	11:04:05.664000	53.0332	118.581	280.007	126320
2023-10-16	11:22:37.082000	643.53	303.327	30.8371	28142.6	0	3098	1574.76	53813.5		2023-10-24	12:31:00.056000	744.278	357.039	68.8333	24036.7	0	3531.86	4034.44	56708.8		2023-10-26	11:00:51	797.108	453.924	34.6461	14346.6	0	4336.2	3130.11	62887.2		2023-12-12	10:56:44.375000	637.242	354.595	2.7215	0	0	3051.84	591.322	64645.4		2023-11-10	11:04:16.478000	58.6621	121.569	283.702	127519
2023-10-16	11:22:47.899000	644.784	303.232	30.7892	28153.8	0	3093.1	1570	53930		2023-10-24	12:31:10.861000	745.318	357.728	68.2881	24126.3	0	3520.35	3997.81	56745.8		2023-10-26	11:01:02	792.384	451.235	34.4033	14433	0	4325.53	3108.58	62738.1		2023-12-12	10:56:55.171000	637.471	354.69	2.7245	0	0	3045.93	589.473	64554.5		2023-11-10	11:04:27.291000	54.6961	124.076	286.051	128348
2023-10-16	11:22:58.714000	643.546	302.849	30.6961	28195.9	0	3090.85	1568.33	53778.7		2023-10-24	12:31:21.676000	745.615	355.361	67.7611	24182.8	0	3521.39	3960.03	56666.4		2023-10-26	11:01:12	787.096	450.022	33.9759	14512.7	0	4299.79	3071.88	62694.4		2023-12-12	10:57:06.147000	638.488	354.173	2.7112	0	0	3049.89	586.948	64674		2023-11-10	11:04:38.106000	59.3492	126.633	291.884	129300
2023-10-16	11:23:09.519000	643.086	303.127	30.6269	28231.9	0	3088.3	1562.2	53829.5		2023-10-24	12:31:32.470000	746.766	353.664	67.2678	24290.4	0	3518.42	3924.48	56555.3		2023-10-26	11:01:23	787.12	447.688	33.9331	14597.4	0	4302.09	3052.63	62659.2		2023-12-12	10:57:17.123000	637.927	354.395	2.7081	0	0	3047.74	584.776	64665.4		2023-11-10	11:04:49.087000	64.8414	134.111	289.011	141220
2023-10-16	11:23:20.490000	641.253	302.262	30.5579	28233.5	0	3083.11	1558.12	53768.2		2023-10-24	12:31:43.444000	748.891	354.025	66.7633	24383.1	0	3514.91	3889.87	56600.6		2023-10-26	11:01:34	778.51	446.676	33.6384	14676.2	0	4285.41	3021.15	62553.3		2023-12-12	10:57:27.921000	637.985	353.944	2.7064	0	0	3050.43	581.597	64597.1		2023-11-10	11:04:59.907000	56.6299	125.933	317.305	119323
2023-10-16	11:23:31.462000	632.917	300.853	30.4179	28246.3	0	3057.69	1549.54	53800.6		2023-10-24	12:31:54.259000	749.521	353.501	66.2576	24475.7	0	3507.37	3855.13	56506.8		2023-10-26	11:01:45	768.791	445.212	33.4048	14788.1	0	4268.95	2991.43	62509.1		2023-12-12	10:57:38.897000	639.256	353.524	2.71	0	0	3050.99	580.574	64644.1		2023-11-10	11:05:10.843000	70.8696	133.517	352.425	121888
2023-10-16	11:23:42.275000	623.602	300.454	30.3394	28259.3	0	3042.31	1540.5	53794.8		2023-10-24	12:32:05.232000	750.472	353.166	65.6994	24566.3	0	3502.64	3820.1	56425.8		2023-10-26	11:01:56	766.099	445.048	33.1453	14855.8	0	4256.85	2965.76	62534		2023-12-12	10:57:49.695000	638.916	353.657	2.7033	0	0	3051.09	578.56	64676.2		2023-11-10	11:05:21.824000	63.449	139.758	364.816	122458
2023-10-16	11:23:53.247000	620.551	300.674	30.2795	28295.2	0	3034.39	1533.43	53745.2		2023-10-24	12:32:16.070000	750.111	352.008	65.2056	24655	0	3500.14	3787.4	56426.8		2023-10-26	11:02:08	752.08	442.172	32.9169	14915	0	4242.02	2933	62583.8		2023-12-12	10:58:00.518000	639.046	353.346	2.69	0	0	3051.74	575.931	64620.5		2023-11-10	11:05:32.805000	108.139	145.93	375.788	123230
2023-10-16	11:24:04.219000	620.274	300.277	30.2253	28329.7	0	3032.52	1530.61	53798		2023-10-24	12:32:26.869000	751.501	350.157	64.7485	24722.9	0	3499.61	3753.33	56420.4		2023-10-26	11:02:19	749.857	442.346	32.6635	14983.1	0	4225.32	2903.35	62413.3		2023-12-12	10:58:11.479000	640.069	353.181	2.6977	0	0	3045.75	573.974	64642.6		2023-11-10	11:05:43.786000	104.131	151.563	386.555	124152
2023-10-16	11:24:15.028000	621.029	299.902	30.1599	28365.4	0	3032.43	1527.73	53748.5		2023-10-24	12:32:37.842000	750.654	349.79	64.2312	24799.9	0	3485.88	3717.74	56370		2023-10-26	11:02:30	742.549	439.494	32.4185	15074.9	0	4199.42	2880.35	62305.9		2023-12-12	10:58:22.291000	638.629	353.934	2.6949	0	0	3048.06	572.082	64566.8		2023-11-10	11:05:54.604000	102.501	155.978	388.246	125075
2023-10-16	11:24:26	622.568	299.034	30.1013	28419.4	0	3031.69	1523.55	53733.9		2023-10-24	12:32:48.653000	753.556	349.284	63.6951	24869.1	0	3493.99	3683.33	56315.1		2023-10-26	11:02:41	739.429	438.573	32.1812	15152.7	0	4188.31	2849.03	62275.6		2023-12-12	10:58:33.206000	639.028	353.749	2.6814	0	0	3049.96	570.671	64600		2023-11-10	11:06:05.585000	145.217	161.858	397.624	126072
2023-10-16	11:24:36.804000	623.944	298.298	30.0534	28429.5	0	3030.52	1520.33	53646.1		2023-10-24	12:32:59.469000	754.169	348.415	63.2623	24973.1	0	3489.86	3650.52	56234.9		2023-10-26	11:02:52	738.812	437.944	32.039	15250.7	0	4187.17	2833.72	62133.8		2023-12-12	10:58:44.008000	639.314	353.414	2.6898	0	0	3054.05	568.986	64621.7		2023-11-10	11:06:16.405000	152.682	166.143	409.333	126940
2023-10-16	11:24:47.617000	624.81	298.406	29.9732	28476	0	3029.68	1517.92	53643.4		2023-10-24	12:33:10.442000	752.578	347.964	62.7604	25077.9	0	3476.35	3617.68	56268.9		2023-10-26	11:03:03	739.801	436.889	31.8502	15330	0	4176.83	2816.17	62279.2		2023-12-12	10:58:54.984000	638.913	353.86	2.6921	0	0	3047.98	567.712	64482.6		2023-11-10	11:06:28.634000	156.427	172.101	421.099	128043
2023-10-16	11:24:58.589000	625.562	298.5	29.8855	28504.2	0	3028.32	1512.66	53605.5		2023-10-24	12:33:21.415000	753.357	347.228	62.2639	25163.9	0	3469.83	3584.12	56121.8		2023-10-26	11:03:14	739.8	435.901	31.6123	15384.3	0	4162.8	2786.52	62069.7		2023-12-12	10:59:05.959000	638.598	352.617	2.6822	0	0	3050.33	566.144	64624.3		2023-11-10	11:06:39.434000	154.242	176.171	419.952	129055
2023-10-16	11:25:09.393000	626.904	297.565	29.8367	28503.2	0	3025.71	1509.72	53602.2		2023-10-24	12:33:32.235000	752.951	345.118	61.7323	25273.9	0	3468.51	3555.26	56013.6		2023-10-26	11:03:24	752.165	434.839	31.5047	15487.5	0	4171.39	2776.19	61939.6		2023-12-12	10:59:16.776000	641.219	353.352	2.6919	0	0	3048.26	564.488	64553.9		2023-11-10	11:06:50.415000	193.157	180.925	432.235	129899
2023-10-16	11:25:20.348000	627.412	297.52	29.7652	28544.5	0	3027.31	1507.73	53548.9		2023-10-24	12:33:43.178000	753.318	345.252	61.2417	25308.3	0	3462.59	3523.15	56022.1		2023-10-26	11:03:35	769.053	433.789	31.3704	15581.2	0	4185.14	2761.67	62033.2		2023-12-12	10:59:29.048000	639.087	352.598	2.6791	0	0	3048.53	562.001	64587.8		2023-11-10	11:07:01.210000	192.9	185.583	441.036	130915
2023-10-16	11:25:31.255000	628.572	296.495	29.6874	28576.4	0	3026.57	1503.95	53570.8		2023-10-24	12:33:53.985000	753.405	344.77	60.8007	25367	0	3463.81	3488.65	55945.6		2023-10-26	11:03:46	770.032	433.053	31.2772	15658.5	0	4194.16	2753.29	62106.2		2023-12-12	10:59:39.856000	641.655	353.87	2.6707	0	0	3050.5	560.485	64662.2		2023-11-10	11:07:12.030000	182.317	190.71	444.657	131855
2023-10-16	11:25:42.226000	625.646	295.955	29.6455	28607.3	0	3021.93	1499.9	53542.5		2023-10-24	12:34:04.948000	756.106	343.158	60.3025	25482	0	3461.47	3456.4	56019		2023-10-26	11:03:57	762.994	432.192	30.9409	15729.8	0	4177.27	2727.75	61882.9		2023-12-12	10:59:50.679000	641.649	353.312	2.6798	0	0	3053.41	558.726	64713.6		2023-11-10	11:07:22.837000	191.331	193.851	456.913	132764
2023-10-16	11:25:53.023000	627.95	295.947	29.6019	28619.9	0	3019.57	1496.63	53584.4		2023-10-24	12:34:15.751000	753.747	342.548	59.8491	25566.1	0	3452.35	3427.13	55955.8		2023-10-26	11:04:08	767.285	430.573	30.7065	15809.6	0	4162.26	2701.4	61855.4		2023-12-12	11:00:01.496000	641.52	352.868	2.6781	0	0	3049.32	557.568	64554.6		2023-11-10	11:07:33.646000	203.041	198.933	468.307	133631
2023-10-16	11:26:03.995000	628.563	295.218	29.5318	28680.1	0	3018.81	1492.85	53396.2		2023-10-24	12:34:26.555000	757.271	340.982	59.3242	25620.5	0	3451.61	3396.11	55893.7		2023-10-26	11:04:19	775.498	429.506	30.5376	15904.6	0	4158.54	2681.3	61926.4		2023-12-12	11:00:12.472000	639.818	352.221	2.6737	0	0	3050.28	555.17	64446		2023-11-10	11:07:44.469000	243.737	203.135	469.096	134542
2023-10-16	11:26:14.789000	626.044	294.507	29.4733	28701.3	0	3010.34	1490.67	53465.5		2023-10-24	12:34:37.528000	754.626	341.624	58.9005	25725.3	0	3448.4	3366.9	55814		2023-10-26	11:04:29	781.111	429.389	30.5048	15975.1	0	4172.04	2673.91	61950.5		2023-12-12	11:00:23.448000	640.101	353.349	2.6725	0	0	3048.62	553.736	64624.3		2023-11-10	11:07:55.450000	254.337	207.74	483.02	135472
2023-10-16	11:26:25.761000	613.862	295.624	29.3061	28691	0	2987.2	1482.09	53493.8		2023-10-24	12:34:48.501000	757.969	341.152	58.4688	25805.3	0	3444.05	3340.18	55959.4		2023-10-26	11:04:40	785.687	430.117	30.3786	16038.9	0	4169.33	2663.88	61893.9		2023-12-12	11:00:34.425000	640.467	353.577	2.6749	0	0	3046.49	552.642	64545.5		2023-11-10	11:08:06.270000	259.934	211.493	486.623	136325
2023-10-16	11:26:36.557000	603.309	294.426	29.3165	28709.4	0	2973.68	1475.41	53349.4		2023-10-24	12:34:59.475000	757.792	341.183	58.051	25881.5	0	3437	3310.38	55865.4		2023-10-26	11:04:51	785.203	426.759	30.2467	16136	0	4164.21	2648.07	61833.2		2023-12-12	11:00:45.223000	640.099	352.672	2.6712	0	0	3046.67	551.533	64588.2		2023-11-10	11:08:17.252000	269.31	217.104	496.23	137334
2023-10-16	11:26:47.529000	592.813	293.927	29.2753	28708.3	0	2950.86	1466.13	53276.2		2023-10-24	12:35:10.411000	756.743	339.523	57.5598	25962.9	0	3437.44	3280.9	55726.4		2023-10-26	11:05:02	772.482	427.706	30.0655	16229.8	0	4146.56	2624.8	62024.9		2023-12-12	11:00:56.199000	640.253	352.89	2.6686	0	0	3052.71	550.461	64532.9		2023-11-10	11:08:28.044000	276.602	220.637	510.69	138187
2023-10-16	11:26:58.344000	586.782	293.428	29.3459	28749.4	0	2937.18	1465.08	53323.3		2023-10-24	12:35:21.386000	756.502	338.566	57.1268	26041.5	0	3431.37	3251.17	55787.5		2023-10-26	11:05:13	763.127	425.736	29.7288	16280.5	0	4121.26	2593.02	61706.9		2023-12-12	11:01:07.104000	641.428	352.702	2.6742	0	0	3044.82	548.659	64593.6		2023-11-10	11:08:39.026000	283.89	224.361	518.539	139008
2023-10-16	11:27:09.159000	580.395	292.524	29.3174	28780.4	0	2923.82	1459.6	53391.1		2023-10-24	12:35:32.261000	757.429	339.205	56.682	26099	0	3429.04	3222.29	55766.6		2023-10-26	11:05:24	771.878	423.85	29.5839	16355.1	0	4120.89	2570.63	61657.5		2023-12-12	11:01:18.080000	640.874	353.874	2.6686	0	0	3048.91	547.002	64557.4		2023-11-10	11:08:50.007000	291.797	228.584	525.202	139916
2023-10-16	11:27:20.131000	583.162	292.543	29.3181	28827.5	0	2928.64	1462.71	53483.9		2023-10-24	12:35:43.235000	756.586	338.043	56.2664	26192.2	0	3426.88	3192.56	55718.4		2023-10-26	11:05:35	779.414	424.307	29.4961	16432.3	0	4123.12	2559.9	61771.2		2023-12-12	11:01:28.895000	640.685	352.731	2.6679	0	0	3048.53	545.366	64491.3		2023-11-10	11:09:00.988000	303.83	232.734	540.024	140910
2023-10-16	11:27:30.926000	586.85	292.818	29.2956	28865.2	0	2928.84	1462	53486.8		2023-10-24	12:35:54.035000	758.161	337.428	55.8166	26258.7	0	3419.1	3166.52	55673.2		2023-10-26	11:05:46	786.44	422.254	29.3418	16526.4	0	4127.98	2544.07	61546.7		2023-12-12	11:01:39.871000	640.771	352.067	2.6749	0	0	3049.01	544.238	64546		2023-11-10	11:09:11.960000	312.446	236.342	544.772	141746
2023-10-16	11:27:41.898000	589.805	291.37	29.2358	28918.1	0	2926.24	1463.12	53346		2023-10-24	12:36:04.857000	754.924	336.449	55.426	26314.3	0	3416.83	3139.47	55643		2023-10-26	11:05:56	794.787	421.529	29.196	16609.4	0	4134.62	2532.88	61523.6		2023-12-12	11:01:50.848000	638.75	353.041	2.6569	0	0	3046.25	542.673	64641.4		2023-11-10	11:09:22.756000	318.675	240.972	555.644	142624
2023-10-16	11:27:54.197000	592.578	291.504	29.2183	28920.8	0	2922.8	1462.37	53299.9		2023-10-24	12:36:15.819000	755.295	334.7	54.9633	26375.1	0	3419.04	3112.76	55603.6		2023-10-26	11:06:07	798.043	420.999	29.0024	16654.7	0	4135.07	2515.67	61443.9		2023-12-12	11:02:01.673000	637.36	352.92	2.6589	0	0	3044.19	541.761	64638.2		2023-11-10	11:09:33.738000	324.991	245.45	567.69	143559
2023-10-16	11:28:05.009000	595.533	290.67	29.1882	28957.1	0	2919.94	1460.58	53379.6		2023-10-24	12:36:26.792000	757.781	335.641	54.5622	26462.6	0	3417.07	3086.01	55426.7		2023-10-26	11:06:18	805.986	419.245	28.8207	16740.7	0	4131.64	2499.88	61363.3		2023-12-12	11:02:12.650000	636.538	352.212	2.6456	0	0	3041.21	539.843	64549.7		2023-11-10	11:09:44.544000	330.075	248.588	574.232	144316
											2023-10-24	12:36:37.766000	757.519	334.173	54.1766	26530.6	0	3411.7	3059.82	55557.2		2023-10-26	11:06:30	817.128	417.82	28.6789	16826.6	0	4136.8	2484.65	61485.5		2023-12-12	11:02:23.626000	636.779	352.977	2.6499	0	0	3037.49	538.904	64657.7		2023-11-10	11:09:57.355000	339.725	253.062	588.006	145304
											2023-10-24	12:36:49.175000	758.067	334.13	53.6862	26602.8	0	3408.81	3028.92	55385.4		2023-10-26	11:06:41	825.763	416.761	28.4964	16888.8	0	4141.72	2470.22	61256.1		2023-12-12	11:02:34.429000	634.956	352.334	2.6555	0	0	3039.72	537.451	64503.7		2023-11-10	11:10:08.153000	343.617	254.521	603.709	144942
											2023-10-24	12:36:59.967000	757.427	333.238	53.2844	26661.4	0	3404.13	3005.07	55413		2023-10-26	11:06:52	823.519	415.945	28.3401	16962.1	0	4129.32	2453.37	61266.5		2023-12-12	11:02:45.405000	633.626	352.12	2.6552	0	0	3032.8	536.478	64492.3		2023-11-10	11:10:18.960000	341.328	249.661	619.86	144345
											2023-10-24	12:37:10.757000	756.815	332.756	52.9172	26750.3	0	3399.35	2981.24	55410		2023-10-26	11:07:02	831.438	414.314	28.1486	17035.1	0	4131.09	2437.22	61124.2		2023-12-12	11:02:58.211000	631.123	352.993	2.6569	0	0	3027.45	535.487	64715.4		2023-11-10	11:10:29.770000	346.527	246.351	630.174	144719
											2023-10-24	12:37:21.732000	756.807	333.774	52.5128	26787.4	0	3399.81	2955.85	55417.8		2023-10-26	11:07:13	839.547	413.469	28.0152	17130.8	0	4132.41	2423.61	61135.3		2023-12-12	11:03:09.023000	617.042	352.53	2.6382	0	0	3006.97	529.738	64775		2023-11-10	11:10:40.743000	344.382	244.825	641.088	145043
											2023-10-24	12:37:32.543000	756.803	332.838	52.1529	26884.8	0	3397.87	2931.82	55407.6		2023-10-26	11:07:24	843.594	412.861	27.8599	17201.6	0	4131.51	2408.37	61056.5		2023-12-12	11:03:19.842000	608.266	352.788	2.639	0	0	2992.95	525.756	64634.5		2023-11-10	11:10:51.724000	339.377	242.379	649.082	145266
											2023-10-24	12:37:43.516000	753.798	332.601	51.7601	26930.4	0	3390.75	2909.61	55214.6		2023-10-26	11:07:35	846.46	411.139	27.6613	17261.3	0	4126.22	2392.56	60965.9		2023-12-12	11:03:30.818000	603.349	352.649	2.6397	0	0	2981.74	521.701	64629.3		2023-11-10	11:11:02.522000	340.468	240.75	656.911	146097
											2023-10-24	12:37:54.316000	753.641	330.962	51.3632	27011.6	0	3391.3	2882.82	55143.4		2023-10-26	11:07:46	843.822	410.614	27.5292	17327.9	0	4124.12	2376.9	60946.9		2023-12-12	11:03:41.795000	594	353.447	2.7753	0	0	2974.54	520.895	64743		2023-11-10	11:11:13.503000	339.033	237.813	666.799	146322
											2023-10-24	12:38:05.113000	752.693	330.948	50.9681	27070.8	0	3387.25	2859.56	55457.2		2023-10-26	11:07:57	855.648	409.026	27.3392	17416.4	0	4120.12	2361.59	60748.7		2023-12-12	11:03:52.590000	586.896	350.988	3.4289	0	0	2956.24	522.898	64270.2		2023-11-10	11:11:24.485000	336.958	235.798	673.212	146694
											2023-10-24	12:38:16.086000	753.383	330.86	50.6239	27110.9	0	3379.17	2839.31	55239.6		2023-10-26	11:08:08	857.008	407.601	27.1889	17469.1	0	4114.38	2343.45	60763.5		2023-12-12	11:04:03.566000	593.763	352.404	3.4141	0	0	2972.22	526.821	64443.5		2023-11-10	11:11:35.299000	336.197	233.104	685.016	146699
											2023-10-24	12:38:26.897000	753.041	330.932	50.2679	27187.7	0	3381.4	2813.33	55257.8		2023-10-26	11:08:19	857.215	406.436	27.0789	17599.3	0	4114.32	2338.32	60666.4		2023-12-12	11:04:14.522000	599.066	351.876	3.3453	0	0	2981.94	527.28	64540.3		2023-11-10	11:11:46.099000	330.795	231.561	686.545	147082
											2023-10-24	12:38:37.872000	751.202	329.486	49.8938	27247.5	0	3374.46	2790.88	55222		2023-10-26	11:08:29	859.634	406.358	26.9088	17641.9	0	4113.97	2321.56	60731.4		2023-12-12	11:04:25.324000	603.306	352.044	3.314	0	0	2985.14	526.704	64521		2023-11-10	11:11:57.081000	329.184	229.452	689.452	147000
											2023-10-24	12:38:48.662000	752.376	329.919	49.5684	27280.9	0	3374.52	2769.16	55248.1		2023-10-26	11:08:40	860.179	403.743	26.7752	17722.6	0	4105.79	2307.54	60537.2		2023-12-12	11:04:36.301000	605.691	352.824	3.2814	0	0	2991.93	527.106	64534.5		2023-11-10	11:12:08.063000	328.529	226.182	690.786	147311
											2023-10-24	12:38:59.637000	751.395	329.554	49.1761	27369.6	0	3370.3	2746.69	55270.5		2023-10-26	11:08:51	863.102	403.158	26.5723	17789.2	0	4109.64	2290.89	60523.6		2023-12-12	11:04:47.278000	607.431	353.529	3.2542	0	0	3003.46	526.476	64474.5		2023-11-10	11:12:18.873000	320.097	224.736	697.577	147679
											2023-10-24	12:39:10.441000	753.693	329.061	48.7845	27435.2	0	3369.36	2722.52	55093.7		2023-10-26	11:09:02	865.253	400.711	26.4242	17868.3	0	4099.57	2275.91	60507.5		2023-12-12	11:04:58.255000	601.447	353.054	3.2264	0	0	2989.34	524.617	64644.6		2023-11-10	11:12:29.688000	319.37	222.854	691.388	147753
											2023-10-24	12:39:21.416000	751.519	328.132	48.4398	27487.2	0	3363.92	2704.87	55201.1		2023-10-26	11:09:13	872.83	400.254	26.304	17920.4	0	4095.42	2262.73	60451.6		2023-12-12	11:05:09.062000	593.681	352.292	3.1833	0	0	2978.03	519.388	64638.3		2023-11-10	11:12:40.670000	315.813	219.41	689.795	147943
											2023-10-24	12:39:32.391000	753.311	328.257	48.0568	27560.6	0	3357.28	2679.45	55185.8		2023-10-26	11:09:24	867.396	398.447	26.1335	17984.4	0	4097.82	2247.4	60381.1		2023-12-12	11:05:20.039000	598.871	352.482	3.1725	0	0	2986.55	520.076	64582.5		2023-11-10	11:12:51.632000	313.089	218.562	692.628	148357
											2023-10-24	12:39:43.195000	749.702	326.437	47.7272	27609.9	0	3357.22	2658.11	54953.9		2023-10-26	11:09:35	871.349	397.798	26.0052	18042.2	0	4090.98	2233.21	60345		2023-12-12	11:05:31.016000	603.37	352.681	3.1434	0	0	2997.36	520.93	64548.7		2023-11-10	11:13:02.443000	320.327	217.743	687.321	148895
											2023-10-24	12:39:54.169000	749.3	325.957	47.392	27688	0	3355.77	2638.76	55021.5		2023-10-26	11:09:46	871.437	395.45	25.8386	18118.4	0	4079.14	2217.95	60301.2		2023-12-12	11:05:41.816000	608.48	353.77	3.1273	0	0	3001.8	520.626	64616.8		2023-11-10	11:13:13.383000	323.079	216.918	683.341	149381
											2023-10-24	12:40:05.112000	752.518	326.436	47.0767	27709.4	0	3349.96	2619.34	55067		2023-10-26	11:09:59	873.51	395.623	25.7065	18194.7	0	4085.21	2203.59	60189.3		2023-12-12	11:05:52.793000	611.921	352.598	3.1045	0	0	3006.41	521.339	64596.4		2023-11-10	11:13:26.196000	319.666	213.465	680.853	149960
											2023-10-24	12:40:15.912000	751.917	325.516	46.7202	27789.1	0	3351.26	2597.01	54959.3		2023-10-26	11:10:09	873.374	395.397	25.5257	18269.7	0	4072.24	2185.96	60243.2		2023-12-12	11:06:03.770000	614.538	353.977	3.0883	0	0	3007.89	521.162	64542.2		2023-11-10	11:13:37.015000	326.678	214.214	679.385	150889
											2023-10-24	12:40:26.847000	748.648	324.799	46.4103	27867.8	0	3347.56	2578.86	55059		2023-10-26	11:10:20	874.258	393.321	25.3605	18329	0	4066.05	2171.3	60150.9		2023-12-12	11:06:14.579000	615.638	352.241	3.0549	0	0	3013.54	520.83	64617.4		2023-11-10	11:13:47.997000	334.665	212.879	676.186	151070
											2023-10-24	12:40:37.659000	747.824	324.144	46.0798	27897.6	0	3339.46	2557.3	54994.1		2023-10-26	11:10:31	875.707	392.39	25.2397	18377.4	0	4066.59	2158.94	60019.3		2023-12-12	11:06:25.882000	619.964	352.803	3.0357	0	0	3015.76	520.535	64578		2023-11-10	11:13:58.800000	339.301	211.939	674.365	151579
											2023-10-24	12:40:48.634000	748.55	324.972	45.7613	27970.5	0	3339.7	2539.83	55057.9		2023-10-26	11:10:42	876.864	392.237	25.0916	18427.5	0	4063.72	2142.7	59989.6		2023-12-12	11:06:36.859000	621.425	352.551	3.0196	0	0	3017.32	519.935	64649.7		2023-11-10	11:14:09.607000	342.974	211.284	662.942	152042
											2023-10-24	12:40:59.609000	747.266	323.996	45.4157	28006.2	0	3339.21	2518.55	54976.1		2023-10-26	11:10:53	875.798	391.127	24.9618	18494.5	0	4053.5	2126.32	59889.2		2023-12-12	11:06:47.682000	622.842	352.29	3.0008	0	0	3019.91	519.162	64692.9		2023-11-10	11:14:20.421000	348.635	211.297	659.497	152609
											2023-10-24	12:41:10.584000	745.95	323.406	45.1065	28054.6	0	3329.46	2502.12	54892.2		2023-10-26	11:11:04	879.653	389.597	24.8098	18551.4	0	4048.46	2114.74	59945.4		2023-12-12	11:06:58.630000	610.196	352.497	2.9615	0	0	2997.57	514.876	64654.7		2023-11-10	11:14:31.217000	347.062	209.99	654.831	153470
											2023-10-24	12:41:21.390000	746.111	323.482	44.7866	28113.6	0	3329.48	2482.09	54734.3		2023-10-26	11:11:15	879.858	388.429	24.6923	18621.2	0	4050.87	2101.05	59869.2		2023-12-12	11:07:09.445000	602.987	350.279	2.9409	0	0	2976.08	508.71	64380.7		2023-11-10	11:14:42.014000	350.729	209.996	652.325	153684
											2023-10-24	12:41:32.365000	746.787	322.524	44.5145	28180.7	0	3329.12	2465.99	54939.5		2023-10-26	11:11:25	879.89	387.764	24.5321	18712.6	0	4044.27	2086.82	59866.6		2023-12-12	11:07:20.422000	607.233	352.011	2.9453	0	0	2991.96	510.183	64590.3		2023-11-10	11:14:52.812000	351.308	209.3	649.922	154511
											2023-10-24	12:41:43.340000	744.577	323.135	44.2346	28240.1	0	3324.41	2447.12	54862.9		2023-10-26	11:11:36	880.465	386.631	24.4253	18740.7	0	4038.3	2075.54	59803.8		2023-12-12	11:07:31.399000	610.297	352.457	2.9317	0	0	2996.55	510.879	64615.2		2023-11-10	11:15:03.794000	357.554	208.915	645.622	155025
											2023-10-24	12:41:54.159000	749.268	321.961	43.9341	28308.8	0	3316.06	2432.36	54853.7		2023-10-26	11:11:47	882.675	385.412	24.2763	18793.4	0	4035.1	2061.59	59709.5		2023-12-12	11:07:42.213000	613.438	352.063	2.9193	0	0	2998.7	510.788	64739.1		2023-11-10	11:15:14.776000	361.573	208.569	636.111	155179
											2023-10-24	12:42:04.960000	746.545	322.28	43.6661	28315.8	0	3318.98	2412.58	54823.2		2023-10-26	11:11:58	880.343	385.211	24.1121	18845	0	4016.98	2043.89	59767.8		2023-12-12	11:07:53.191000	616.698	351.124	2.9093	0	0	3005.36	510.678	64681		2023-11-10	11:15:25.595000	360.408	208.758	635.591	156087
											2023-10-24	12:42:15.934000	749.043	322.06	43.3879	28372.3	0	3314.32	2395.74	54855.5		2023-10-26	11:12:09	881.969	383.889	24.0538	18921.3	0	4020.26	2036.26	59772.8		2023-12-12	11:08:04.009000	618.884	352.123	2.8925	0	0	3006.06	510.568	64585		2023-11-10	11:15:36.578000	361.87	208.864	629.351	156373
											2023-10-24	12:42:26.722000	747.224	320.929	43.1004	28438.3	0	3313.12	2378.43	54796.6		2023-10-26	11:12:20	881.545	382.652	23.9226	18981.2	0	4015.27	2023.36	59580.4		2023-12-12	11:08:14.986000	621.132	350.522	2.8819	0	0	3008.98	510.041	64735.5		2023-11-10	11:15:47.392000	361.909	208.26	630.927	156913
[truncated: 236 more rows]
[truncated: 33 more columns]
