# Supplementary material for: Production of hydrogen and carbon nanotubes from methane using a multi-pass floating catalyst chemical vapour deposition reactor with process gas recycling
Source: Nat Energy. 2025 Dec 1;11(1):121–34. doi: 10.1038/s41560-025-01925-3 (PMC12851937; doi:10.1038/s41560-025-01925-3)
Supplement: Supplementary file 5 — Source_Data_Figure_2_Images.pdf contains unprocessed images of the aerogel and mat used in Fig. 2b,c, and unprocessed render of the reactor used in Fig. 2a. Source_Data_Figure_2.xlsx contains the H2 concentrations and effluent flows used to calculate the average H2 concentration and effluent flow in Fig. 2a; data used to calculate the product, waste and recycle stream proportions in Fig. 2d,e. [file 41560_2025_1925_MOESM5_ESM.zip]

Archive with 7 entries (6 files):
- Source_Data_Figure_2/
- Source_Data_Figure_2/.DS_Store
- __MACOSX/Source_Data_Figure_2/._.DS_Store
- Source_Data_Figure_2/Source_Data_Figure_2_Images.pdf
- __MACOSX/Source_Data_Figure_2/._Source_Data_Figure_2_Images.pdf
- Source_Data_Figure_2/Source_Data_Figure_2.xlsx
- __MACOSX/Source_Data_Figure_2/._Source_Data_Figure_2.xlsx
