# Supplementary material for: Production of hydrogen and carbon nanotubes from methane using a multi-pass floating catalyst chemical vapour deposition reactor with process gas recycling
Source: Nat Energy. 2025 Dec 1;11(1):121–34. doi: 10.1038/s41560-025-01925-3 (PMC12851937; doi:10.1038/s41560-025-01925-3)
Supplement: Supplementary file 5 — Source_Data_Figure_2_Images.pdf contains unprocessed images of the aerogel and mat used in Fig. 2b,c, and unprocessed render of the reactor used in Fig. 2a. Source_Data_Figure_2.xlsx contains the H2 concentrations and effluent flows used to calculate the average H2 concentration and effluent flow in Fig. 2a; data used to calculate the product, waste and recycle stream proportions in Fig. 2d,e. [file 41560_2025_1925_MOESM5_ESM.zip › Source_Data_Figure_2/Source_Data_Figure_2.xlsx]

## Sheet: 2a
H2 concentration and uncorrected median flow rate from Supplementary Figure 3.
Run	Effluent flow (SCCM)	H2 conc. (vol%)
1	22.6	85.36
2	25.7	85.24
3	24	84.28
4	23.6	84.34
5	26.8	84.49
Avg	24.54	84.742
Alicat MFM flow rate corrections for gas mixture according to method in Supplementary Note 7
Gas	Viscosity 0C (µPa.s)	Viscosity 0C (Pa.s)	Mole fraction	Weighted viscosity (μPa.s)		Total mol frac:	1
H2	0.837	8.37e-06	0.847	0.708939		Avererage viscosity (μPa.s)	0.912802
CH4	1.03	1.03e-05	0.054485	0.0561195
C2H6	0.849	8.49e-06	0	0		Corrected flow rate (SCCM):	22.5021
C2H4	0.97	9.7e-06	0.00314793	0.00305349
C2H2	0.943	9.43e-06	0.000689336	0.000650044		Flow rate error (frac)	0.0830429
C6H6	0.7	7e-06	0.000305726	0.000214008		Flow rate error (%)	8.30429
H2S	1.13	1.13e-05	0.0222534	0.0251464
H2O	0.92	9.2e-06	0.00156538	0.00144015		Correction factor	0.916957
CO	1.66	1.66e-05	0.0276241	0.0458561
CO2	1.37	1.37e-05	2.72818e-05	3.73761e-05
Ar	2.1	2.1e-05	0	0
N2	1.663	1.663e-05	0.0429018	0.0713457
Total			1	0.912802
Alicat V (SCCM):	24.54
Geo factor (KΔP):	20.54
Corrected effluent flow rate (SCCM):		22.5021

## Sheet: 2d
Single-pass process outputs
Lab scale (Values from mass conversions in fig. 4a)
g/h	Hydrogen	Carbon	Iron	Sulfur	Total	Mass frac
Aerogel	0	0.13199	0.0607772	0.0121554	0.204922	0.0125089
Effluent	10.3762	4.2938	0	0.129667	14.7996	0.903402
Loss	0.208796	1.12894	0.0331784	0.00663569	1.37755	0.084089
Total	10.585	5.55473	0.0939556	0.148459	16.3821	1
Mass frac	0.646129	0.339073	0.00573526	0.00906225	1
	g/h	fraction
Product	0.13199	0.805694
Waste	16.2501	99.1943
Pilot scale (Values from mass conversions in fig. 6a)
g/h	Hydrogen	Carbon	Iron	Sulfur	Total	Mass frac
Aerogel	0	30	1.31025	0.26205	31.5723	0.143158
Effluent	164.407	14.1262	0	1.71313	180.247	0.817294
Loss	1.08379	5.86	1.47031	0.294062	8.72195	0.039548
Total	165.491	49.9862	2.78056	2.26924	220.541	1
Mass frac	0.750387	0.226653	0.0126079	0.0102894	1
	g/h	fraction
Product	30	13.6029
Waste	190.541	86.3971

## Sheet: 2e
Multi-pass process outputs
Lab scale (Values from mass conversions in fig. 3b)
g/hr	Hydrogen	Carbon	Iron	Sulfur	Total	Mass frac
Aerogel	0	0.164886	0.0445184	0.00890367	0.218308	0.189807
Effluent	0.119345	0.0655068	0	0.0554382	0.24029	0.208919
Loss	0.0683719	0.563862	0.0494372	0.00988745	0.691559	0.601274
Total	0.187717	0.794255	0.0939556	0.0742293	1.15016	1
Mass frac	0.16321	0.690562	0.0816894	0.0645385	1
	g/h	fraction
Product	0.266534	0.231737
Waste	0.883622	0.768263
Pilot scale (Values from mass conversions in fig. 5b)
g/hr	Hydrogen	Carbon	Iron	Sulfur	Total	Mass frac
Aerogel	0	30	1.31025	0.26205	31.5723	0.600119
Effluent	10.0787	2.08233	0	0.578507	12.7395	0.24215
Loss	0.710562	5.86	1.47031	0.294062	8.29822	0.157731
Total	10.7892	37.9423	2.78056	1.13462	52.61	1
Mass frac	0.205079	0.7212	0.0528523	0.0215666	1
	g/h	fraction
Product	39.4554	0.74996
Waste	13.1546	0.25004
