# Supplementary material for: Production of hydrogen and carbon nanotubes from methane using a multi-pass floating catalyst chemical vapour deposition reactor with process gas recycling
Source: Nat Energy. 2025 Dec 1;11(1):121–34. doi: 10.1038/s41560-025-01925-3 (PMC12851937; doi:10.1038/s41560-025-01925-3)
Supplement: Supplementary file 6 — Data and calculations used to produce the Sankey diagrams. [file 41560_2025_1925_MOESM6_ESM.xlsx]

## Sheet: Fig. 3a (Lab SP) 
Molecular/ atomic properties									Process inputs								Effluent gas composition									Process outputs
	Atomic weight (g/mol)								Inputs by Mass									Effluent Species								Outputs
	Hydrogen	Carbon	Iron	Sulfur	Oxygen				g/hr	Hydrogen	Carbon	Iron	Sulfur	Total				Vol frac	SCCM	SCM/h	g/hr	Wt frac				g/hr	Hydrogen	Carbon	Iron	Sulfur	Total	Mass frac
	1.00784	12.011	55.845	32.065	15.9994				H2	8.82743	0	0	0	8.82743			H2	0.929788	1695	0.1017	9.03274	0.607753				Aerogel	0	0.13199	0.0607752	0.012155	0.20492	0.0125088
									CH4	1.7219	5.13021	0	0	6.85211			CH4	0.0645301	117.638	0.0070583	4.98854	0.335645				Effluent	10.3762	4.2938	0	0.129667	14.7996	0.903402
Precursor Species Composition									Ferrocene	0.0169563	0.202077	0.0939556	0	0.312989			Ethane	0	0	0	0	0				Loss	0.208796	1.12894	0.0331804	0.00663608	1.37756	0.0840891
Atoms	Hydrogen	Carbon	Iron	Sulfur		Total			Thiophene	0.0186649	0.22244	0	0.148459	0.389564			Ethylene	0.00303915	5.54036	0.000332422	0.410845	0.027643				Total	10.585	5.55473	0.0939556	0.148459	16.3821	1
H2	2	0	0	0		2			Total	10.585	5.55473	0.0939556	0.148459	16.3821			Acetylene	0.00063287	1.15372	6.92233e-05	0.0794079	0.00534283				Mass frac	0.646129	0.339073	0.00573526	0.00906225	1
CH4	4	1	0	0		5											Benzene	0.000354585	0.646409	3.87845e-05	0.133522	0.00898384
Ferrocene	10	10	1	0		21			Mass frac	Hydrogen	Carbon	Iron	Sulfur	Total			H2O	0.000632617	1.15326	6.91957e-05	0.0549194	0.00369516
Thiophene	4	4	0	1		9			H2	0.538846	0	0	0	0.538846			CO	0.000183156	0.333893	2.00336e-05	0.0247214	0.00166334
									CH4	0.105109	0.31316	0	0	0.418268			H2S	0.000839173	1.52981	9.17887e-05	0.137819	0.00927291
g/mol	Hydrogen	Carbon	Iron	Sulfur		Total			Ferrocene	0.00103505	0.0123353	0.00573526	0	0.0191056			Inert	0	0	0	0	0
H2	2.01568	0	0	0		2.01568			Thiophene	0.00113935	0.0135783	0	0.00906225	0.0237799			Total	1	1823	0.10938	14.8625	1
CH4	4.03136	12.011	0	0		16.0424			Total	0.646129	0.339073	0.00573526	0.00906225	1
Ferrocene	10.0784	120.11	55.845	0		186.033											Total pyrolysis	0.0040266	7.34049	0.00044043	0.623775	0.0419697
Thiophene	4.03136	48.044	0	32.065		84.1404			Input by moles of precursor molecules								Total effluent wihout O + N2				14.7996
									mol/hr					Total			Total oxides without O				0.0167455
Mass frac	Hydrogen	Carbon	Iron	Sulfur		Total			H2					4.37938
H2	1	0	0	0		1			CH4					0.427126
CH4	0.251295	0.748705	0	0		1			Ferrocene					0.00168244				Effluent elements (g/hr)
Ferrocene	0.0541752	0.645637	0.300188	0		1			Thiophene					0.00462993			g/hr	Hydrogen	Carbon	Iron	Sulfur	Oxygen	Total
Thiophene	0.0479123	0.570998	0	0.381089		1			Total					4.81282			H2	9.03274	0	0	0	0	9.03274
																	CH4	1.25359	3.73494	0	0	0	4.98854
									Input by moles of atoms								Ethane	0	0	0	0	0	0
									mol/hr	Hydrogen	Carbon	Iron	Sulfur	Total			Ethylene	0.0590398	0.351805	0	0	0	0.410845
Effluent Species Composition									H2	8.75876	0	0	0	8.75876			Acetylene	0.00614728	0.0732606	0	0	0	0.0794079
Atoms	Hydrogen	Carbon	Iron	Sulfur	Oxygen	Total			CH4	1.7085	0.427126	0	0	2.13563			Benzene	0.0103365	0.123186	0	0	0	0.133522
H2	2	0	0	0	0	2			Ferrocene	0.0168244	0.0168244	0.00168244	0	0.0353311			H2O	0.00614485	0	0	0	0.0487746	0.0549194
CH4	4	1	0	0	0	5			Thiophene	0.0185197	0.0185197	0	0.00462993	0.0416693			CO	0	0.0106007	0	0	0.0141208	0.0247214
C2H6	6	2	0	0	0	8			Total	10.5026	0.46247	0.00168244	0.00462993	10.9714			H2S	0.0081512	0	0	0.129667	0	0.137819
C2H4	4	2	0	0	0	6											Inert	0	0	0	0	0	0
C2H2	2	2	0	0	0	4											Total	10.3762	4.2938	0	0.129667	0.0628953	14.8625
C6H6	6	6	0	0	0	12
H2S	2	0	0	1	0	3
H2O	2	0	0	0	1	3
CO	0	1	0	0	1	2
Effluent Species Composition
g/mol	Hydrogen	Carbon	Iron	Sulfur	Oxygen	Total
H2	2.01568	0	0	0	0	2.01568
CH4	4.03136	12.011	0	0	0	16.0424
C2H6	6.04704	24.022	0	0	0	30.069
C2H4	4.03136	24.022	0	0	0	28.0534
C2H2	2.01568	24.022	0	0	0	26.0377
C6H6	6.04704	72.066	0	0	0	78.113
H2O	2.01568	0	0	0	15.9994	18.0151
CO	0	12.011	0	0	15.9994	28.0104
H2S	2.01568	0	0	32.065	0	34.0807
Effluent Species Composition
Mass frac	Hydrogen	Carbon	Iron	Sulfur	Oxygen	Total
H2	1	0	0	0	0	1
CH4	0.251295	0.748705	0	0	0	1
C2H6	0.201105	0.798895	0	0	0	1
C2H4	0.143703	0.856297	0	0	0	1
C2H2	0.077414	0.922586	0	0	0	1
C6H6	0.077414	0.922586	0	0	0	1
H2O	0.111888	0	0	0	0.888112	1
CO	0	0.428805	0	0	0.571195	1
H2S	0.0591444	0	0	0.940856	0	1
	Specific gas constant (J/kgK)
H2	4124.2
CH4	518.28
C2H6	276.51
C2H4	296.38
C2H2	319.32
C6H6	106.4
H2O	461.52
CO	296.84
H2S	243.96
N2	297

## Sheet: Fig. 3b (Lab MP)
Molecular/ atomic properties									Process inputs								Effluent gas composition									Process outputs
	Atomic weight (g/mol)								Inputs by Mass									Effluent Species								Outputs
	Hydrogen	Carbon	Iron	Sulfur	Oxygen				g/hr	Hydrogen	Carbon	Iron	Sulfur	Total				Vol frac	SCCM	SCM/h	g/hr	Wt frac				g/hr	Hydrogen	Carbon	Iron	Sulfur	Total	Mass frac
	1.00784	12.011	55.845	32.065	15.9994				H2	0	0	0	0	0			H2	0.847	19.0744	0.00114447	0.101648	0.309607				Aerogel	0	0.164886	0.04452	0.00890399	0.21831	0.189809
									CH4	0.161428	0.480957	0	0	0.642385			CH4	0.054485	1.227	7.36201e-05	0.0520318	0.158481				Effluent	0.119345	0.0655066	0	0.0554382	0.24029	0.208919
Precursor Species Composition									Ferrocene	0.0169563	0.202077	0.0939556	0	0.312989			Ethane	0	0	0	0	0				Loss	0.0683719	0.563862	0.0494356	0.00988713	0.691557	0.601272
Atoms	Hydrogen	Carbon	Iron	Sulfur		Total			Thiophene	0.00933245	0.11122	0	0.0742293	0.194782			Ethylene	0.00314793	0.0708914	4.25348e-06	0.00525694	0.0160119				Total	0.187717	0.794255	0.0939556	0.0742293	1.15016	1
H2	2	0	0	0		2			Total	0.187717	0.794255	0.0939556	0.0742293	1.15016			Acetylene	0.000689336	0.0155238	9.31431e-07	0.00106847	0.0032544				Mass frac	0.16321	0.690562	0.0816894	0.0645385	1
CH4	4	1	0	0		5											Benzene	0.000305726	0.00688496	4.13098e-07	0.00142216	0.00433169
Ferrocene	10	10	1	0		21			Mass frac	Hydrogen	Carbon	Iron	Sulfur	Total			H2O	0.00156538	0.0352523	2.11514e-06	0.00167875	0.00511323
Thiophene	4	4	0	1		9			H2	0	0	0	0	0			CO	0.0276241	0.622096	3.73257e-05	0.0460599	0.140292
									CH4	0.140353	0.418167	0	0	0.55852			H2S	0.0290434	0.654058	3.92435e-05	0.0589232	0.179471
g/mol	Hydrogen	Carbon	Iron	Sulfur		Total			Ferrocene	0.0147426	0.175696	0.0816894	0	0.272127			Inert	0.0361391	0.813853	4.88312e-05	0.0602252	0.183437
H2	2.01568	0	0	0		2.01568			Thiophene	0.00811407	0.0967	0	0.0645385	0.169353			Total	1	22.52	0.0013512	0.328315	1
CH4	4.03136	12.011	0	0		16.0424			Total	0.16321	0.690562	0.0816894	0.0645385	1
Ferrocene	10.0784	120.11	55.845	0		186.033											Total pyrolysis	0.00414299	0.0933002	5.59801e-06	0.00774757	0.023598
Thiophene	4.03136	48.044	0	32.065		84.1404			Input by moles of precursor molecules								Total effluent wihout O + N2				0.24029
									mol/hr					Total			Total oxides without O				0.0199386
Mass frac	Hydrogen	Carbon	Iron	Sulfur		Total			H2					0
H2	1	0	0	0		1			CH4					0.0400431
CH4	0.251295	0.748705	0	0		1			Ferrocene					0.00168244				Effluent elements (g/hr)
Ferrocene	0.0541752	0.645637	0.300188	0		1			Thiophene					0.00231496			g/hr	Hydrogen	Carbon	Iron	Sulfur	Oxygen	Total
Thiophene	0.0479123	0.570998	0	0.381089		1			Total					0.0440405			H2	0.101648	0	0	0	0	0.101648
																	CH4	0.0130753	0.0389565	0	0	0	0.0520318
									Input by moles of atoms								Ethane	0	0	0	0	0	0
									mol/hr	Hydrogen	Carbon	Iron	Sulfur	Total			Ethylene	0.00075544	0.0045015	0	0	0	0.00525694
Effluent Species Composition									H2	0	0	0	0	0			Acetylene	8.27144e-05	0.000985754	0	0	0	0.00106847
Atoms	Hydrogen	Carbon	Iron	Sulfur	Oxygen	Total			CH4	0.160172	0.0400431	0	0	0.200215			Benzene	0.000110095	0.00131206	0	0	0	0.00142216
H2	2	0	0	0	0	2			Ferrocene	0.0168244	0.0168244	0.00168244	0	0.0353311			H2O	0.000187833	0	0	0	0.00149092	0.00167875
CH4	4	1	0	0	0	5			Thiophene	0.00925985	0.00925985	0	0.00231496	0.0208347			CO	0	0.0197507	0	0	0.0263092	0.0460599
C2H6	6	2	0	0	0	8			Total	0.186256	0.0661273	0.00168244	0.00231496	0.256381			H2S	0.00348497	0	0	0.0554382	0	0.0589232
C2H4	4	2	0	0	0	6											Inert	0	0	0	0	0	0.0602252
C2H2	2	2	0	0	0	4											Total	0.119345	0.0655066	0	0.0554382	0.0278001	0.328315
C6H6	6	6	0	0	0	12
H2S	2	0	0	1	0	3
H2O	2	0	0	0	1	3
CO	0	1	0	0	1	2
Effluent Species Composition
g/mol	Hydrogen	Carbon	Iron	Sulfur	Oxygen	Total
H2	2.01568	0	0	0	0	2.01568
CH4	4.03136	12.011	0	0	0	16.0424
C2H6	6.04704	24.022	0	0	0	30.069
C2H4	4.03136	24.022	0	0	0	28.0534
C2H2	2.01568	24.022	0	0	0	26.0377
C6H6	6.04704	72.066	0	0	0	78.113
H2O	2.01568	0	0	0	15.9994	18.0151
CO	0	12.011	0	0	15.9994	28.0104
H2S	2.01568	0	0	32.065	0	34.0807
Effluent Species Composition
Mass frac	Hydrogen	Carbon	Iron	Sulfur	Oxygen	Total
H2	1	0	0	0	0	1
CH4	0.251295	0.748705	0	0	0	1
C2H6	0.201105	0.798895	0	0	0	1
C2H4	0.143703	0.856297	0	0	0	1
C2H2	0.077414	0.922586	0	0	0	1
C6H6	0.077414	0.922586	0	0	0	1
H2O	0.111888	0	0	0	0.888112	1
CO	0	0.428805	0	0	0.571195	1
H2S	0.0591444	0	0	0.940856	0	1
	Specific gas constant (J/kgK)
H2	4124.2
CH4	518.28
C2H6	276.51
C2H4	296.38
C2H2	319.32
C6H6	106.4
H2O	461.52
CO	296.84
H2S	243.96
N2	297
