# Supplementary material for: Production of hydrogen and carbon nanotubes from methane using a multi-pass floating catalyst chemical vapour deposition reactor with process gas recycling
Source: Nat Energy. 2025 Dec 1;11(1):121–34. doi: 10.1038/s41560-025-01925-3 (PMC12851937; doi:10.1038/s41560-025-01925-3)
Supplement: Supplementary file 7 — Source_Data_Figure_5.xlsx contains the data for each repeat used to obtain the average values presented in. Fig. 5a. Source_Data_Figure_5_images.pdf contains the unprocessed TEM images used in Fig. 5d–h. [file 41560_2025_1925_MOESM7_ESM.zip]

Archive with 7 entries (6 files):
- Source_Data_FIgure_5/
- Source_Data_FIgure_5/.DS_Store
- __MACOSX/Source_Data_FIgure_5/._.DS_Store
- Source_Data_FIgure_5/Source_Data_Figure_5.xlsx
- __MACOSX/Source_Data_FIgure_5/._Source_Data_Figure_5.xlsx
- Source_Data_FIgure_5/Source_Data_Figure_5_images.pdf
- __MACOSX/Source_Data_FIgure_5/._Source_Data_Figure_5_images.pdf
