# Supplementary material for: Production of hydrogen and carbon nanotubes from methane using a multi-pass floating catalyst chemical vapour deposition reactor with process gas recycling
Source: Nat Energy. 2025 Dec 1;11(1):121–34. doi: 10.1038/s41560-025-01925-3 (PMC12851937; doi:10.1038/s41560-025-01925-3)
Supplement: Supplementary file 7 — Source_Data_Figure_5.xlsx contains the data for each repeat used to obtain the average values presented in. Fig. 5a. Source_Data_Figure_5_images.pdf contains the unprocessed TEM images used in Fig. 5d–h. [file 41560_2025_1925_MOESM7_ESM.zip › Source_Data_FIgure_5/Source_Data_Figure_5.xlsx]

## Sheet: Fig. 4a
Type	Date	Run time (min)	Mat mass (mg)	Rod mass (mg)	Sample mass (mg)	Mass production (mg/hr)	Raman G/D	Iron Content (%)	Density (kg/m3)	Electrical cond (S/m)	Specific cond (S.m2/kg)
SP	2023-11-16	66	165.41	50.74	216.15	196.5	1.54	30.949	131.988	3626.52	27.4761
SP	2023-11-20	59	151.54	53.96	205.5	208.983	1.44	29.858	173.948	4246.29	24.4112
SP	2023-12-12	36	104.36	21.21	125.57	209.283	1.64	28.169	107.86	3056.46	28.3374
SP	Average	53.6667	140.437	41.97	182.407	204.922	1.54	29.6587	137.932	3643.09	26.7416
					0
MP	2023-05-09	33	94.89	26.09	120.98	219.964	1.39	19.38	145.382	1466.07	10.0842
MP	2023-05-10	55	77.59	112.33	189.92	207.185	1.23	19.34	137.039	1617.44	11.8028
MP	2023-05-12	52	168.96	32.15	201.11	232.05	1.4	20.3925	134.891	1694.68	12.5633
MP	2023-05-19	77	186.19	100.33	286.52	223.262	1.59	20.53
MP	2023-05-22	76	229.39	35.44	264.83	209.076	1.44	22.32
MP	Average	58.6	151.404	61.268	212.672	218.308	1.41	20.3925	139.104	1592.73	11.4835
					0
Mpbio	2023-11-10	44	73.52	29.14	102.66	139.991	1.87	36.209	175.725	3657.9	20.816
Mpbio	2023-11-13	39	71.29	60.22	131.51	202.323	1.74	33.289	171.398	3899.17	22.7492
Mpbio	2023-11-15	43	36.09	81.67	117.76	164.316	1.76	33.267	224.119	4938.51	22.0353
Mpbio	Average	42	60.3	57.01	117.31	168.877	1.79	34.255	190.414	4165.19	21.8668
SP2	2025-04-25	30	29.11	2.62	31.73	63.46	5.2	16.25	315.568	73899	234
SP2	2025-04-28	30	19.83	6.69	26.52	53.04	6.4	18.018	263.125	62488	237
SP2	2025-05-02	30	18.71	9.9	28.61	57.22	6.98	19.419	237.215	56087	236.43
SP2	2025-05-07	30	24.47	5.93	30.4	60.8	4.9095	18.538	275.873	62201	225.47
SP2	Average	30	23.03	6.285	29.315	58.63	5.87238	18.0562	272.945	63668.8	233.225
MP2	2025-04-29	30	39.85	3.98	43.83	87.66	6.6	10.0827	148.894	33161	223
MP2	2025-04-30	30	23.18	26.83	50.01	100.02	5.9	12.471	166.466	31343	188.3
MP2	2025-05-01	30	27.48	19.25	46.73	93.46	6.42	11.55	166.332	38338	230.49
MP2	2025-05-06	30	37.6	2.02	39.62	79.24	5.25	14.651	182.742	39038	213.62
MP2	Average	30	32.0275	13.02	45.0475	90.095	6.0425	12.1887	166.109	35470	213.852

## Sheet: Fig. 4b
Raman Spectra
SP			MP			Mpbio			SP2			MP2
Raman Shift (cm-1)	Intensity (counts)		Raman Shift (cm-1)	Intensity (counts)		Raman Shift (cm-1)	Intensity (counts)		Raman Shift (cm-1)	Intensity (counts)		Raman Shift (cm-1)	Intensity (counts)
70.6297	148.982		70.7047	116.869		70.7047	155.378		53.2369	82.4444		53.2369	147.889
72.49	149.091		72.5648	112.681		72.5648	156.498		55.1034	87.2222		55.1034	158.111
74.3501	148.637		74.4246	115.604		74.4246	152.202		56.9674	92.8889		56.9674	169.889
76.2105	148.359		76.284	114.265		76.284	153.645		58.8331	99.7778		58.8331	185.667
78.0698	144.758		78.1431	112.055		78.1431	150.006		60.6963	107.889		60.6963	196.556
79.928	142.44		80.0018	112.942		80.0018	148.154		62.5592	113.667		62.5592	199.222
81.7866	142.285		81.8601	110.538		81.8601	149.347		64.4238	116.333		64.4238	211.667
83.6433	140.558		83.7159	110.506		83.7159	149.103		66.2859	124.889		66.2859	215
85.5011	137.194		85.5734	110.652		85.5734	149.07		68.1476	126.333		68.1476	221
87.3586	136.931		87.4307	106.869		87.4307	144.558		70.009	133.222		70.009	228.111
89.2143	135.164		89.2854	107.657		89.2854	143.229		71.87	133.111		71.87	223.667
91.0702	134.379		91.1418	108.248		91.1418	144.361		73.7306	132.889		73.7306	226.778
92.9266	131.788		92.9979	106.014		92.9979	141.634		75.5909	135.333		75.5909	235.889
94.7804	130.365		94.8515	103.851		94.8515	138.75		77.4508	136.222		77.4508	225.667
96.6361	128.464		96.7069	105.547		96.7069	137.313		79.3103	136.667		79.3103	231
98.4891	127.183		98.5597	102.907		98.5597	135.954		81.1694	138.556		81.1694	231.222
100.342	127.348		100.412	100.664		100.412	135.31		83.0282	135.222		83.0282	243.222
102.196	125.426		102.266	101.317		102.266	133.719		84.8866	141		84.8866	245.444
104.049	127.148		104.118	102.805		104.118	134.379		86.7425	143.556		86.7425	245.222
105.901	123.074		105.97	102.414		105.97	132.715		88.6002	140.444		88.6002	243.667
107.752	123.569		107.821	101.812		107.821	132.153		90.4575	141.333		90.4575	236.778
109.603	126.351		109.671	102.182		109.671	132.77		92.3123	140.556		92.3123	238.333
111.454	122.447		111.522	101.111		111.522	132.988		94.1689	144.667		94.1689	229.889
113.306	121.114		113.374	100.458		113.374	128.098		96.0229	145.111		96.0229	226.111
115.155	118.175		115.223	96.9565		115.223	123.649		97.8788	139		97.8788	215.222
117.003	115.798		117.07	93.7218		117.07	124.513		99.7321	143		99.7321	215.889
118.853	115.291		118.919	93.4005		118.919	121.369		101.587	142.222		101.587	213.444
120.702	108.584		120.768	89.8804		120.768	118.803		103.44	140.889		103.44	213.667
122.55	104.86		122.616	89.1116		122.616	115.194		105.292	143.333		105.292	206.556
124.397	104.802		124.463	86.4451		124.463	112.594		107.144	143.889		107.144	208.111
126.243	100.219		126.309	83.6624		126.309	109.976		108.998	143.889		108.998	206.111
128.091	97.1266		128.156	81.7425		128.156	105.918		110.849	137.222		110.849	205.222
129.937	94.3266		130.002	79.3775		130.002	102.198		112.699	142.444		112.699	203.889
131.781	93.3901		131.846	78.5122		131.846	102.588		114.55	135.444		114.55	198.556
133.628	92.9299		133.692	79.386		133.692	99.3287		116.4	139.111		116.4	200.333
135.472	90.7951		135.536	76.9253		135.536	98.7577		118.249	137.444		118.249	203.444
137.317	87.429		137.381	77.9685		137.381	97.599		120.099	134.222		120.099	195
139.16	87.0605		139.224	76.4693		139.224	98.7126		121.946	131.444		121.946	190.556
141.003	88.15		141.066	76.3885		141.066	93.85		123.794	123		123.794	179.222
142.847	83.3437		142.91	74.3238		142.91	93.8492		125.642	118.333		125.642	169.222
144.689	84.3265		144.752	74.2203		144.752	92.5845		127.49	116.667		127.49	152.333
146.531	85.7391		146.593	75.8972		146.593	95.0092		129.335	111.556		129.335	145.889
148.372	84.2658		148.434	73.2436		148.434	89.8399		131.183	116.778		131.183	140.556
150.213	82.3137		150.274	72.6906		150.274	92.9459		133.029	118.889		133.029	132.556
152.053	80.9407		152.114	71.4376		152.114	89.7191		134.874	110.667		134.874	126.778
153.893	86.5035		153.954	74.3812		153.954	92.4181		136.717	103.444		136.717	126.333
155.733	82.4746		155.794	75.7512		155.794	88.79		138.563	94.7778		138.563	124.111
157.572	79.0917		157.633	71.4653		157.633	87.3792		140.406	86		140.406	118.111
159.411	77.881		159.471	69.6589		159.471	87.2308		142.251	81.1111		142.251	114.778
161.25	79.8105		161.31	69.0237		161.31	86.8768		144.094	77.5556		144.094	111.889
163.088	78.9586		163.148	68.5364		163.148	87.8489		145.936	74.2222		145.936	106.556
164.924	78.6659		164.983	71.0206		164.983	85.5933		147.777	74.8889		147.777	107.444
166.761	78.4939		166.82	68.7939		166.82	86.4527		149.619	74		149.619	103.667
168.598	79.1401		168.657	68.7213		168.657	83.1427		151.46	71.3333		151.46	104.333
170.434	78.8521		170.492	68.85		170.492	83.9644		153.302	73.4444		153.302	102.333
172.27	76.3956		172.328	68.2448		172.328	84.3466		155.143	71.1111		155.143	98.7778
174.103	75.68		174.161	67.3858		174.161	83.5652		156.98	73.4444		156.98	96.5556
175.939	75.8312		175.997	67.2767		175.997	83.7518		158.82	72		158.82	94.7778
177.773	78.8539		177.83	70.9086		177.83	85.1821		160.659	77.6667		160.659	98.3333
179.605	76.1388		179.662	66.5714		179.662	83.2351		162.498	79.1111		162.498	96.7778
181.44	75.884		181.497	68.6871		181.497	80.9288		164.336	79.4444		164.336	94.1111
183.272	73.9388		183.328	66.2207		183.328	83.2667		166.172	85.2222		166.172	93
185.104	74.184		185.16	66.5301		185.16	80.6047		168.01	88.8889		168.01	93.8889
186.936	75.7439		186.991	65.5742		186.991	82.02		169.847	88.4444		169.847	91.6667
188.767	74.1598		188.822	67.3682		188.822	82.1349		171.682	78.2222		171.682	91.2222
190.597	74.9461		190.652	65.3638		190.652	81.0377		173.519	71.7778		173.519	87.4444
192.428	73.0182		192.482	65.3973		192.482	79.7264		175.353	71.1111		175.353	87.6667
194.258	73.4992		194.312	65.5031		194.312	81.7332		177.189	66.5556		177.189	87
196.087	74.6758		196.141	66.0944		196.141	80.3109		179.022	66.7778		179.022	90.3333
197.916	73.7142		197.97	65.1361		197.97	80.3304		180.855	68.2222		180.855	99.6667
199.745	72.8705		199.799	66.617		199.799	80.2554		182.69	75.1111		182.69	90.5556
201.572	74.5061		201.625	66.4721		201.625	82.1588		184.522	84		184.522	82.5556
203.4	73.5186		203.453	64.9995		203.453	85.6604		186.354	96.1111		186.354	83.6667
205.228	71.6604		205.281	64.023		205.281	80.4		188.186	105.222		188.186	82.1111
207.054	74.2208		207.106	67.3322		207.106	84.1755		190.017	89.1111		190.017	81.4444
208.88	72.9059		208.933	66.1928		208.933	83.2138		191.848	74.8889		191.848	80.3333
210.706	72.9916		210.757	65.2678		210.757	85.0945		193.678	66.3333		193.678	83.8889
212.531	71.4029		212.583	64.7612		212.583	84.4764		195.509	62		195.509	83.6667
214.356	73.6315		214.407	66.7994		214.407	84.4406		197.338	60.2222		197.338	85.2222
216.181	73.5768		216.232	67.1638		216.232	84.3738		199.168	58		199.168	81
218.005	73.896		218.055	65.5408		218.055	84.2026		200.995	56.6667		200.995	79.2222
219.828	71.9087		219.878	63.4122		219.878	81.8564		202.824	58.7778		202.824	77.2222
221.65	73.1718		221.7	64.8204		221.7	81.8312		204.652	55.1111		204.652	79.8889
223.473	72.1758		223.522	66.2949		223.522	82.5728		206.48	58.1111		206.48	78.3333
225.296	72.8772		225.345	65.5432		225.345	81.5005		208.305	58.1111		208.305	76.7778
227.117	74.2059		227.166	67.3694		227.166	82.109		210.133	54		210.133	80.3333
228.938	74.7661		228.987	66.7443		228.987	81.1634		211.958	55.3333		211.958	77.4444
230.759	72.794		230.808	66.2367		230.808	82.7857		213.784	57.5556		213.784	77
232.579	75.5981		232.628	64.9087		232.628	80.8906		215.608	55		215.608	78.3333
234.397	75.5405		234.445	66.3175		234.445	81.4454		217.432	58.1111		217.432	76.1111
236.218	79.8118		236.265	71.771		236.265	84.4485		219.255	53.7778		219.255	76.5556
238.037	74.9162		238.084	64.8633		238.084	80.159		221.08	55.8889		221.08	79.4444
239.855	77.8994		239.902	65.8742		239.902	81.5352		222.903	56.7778		222.903	78.3333
241.672	76.206		241.718	66.2573		241.718	82.1984		224.725	55.1111		224.725	77.6667
243.49	77.1577		243.536	64.671		243.536	79.3374		226.547	57.3333		226.547	74.1111
245.306	76.1409		245.352	63.7793		245.352	78.4788		228.369	57.2222		228.369	76.5556
247.123	77.6118		247.169	66.6844		247.169	80.3151		230.19	55.6667		230.19	80.1111
248.939	78.7924		248.984	65.8703		248.984	82.0625		232.011	56.4444		232.011	73.6667
250.755	76.9442		250.8	67.0005		250.8	81.02		233.832	53.7778		233.832	79.4444
252.57	75.2469		252.614	63.0189		252.614	79.9542		235.652	56.8889		235.652	77.2222
254.384	77.1085		254.428	65.4493		254.428	80.0026		237.47	55.4444		237.47	73.2222
256.198	77.1964		256.243	64.6059		256.243	81.0821		239.289	54.7778		239.289	73.6667
258.012	77.0196		258.056	64.6808		258.056	79.5854		241.108	55.8889		241.108	77.2222
259.825	77.2303		259.869	64.6585		259.869	79.934		242.927	53.1111		242.927	75.4444
261.638	75.6799		261.681	63.209		261.681	78.8097		244.743	56.4444		244.743	77.4444
263.45	76.3772		263.493	63.2424		263.493	80.5305		246.561	53.7778		246.561	79
265.262	76.824		265.305	63.9166		265.305	79.9158		248.377	54.5556		248.377	77
267.073	77.1558		267.116	65.6858		267.116	81.0872		250.192	53.5556		250.192	73
268.885	75.2326		268.927	64.4513		268.927	79.3062		252.009	54.8889		252.009	75.4444
270.695	77.7946		270.737	63.1892		270.737	80.2631		253.823	55.7778		253.823	73.8889
272.506	77.5264		272.548	63.0107		272.548	80.2788		255.638	54.8889		255.638	74.1111
274.314	75.9886		274.355	63.3803		274.355	78.2183		257.453	53.2222		257.453	75.8889
276.124	74.7189		276.165	66.1542		276.165	80.6379		259.267	53.5556		259.267	72.7778
277.933	75.574		277.974	62.3804		277.974	79.8613		261.08	54.7778		261.08	76.5556
279.741	75.0725		279.781	64.3875		279.781	78.8777		262.893	53.6667		262.893	73.4444
281.549	75.5307		281.589	62.8856		281.589	79.4555		264.705	53.8889		264.705	74.7778
283.355	75.2792		283.395	62.9965		283.395	78.4959		266.517	56		266.517	78.3333
285.163	75.2863		285.203	64.3297		285.203	79.4026		268.329	55.8889		268.329	76.7778
286.969	73.3563		287.008	62.6838		287.008	79.4956		270.14	56		270.14	76.1111
288.775	73.1601		288.813	61.7653		288.813	76.9562		271.951	55.8889		271.951	77.4444
290.58	71.8896		290.619	61.8489		290.619	76.0568		273.76	52.3333		273.76	73.8889
292.385	71.1837		292.423	61.4485		292.423	75.5146		275.57	52.8889		275.57	75.2222
294.189	71.6829		294.227	59.3597		294.227	74.8133		277.38	52.5556		277.38	76.7778
295.994	71.3428		296.031	60.4963		296.031	74.0787		279.187	54.1111		279.187	75.2222
297.797	70.8467		297.834	60.4331		297.834	73.5935		280.996	50.5556		280.996	73.2222
299.6	69.502		299.637	60.569		299.637	74.2354		282.803	55		282.803	71.8889
301.402	70.5266		301.439	59.5093		301.439	73.071		284.612	50.6667		284.612	69.8889
303.205	69.5053		303.241	59.5895		303.241	71.4993		286.418	54.2222		286.418	68.1111
305.007	69.463		305.043	61.0977		305.043	72.5232		288.225	50.3333		288.225	72.3333
306.808	68.3775		306.844	59.6267		306.844	73.5611		290.031	51.8889		290.031	69.4444
308.609	67.835		308.645	59.8016		308.645	72.7984		291.836	54.6667		291.836	72.3333
310.408	67.3555		310.444	57.6962		310.444	71.6145		293.64	49		293.64	67.2222
312.209	67.7863		312.244	58.8504		312.244	71.4208		295.445	51.7778		295.445	68.7778
314.009	66.296		314.044	58.5246		314.044	72.9741		297.249	50.6667		297.249	68.1111
315.808	65.7885		315.842	57.3683		315.842	69.7766		299.054	48.7778		299.054	71
317.606	67.3094		317.641	58.5275		317.641	69.1798		300.855	48		300.855	68.3333
319.404	68.009		319.438	58.9094		319.438	71.9424		302.658	51.6667		302.658	70.1111
321.202	67.6511		321.236	56.3306		321.236	69.8531		304.461	52.6667		304.461	66.1111
322.999	63.7421		323.032	55.4889		323.032	67.9838		306.263	49.3333		306.263	68.7778
324.795	64.8387		324.828	56.0519		324.828	68.322		308.065	47.8889		308.065	67.2222
326.591	63.2692		326.624	56.0142		326.624	67.9008		309.866	48.8889		309.866	68.3333
328.388	63.0503		328.421	55.7645		328.421	69.4875		311.665	47.7778		311.665	66.3333
330.184	64.0417		330.216	56.9599		330.216	66.6115		313.466	47.2222		313.466	63.4444
331.978	63.2794		332.01	54.7801		332.01	68.1892		315.264	47.4444		315.264	66.7778
333.772	64.5144		333.804	55.285		333.804	68.89		317.064	48.1111		317.064	67.4444
335.566	62.96		335.598	58.2741		335.598	67.6073		318.862	49.8889		318.862	66.3333
337.36	64.8432		337.391	55.9595		337.391	69.1863		320.661	46.1111		320.661	66.7778
339.153	64.4847		339.184	56.1519		339.184	67.4448		322.458	48.3333		322.458	65.8889
340.945	63.8887		340.975	55.4789		340.975	67.8163		324.255	47.7778		324.255	65.6667
342.737	64.5796		342.767	57.5228		342.767	69.8157		326.053	46.7778		326.053	63.8889
344.529	63.4192		344.559	55.8737		344.559	67.6181		327.849	50.3333		327.849	69.4444
346.32	62.8237		346.35	57.0446		346.35	68.672		329.645	47.5556		329.645	66.3333
348.11	63.4905		348.139	55.456		348.139	65.7589		331.44	49.4444		331.44	64.1111
349.901	63.2738		349.93	55.0897		349.93	66.4122		333.235	46.3333		333.235	64.3333
351.69	62.0159		351.719	55.4786		351.719	67.9418		335.029	46.8889		335.029	67
353.481	62.3349		353.509	56.231		353.509	67.6493		336.823	47.6667		336.823	61.8889
355.269	64.3433		355.297	55.2675		355.297	65.9531		338.617	46.6667		338.617	65.8889
357.057	62.3658		357.084	54.6912		357.084	66.4835		340.41	49.2222		340.41	63.8889
358.845	61.5533		358.873	53.9081		358.873	65.2386		342.203	47.3333		342.203	63.4444
360.633	62.8878		360.66	53.9342		360.66	65.937		343.994	47.2222		343.994	65
362.42	61.6202		362.447	54.6925		362.447	66.1489		345.787	49		345.787	62.5556
364.207	64.0657		364.233	56.3039		364.233	66.7407		347.579	47.7778		347.579	65.8889
365.992	63.0093		366.018	53.8675		366.018	65.9513		349.368	48.5556		349.368	64.5556
367.778	64.9653		367.804	54.7213		367.804	70.6866		351.16	51		351.16	63.4444
369.563	63.186		369.589	54.8612		369.589	64.6648		352.948	50.8889		352.948	63.2222
371.348	60.8477		371.373	52.8336		371.373	67.1394		354.737	47.6667		354.737	65
373.133	62.1817		373.158	53.8889		373.158	63.8756		356.527	47.1111		356.527	63
374.917	61.1894		374.942	52.7774		374.942	66.0011		358.315	47.6667		358.315	63
376.699	61.285		376.723	53.0657		376.723	64.3979		360.103	48.4444		360.103	62.1111
378.483	60.2329		378.507	55.4155		378.507	65.7962		361.89	48.1111		361.89	66.1111
380.266	59.918		380.29	53.3498		380.29	64.2614		363.679	47.5556		363.679	64.5556
382.047	61.4286		382.07	52.0221		382.07	63.3837		365.465	46.5556		365.465	66.7778
383.829	62.2599		383.852	55.1537		383.852	67.0389		367.252	46.8889		367.252	61
385.609	59.5053		385.632	52.7908		385.632	64.9614		369.037	48.8889		369.037	65.8889
387.391	58.0994		387.414	52.5826		387.414	65.0323		370.823	48.3333		370.823	62.7778
389.171	59.6436		389.193	52.1965		389.193	62.7592		372.606	48.1111		372.606	62.3333
390.951	60.1513		390.974	53.9376		390.974	65.4243		374.391	48.5556		374.391	63
392.73	59.5988		392.752	50.1302		392.752	63.2942		376.175	49		376.175	62.5556
394.508	59.053		394.53	51.7867		394.53	63.4854		377.959	47.4444		377.959	63.8889
396.287	60.2916		396.308	52.4012		396.308	63.7086		379.741	46.8889		379.741	62.3333
398.064	60.2361		398.085	50.3773		398.085	63.4534		381.524	46.1111		381.524	62.5556
399.843	59.6734		399.863	51.405		399.863	62.7405		383.305	47.5556		383.305	63
401.619	59.4386		401.639	51.4787		401.639	63.6068		385.088	48.8889		385.088	63.4444
403.396	59.1506		403.416	53.9361		403.416	62.5883		386.868	47.2222		386.868	63.8889
405.172	60.0909		405.192	53.369		405.192	64.0577		388.65	48.3333		388.65	63.2222
406.948	59.6567		406.967	50.9419		406.967	64.2926		390.43	48.3333		390.43	65.8889
408.723	58.5906		408.743	53.0606		408.743	61.5816		392.209	48.2222		392.209	63
410.497	60.2817		410.516	51.9368		410.516	62.8513		393.988	47.3333		393.988	64.5556
412.271	58.7736		412.29	52.2663		412.29	63.0455		395.768	47		395.768	61.8889
414.046	58.7629		414.065	51.4978		414.065	62.3667		397.547	47.7778		397.547	65
415.819	58.1745		415.837	50.602		415.837	62.8926		399.325	47.2222		399.325	64.3333
417.592	58.786		417.61	51.3487		417.61	62.9233		401.102	46.7778		401.102	62.7778
419.364	59.2681		419.382	51.4482		419.382	61.9441		402.879	45.7778		402.879	65.4444
421.136	59.1438		421.153	52.3012		421.153	62.3124		404.654	44.3333		404.654	64.7778
422.908	58.7853		422.925	52.6588		422.925	62.3369		406.431	46.6667		406.431	63.6667
424.679	60.0332		424.695	52.8571		424.695	63.3844		408.207	45.7778		408.207	62.7778
426.449	59.8736		426.465	51.2027		426.465	62.1432		409.983	49.5556		409.983	66.7778
428.219	57.1939		428.235	51.3346		428.235	63.3569		411.756	47.8889		411.756	63.6667
429.99	59.0658		430.006	50.6236		430.006	61.7379		413.531	48.7778		413.531	63.6667
431.759	57.1692		431.775	51.0082		431.775	61.9491		415.304	46.3333		415.304	62.7778
433.529	57.4358		433.544	50.7014		433.544	61.426		417.078	45.6667		417.078	64.5556
435.297	57.5648		435.312	50.622		435.312	62.159		418.85	47.2222		418.85	61.8889
437.064	59.1077		437.078	52.441		437.078	61.68		420.624	47.5556		420.624	64.3333
438.83	59.9678		438.845	53.5128		438.845	65.146		422.395	44.7778		422.395	61
440.598	57.7593		440.612	49.7609		440.612	61.1675		424.166	50		424.166	64.3333
442.365	57.2264		442.379	50.4243		442.379	61.277		425.939	47.8889		425.939	64.7778
444.13	56.3402		444.143	50.2896		444.143	60.1851		427.709	48.6667		427.709	63.2222
445.897	59.1869		445.91	50.3328		445.91	61.9651		429.479	46.6667		429.479	67.8889
447.662	56.9593		447.675	49.6437		447.675	60.163		431.249	48		431.249	64.3333
449.426	57.1323		449.439	50.4221		449.439	60.1159		433.018	47.6667		433.018	64.7778
451.19	57.4459		451.202	49.3156		451.202	60.4953		434.787	45.8889		434.787	62.7778
452.955	56.3277		452.967	49.4366		452.967	59.0818		436.556	47		436.556	61.8889
454.717	56.1819		454.729	49.4825		454.729	60.125		438.322	48.3333		438.322	64.1111
456.479	55.7846		456.491	48.0118		456.491	58.3		440.09	46.8889		440.09	61
458.244	54.3754		458.255	49.2609		458.255	58.1446		441.858	43.8889		441.858	59
460.005	54.9566		460.016	47.353		460.016	58.6552		443.623	45.1111		443.623	60.7778
461.766	55.1356		461.777	48.8916		461.777	57.6326		445.39	47.5556		445.39	60.1111
463.527	55.8505		463.538	49.3896		463.538	60.9681		447.156	44.5556		447.156	61.8889
465.288	54.0442		465.298	47.1548		465.298	56.4992		448.921	46.8889		448.921	63.2222
467.048	54.7196		467.058	48.8045		467.058	58.0475		450.687	47.7778		450.687	59
468.808	52.7575		468.818	48.0466		468.818	55.899		452.45	44.5556		452.45	60.1111
470.566	54.1115		470.575	47.381		470.575	57.6082		454.213	45.3333		454.213	60.1111
472.325	54.4398		472.334	47.628		472.334	57.1893		455.976	46.3333		455.976	58.5556
474.084	55.1682		474.093	46.6745		474.093	57.64		457.741	47.3333		457.741	59.4444
475.843	53.6629		475.851	46.4389		475.851	55.8546		459.503	45.6667		459.503	62.5556
477.599	53.5176		477.607	45.8125		477.607	56.45		461.265	46.4444		461.265	57.4444
479.357	52.3769		479.365	46.3188		479.365	55.342		463.026	46		463.026	61.6667
481.112	52.3775		481.12	46.507		481.12	56.7477		464.787	46.2222		464.787	56.7778
482.87	52.9839		482.877	46.8416		482.877	56.8866		466.548	45.3333		466.548	60.5556
484.625	53.6254		484.632	46.5165		484.632	56.6853		468.308	44.2222		468.308	59.2222
486.38	51.6761		486.386	46.2395		486.386	56.4642		470.067	46.4444		470.067	61
488.134	52.3076		488.14	46.1174		488.14	55.9445		471.826	44.4444		471.826	62.3333
489.889	52.7121		489.896	43.8368		489.896	56.2514		473.586	47.2222		473.586	59
491.643	52.0449		491.649	45.6071		491.649	55.5979		475.343	46.5556		475.343	57.2222
493.396	50.8027		493.402	46.0622		493.402	55.5621		477.102	45.1111		477.102	62.3333
495.149	50.3846		495.154	44.464		495.154	55.4046		478.858	46.2222		478.858	59.8889
496.902	51.454		496.907	45.0503		496.907	55.1199		480.616	44.5556		480.616	61.8889
498.654	51.5879		498.659	45.6782		498.659	54.7014		482.372	49.4444		482.372	57.4444
500.405	52.2197		500.41	46.1688		500.41	55.0934		484.129	46.2222		484.129	59.4444
502.155	51.1692		502.159	46.3099		502.159	54.7491		485.884	47.7778		485.884	59.8889
503.906	49.486		503.91	43.3565		503.91	55.2866		487.639	45.4444		487.639	59.2222
505.657	50.6529		505.661	44.8034		505.661	54.5249		489.393	45.7778		489.393	59
507.406	50.5215		507.409	45.4435		507.409	52.7765		491.147	44.5556		491.147	59.4444
509.156	51.9407		509.159	44.5299		509.159	55.7507		492.901	45.2222		492.901	60.5556
510.904	50.1458		510.906	44.8438		510.906	53.6007		494.654	45.8889		494.654	59
512.654	51.6953		512.656	45.1819		512.656	53.7662		496.407	44.5556		496.407	60.3333
514.401	51.395		514.403	45.2235		514.403	54.4802		498.16	46.1111		498.16	57.6667
516.149	51.6456		516.151	44.121		516.151	55.3544		499.912	46.8889		499.912	57.4444
517.895	50.7518		517.897	43.432		517.897	53.3896		501.664	48.7778		501.664	58.7778
519.642	51.013		519.643	45.3833		519.643	53.4648		503.416	44		503.416	56.3333
521.388	50.3845		521.389	44.6125		521.389	52.9002		505.165	46.4444		505.165	54.5556
523.134	50.7735		523.134	44.404		523.134	54.0602		506.916	45.2222		506.916	57.2222
524.879	48.8687		524.879	44.5084		524.879	53.9805		508.665	46.1111		508.665	57.8889
526.623	49.9836		526.623	44.7086		526.623	53.5025		510.415	44.3333		510.415	56.5556
528.368	49.8535		528.367	43.9788		528.367	53.1469		512.163	42.6667		512.163	57.2222
530.112	50.5154		530.111	45.1236		530.111	52.9773		513.913	46.4444		513.913	57
531.856	50.3766		531.855	43.7226		531.855	53.2716		515.66	45.4444		515.66	57.6667
533.598	50.498		533.598	43.4618		533.598	52.8449		517.407	44.8889		517.407	54.7778
535.34	49.2461		535.339	43.8541		535.339	53.2787		519.154	46.5556		519.154	56.7778
537.083	50.4571		537.081	42.8923		537.081	53.1212		520.9	43.8889		520.9	57.2222
538.824	50.2455		538.822	44.0554		538.822	52.4238		522.646	44.6667		522.646	59.6667
540.565	49.7724		540.563	43.6767		540.563	52.0601		524.392	45.1111		524.392	54.7778
542.306	48.3532		542.303	43.3182		542.303	51.7202		526.137	44.1111		526.137	56.7778
544.046	48.2984		544.044	42.5984		544.044	53.4285		527.882	44		527.882	53.6667
545.786	51.3867		545.783	43.9145		545.783	52.1893		529.627	45		529.627	57.2222
547.525	50.626		547.521	42.8591		547.521	50.9166		531.371	46.3333		531.371	59.6667
549.265	50.6841		549.262	43.4377		549.262	51.6528		533.115	45		533.115	58.1111
551.003	49.8023		551	43.6194		551	53.2861		534.857	44.6667		534.857	57.8889
552.741	47.7819		552.737	42.9635		552.737	52.0946		536.6	45.4444		536.6	57.6667
554.478	50.0113		554.474	43.9974		554.474	52.1513		538.341	44.6667		538.341	54.3333
556.216	49.6014		556.211	43.4991		556.211	52.2395		540.083	45.1111		540.083	57.2222
557.953	49.7048		557.948	43.791		557.948	52.4073		541.824	43.6667		541.824	54.1111
559.689	49.8193		559.684	42.3822		559.684	52.3624		543.566	44.6667		543.566	57
561.424	48.7462		561.418	42.2829		561.418	51.6081		545.305	44.4444		545.305	53.2222
563.159	49.6223		563.153	43.2521		563.153	52.6694		547.044	45.3333		547.044	59.6667
564.894	49.749		564.888	43.2006		564.888	52.9502		548.783	44.5556		548.783	59.4444
566.628	49.9316		566.621	44.3092		566.621	53.924		550.522	45.3333		550.522	56.5556
568.362	48.4516		568.356	43.5459		568.356	52.8267		552.26	44.8889		552.26	57.2222
570.095	50.8167		570.088	44.2685		570.088	53.8555		553.998	47.5556		553.998	59.4444
571.829	50.2302		571.822	43.6502		571.822	52.2322		555.736	46.5556		555.736	56.1111
573.561	49.7178		573.553	43.1713		573.553	53.2738		557.473	45.7778		557.473	55.8889
575.293	50.0193		575.286	44.7202		575.286	53.853		559.21	45		559.21	55.4444
577.025	50.666		577.017	42.7706		577.017	53.1596		560.947	46.4444		560.947	56.7778
578.756	50.1734		578.748	43.7261		578.748	54.4972		562.681	45.7778		562.681	60.3333
580.486	49.6132		580.478	44.5173		580.478	52.2918		564.417	48.3333		564.417	58.3333
582.217	50.3121		582.208	43.3827		582.208	53.2301		566.153	47.2222		566.153	57.8889
583.947	50.64		583.937	44.111		583.937	54.6137		567.886	45.8889		567.886	54.7778
585.677	50.3981		585.667	44.2695		585.667	54.5142		569.621	46.4444		569.621	58.3333
587.406	51.4496		587.396	45.7269		587.396	55.4091		571.353	44.1111		571.353	56.3333
589.134	51.288		589.124	44.9504		589.124	54.1719		573.086	46.6667		573.086	59.8889
590.862	49.9406		590.852	43.8325		590.852	53.2397		574.82	46.3333		574.82	59.4444
592.589	49.4745		592.578	44.6154		592.578	53.32		576.551	45.7778		576.551	58.5556
594.317	51.345		594.306	44.9738		594.306	55.8413		578.283	45.4444		578.283	61.4444
596.044	50.3372		596.033	45.5156		596.033	54.099		580.013	46.7778		580.013	56.1111
597.769	50.0232		597.758	43.5406		597.758	53.7673		581.744	46.3333		581.744	57.2222
599.496	50.3062		599.485	42.921		599.485	53.2836		583.474	46.6667		583.474	57.4444
601.221	49.1755		601.209	42.7077		601.209	51.8716		585.204	47.4444		585.204	61
602.946	49.0996		602.933	44.6145		602.933	52.1699		586.934	48.5556		586.934	60.1111
604.67	50.1166		604.658	44.2306		604.658	54.4166		588.663	46.3333		588.663	58.7778
606.394	49.7973		606.382	44.0825		606.382	52.694		590.39	46.1111		590.39	60.7778
608.118	49.542		608.105	43.3125		608.105	53.2866		592.119	46		592.119	59.2222
609.841	50.5763		609.827	43.2857		609.827	50.9665		593.847	44.3333		593.847	62.1111
611.563	49.1434		611.549	43.5577		611.549	52.5626		595.573	45		595.573	55.2222
613.285	49.1359		613.271	43.0717		613.271	52.8856		597.301	44.8889		597.301	56.3333
615.007	49.0156		614.993	42.6798		614.993	53.5369		599.026	46.5556		599.026	58.1111
616.729	49.4974		616.714	43.3307		616.714	51.8609		600.753	44.7778		600.753	57.8889
618.45	51.254		618.435	43.7281		618.435	53.125		602.478	44.1111		602.478	57.8889
620.171	48.6166		620.156	41.6725		620.156	52.7762		604.202	43.7778		604.202	55
621.89	49.1531		621.874	44.7156		621.874	51.6053		605.926	45.1111		605.926	58.5556
623.609	48.6014		623.594	43.9648		623.594	52.4883		607.65	44.3333		607.65	56.7778
625.328	50.4059		625.312	43.6895		625.312	53.6037		609.375	46.1111		609.375	57.4444
627.048	50.3888		627.031	43.4576		627.031	52.3435		611.099	46.1111		611.099	54.1111
628.765	48.6707		628.748	43.9089		628.748	52.3092		612.821	44.7778		612.821	59.2222
630.484	49.8196		630.467	43.0389		630.467	51.9608		614.542	46.8889		614.542	60.3333
632.2	51.914		632.183	44.5143		632.183	53.9578		616.264	46.1111		616.264	58.3333
633.916	48.865		633.899	43.514		633.899	52.3767		617.985	47.1111		617.985	55.4444
635.635	48.3491		635.617	42.6328		635.617	51.0463		619.707	44.7778		619.707	58.7778
637.351	49.18		637.333	43.8582		637.333	52.4508		621.426	45.5556		621.426	57.2222
639.066	49.0588		639.048	42.6806		639.048	51.6468		623.147	44.8889		623.147	60.5556
640.78	49.1671		640.762	41.939		640.762	52.729		624.865	45.4444		624.865	57
642.495	49.6749		642.477	42.2736		642.477	52.1506		626.585	46.1111		626.585	58.3333
644.21	50.1404		644.191	44.5125		644.191	53.4544		628.303	47.4444		628.303	56.7778
645.922	48.2349		645.903	42.6759		645.903	50.3963		630.022	44.2222		630.022	58.5556
647.636	50.0462		647.616	43.561		647.616	52.9893		631.74	45.5556		631.74	57.8889
649.349	49.2202		649.329	43.7366		649.329	52.5759		633.456	46.4444		633.456	58.3333
651.061	50.0487		651.042	44.4707		651.042	53.5423		635.173	47.7778		635.173	58.1111
652.773	49.5621		652.752	42.3364		652.752	53.3478		636.889	45		636.889	59
654.485	49.5615		654.465	43.7423		654.465	52.5171		638.605	46.7778		638.605	59.8889
656.195	50.0468		656.174	43.2045		656.174	52.2068		640.32	45.4444		640.32	59.4444
657.906	51.6145		657.884	44.4443		657.884	53.7077		642.035	46.4444		642.035	57.4444
659.616	50.7571		659.595	44.0201		659.595	53.1526		643.75	48.6667		643.75	61.2222
661.325	50.1092		661.304	42.4938		661.304	53.5034		645.465	46.5556		645.465	58.7778
663.035	49.378		663.013	44.5325		663.013	53.3799		647.177	47.5556		647.177	59.2222
664.743	52.0821		664.721	44.1499		664.721	54.1585		648.891	46.5556		648.891	60.1111
666.452	49.6639		666.429	43.8377		666.429	53.66		650.604	49.2222		650.604	61.6667
668.159	49.2234		668.136	44.1193		668.136	52.633		652.316	48.4444		652.316	59.6667
669.866	50.8306		669.843	45.3249		669.843	54.1123		654.029	46.8889		654.029	59
671.574	50.1609		671.55	42.9268		671.55	52.8482		655.739	50.6667		655.739	61.4444
673.281	51.6053		673.257	43.1718		673.257	52.3425		657.449	48.1111		657.449	61
674.987	50.1375		674.963	44.1131		674.963	54.1554		659.161	48.2222		659.161	62.5556
676.693	50.852		676.669	44.1583		676.669	54.1445		660.871	48.2222		660.871	63
678.397	49.5738		678.373	43.7985		678.373	52.5648		662.58	48.4444		662.58	59.8889
680.103	50.3099		680.078	43.1619		680.078	52.3326		664.289	46.3333		664.289	61.6667
681.806	49.2751		681.781	43.41		681.781	52.9164		665.998	49.1111		665.998	61
683.511	51.3507		683.486	43.3486		683.486	52.7895		667.706	49.1111		667.706	57.2222
685.214	50.4263		685.188	42.5831		685.188	52.2233		669.414	47.2222		669.414	61.2222
686.916	49.5303		686.89	42.9145		686.89	51.7567		671.122	46.6667		671.122	61.2222
688.62	50.8951		688.594	43.3164		688.594	53.7549		672.829	47.3333		672.829	60.1111
690.322	50.6344		690.295	43.557		690.295	53.5319		674.534	47.6667		674.534	60.1111
692.023	48.7475		691.996	44.0989		691.996	50.3845		676.241	47.4444		676.241	57.8889
693.724	48.7883		693.697	44.2047		693.697	52.0877		677.945	47.5556		677.945	59.4444
695.425	49.1881		695.398	43.4019		695.398	53.3793		679.651	49.5556		679.651	59.6667
697.125	48.1453		697.098	41.1872		697.098	52.0907		681.355	47.6667		681.355	60.3333
698.825	50.7737		698.798	43.0426		698.798	51.5116		683.06	49.2222		683.06	59.6667
700.525	50.0586		700.497	43.4158		700.497	53.6313		684.763	46.3333		684.763	63
702.224	51.1821		702.196	44.3035		702.196	53.641		686.466	49.5556		686.466	62.5556
703.922	50.9997		703.893	44.2224		703.893	53.708		688.171	51.2222		688.171	63
705.62	49.1901		705.592	44.1422		705.592	51.6311		689.873	47.3333		689.873	60.7778
707.317	48.7109		707.288	42.6201		707.288	52.1058		691.575	46.4444		691.575	57.8889
709.015	50.2483		708.986	42.296		708.986	51.9984		693.276	45.6667		693.276	58.3333
710.711	48.93		710.681	43.8864		710.681	52.6242		694.977	47.7778		694.977	60.7778
712.408	48.6387		712.378	43.148		712.378	52.5651		696.678	48.5556		696.678	59.2222
714.103	48.8105		714.073	42.5747		714.073	51.4239		698.377	45.7778		698.377	60.3333
715.798	50.4544		715.768	43.6667		715.768	51.1954		700.077	46.6667		700.077	56.5556
717.493	49.9293		717.462	43.1779		717.462	51.9049		701.777	46.8889		701.777	63
719.189	49.1682		719.158	42.878		719.158	51.3948		703.477	46.7778		703.477	60.3333
720.883	51.5353		720.852	43.0321		720.852	51.8926		705.174	43.8889		705.174	58.5556
722.576	48.7153		722.545	42.2155		722.545	51.0619		706.873	49.2222		706.873	59.2222
724.268	49.6878		724.236	43.1377		724.236	52.0706		708.569	44.3333		708.569	59.4444
725.961	48.6924		725.929	44.3711		725.929	51.9015		710.266	48.3333		710.266	60.1111
727.654	49.2459		727.621	42.4765		727.621	51.2055		711.964	48		711.964	61.4444
729.346	49.6214		729.313	43.0616		729.313	52.0504		713.659	46.6667		713.659	59.8889
731.037	49.3595		731.005	43.52		731.005	51.1465		715.355	47.1111		715.355	62.1111
732.728	48.4834		732.695	42.8056		732.695	51.0162		717.05	47.3333		717.05	61.8889
734.419	49.195		734.386	43.6762		734.386	53.1188		718.744	46.3333		718.744	58.7778
736.109	50.1655		736.075	42.9906		736.075	52.2701		720.439	46.8889		720.439	60.3333
737.799	50.168		737.765	43.0948		737.765	51.7916		722.133	47.6667		722.133	58.5556
739.487	49.8277		739.453	44.678		739.453	53.3473		723.827	47.7778		723.827	63.8889
741.176	50.8032		741.141	43.9742		741.141	51.9695		725.52	50.3333		725.52	64.3333
742.864	50.0067		742.829	43.4092		742.829	52.5206		727.213	49		727.213	62.3333
744.551	50.5489		744.516	44.2755		744.516	51.0846		728.904	47		728.904	63.8889
746.24	50.4408		746.205	43.2433		746.205	52.2441		730.597	48		730.597	61.2222
747.926	50.4225		747.891	43.0155		747.891	53.0024		732.287	47.8889		732.287	61.6667
749.613	50.725		749.578	44.2861		749.578	51.863		733.979	48.3333		733.979	67
751.298	51.4823		751.262	45.2684		751.262	53.3742		735.668	48.4444		735.668	62.5556
752.984	49.9251		752.947	43.2513		752.947	53.099		737.357	50.6667		737.357	65.2222
754.67	51.3832		754.633	43.3653		754.633	53.2896		739.048	48.7778		739.048	57
756.355	48.8485		756.318	43.939		756.318	51.3496		740.737	48.3333		740.737	60.5556
758.039	51.6886		758.001	43.6879		758.001	52.6158		742.425	49.8889		742.425	58.3333
759.722	49.5702		759.685	44.5143		759.685	51.2161		744.113	47.7778		744.113	65
761.405	47.8404		761.367	43.1367		761.367	52.7701		745.801	47.8889		745.801	61.8889
763.089	50.0199		763.051	44.0292		763.051	52.1901		747.488	48.6667		747.488	61.8889
764.771	50.9849		764.732	44.234		764.732	52.7646		749.175	47.7778		749.175	62.1111
766.453	50.3367		766.414	44.2719		766.414	53.4361		750.862	50		750.862	59.4444
768.135	51.0999		768.096	44.9929		768.096	52.5467		752.548	48.8889		752.548	63
769.816	51.2245		769.777	44.0502		769.777	53.1901		754.232	50.5556		754.232	62.5556
771.496	50.8091		771.457	43.6887		771.457	51.707		755.918	47.2222		755.918	61.4444
773.177	49.2289		773.137	44.9059		773.137	53.2535		757.602	46.7778		757.602	62.3333
774.857	50.6482		774.817	43.7507		774.817	52.5272		759.287	46.8889		759.287	58.1111
776.536	50.7503		776.496	44.813		776.496	52.0728		760.97	47.1111		760.97	60.5556
778.215	50.9873		778.175	43.7655		778.175	52.809		762.654	47.4444		762.654	60.1111
779.893	51.1545		779.852	43.6988		779.852	52.6762		764.336	48.7778		764.336	62.5556
781.571	52.0321		781.53	43.1151		781.53	51.6919		766.018	46.3333		766.018	60.3333
783.249	51.2331		783.208	44.6437		783.208	52.7158		767.7	48.5556		767.7	63.6667
784.926	49.3197		784.884	45.0836		784.884	52.9428		769.381	48.2222		769.381	60.5556
786.603	50.0393		786.561	42.4476		786.561	52.8791		771.062	46.5556		771.062	59.2222
788.278	51.3962		788.236	43.4802		788.236	52.2482		772.743	48.5556		772.743	61.2222
789.955	51.497		789.913	46.1739		789.913	54.2339		774.423	50		774.423	59.6667
791.63	51.8593		791.587	45.2494		791.587	53.9087		776.103	50.1111		776.103	66.3333
793.305	50.0739		793.262	45.3443		793.262	52.1655		777.783	50.8889		777.783	62.3333
794.98	49.2205		794.936	43.4657		794.936	51.6985		779.462	46		779.462	65.2222
796.654	49.8585		796.611	43.1788		796.611	51.7175		781.139	47.8889		781.139	63.6667
798.328	50.7493		798.284	42.8886		798.284	52.5377		782.818	49.8889		782.818	61.6667
800.001	51.6327		799.957	45.974		799.957	53.25		784.495	48.2222		784.495	59.6667
801.673	52.1508		801.628	45.0877		801.628	54.2722		786.173	49.1111		786.173	66.3333
803.345	50.321		803.3	43.8163		803.3	52.2721		787.848	47.2222		787.848	64.1111
805.017	51.7892		804.972	44.3059		804.972	52.6751		789.524	47.6667		789.524	59.6667
806.689	51.27		806.644	43.7104		806.644	51.8981		791.201	47.5556		791.201	61.4444
808.359	50.6578		808.313	43.7579		808.313	52.4014		792.876	48.7778		792.876	61.4444
810.03	49.6767		809.984	42.9875		809.984	52.3711		794.551	48.1111		794.551	61.6667
811.701	50.3187		811.655	42.9866		811.655	52.476		796.225	48.1111		796.225	61.2222
813.37	50.4571		813.324	43.1483		813.324	52.1757		797.899	47.3333		797.899	63.4444
815.039	50.7304		814.992	44.3178		814.992	53.2633		799.573	48.6667		799.573	62.7778
816.708	50.465		816.662	42.7761		816.662	52.9594		801.246	49.5556		801.246	64.5556
818.376	50.3228		818.329	42.6796		818.329	52.9026		802.917	49.5556		802.917	62.1111
820.044	50.7731		819.996	43.426		819.996	53.1249		804.59	48.6667		804.59	63.8889
821.711	52.0052		821.663	42.5172		821.663	52.6002		806.262	49.3333		806.262	63.6667
823.378	50.8945		823.33	44.331		823.33	52.4931		807.932	50.6667		807.932	67.2222
825.044	51.137		824.996	43.9748		824.996	53.0247		809.604	51.2222		809.604	66.7778
826.71	50.4044		826.662	44.9405		826.662	53.5435		811.274	50.1111		811.274	63.4444
828.377	50.3389		828.328	44.5863		828.328	52.2811		812.943	50.7778		812.943	65.8889
830.042	50.6966		829.993	42.4788		829.993	52.4008		814.614	47.5556		814.614	67.4444
831.706	51.0646		831.656	44.2247		831.656	53.6151		816.282	49.7778		816.282	64.1111
833.37	50.4815		833.321	44.7953		833.321	52.8188		817.951	52.1111		817.951	64.1111
835.035	51.3269		834.986	43.5383		834.986	52.5804		819.619	51.3333		819.619	66.5556
836.698	51.1189		836.648	44.7576		836.648	52.31		821.286	50.7778		821.286	64.5556
838.362	52.0268		838.312	45.5128		838.312	53.681		822.954	48.7778		822.954	65.2222
840.024	50.1528		839.973	43.2416		839.973	51.9642		824.621	47.7778		824.621	67.8889
841.686	52.1524		841.635	44.2889		841.635	53.7838		826.287	48.6667		826.287	66.7778
843.347	51.6555		843.296	43.9846		843.296	53.2332		827.954	51.1111		827.954	70.5556
845.009	50.8273		844.958	44.7706		844.958	52.5056		829.618	52		829.618	68.5556
846.67	52.8834		846.618	44.0133		846.618	52.1227		831.284	50.4444		831.284	65.4444
848.331	51.9117		848.279	44.8363		848.279	54.0018		832.949	53.1111		832.949	68.7778
849.99	50.2309		849.938	44.2068		849.938	53.6243		834.612	52		834.612	70.5556
851.65	53.0158		851.598	44.7914		851.598	54.4626		836.275	52.3333		836.275	68.5556
853.308	57.577		853.255	50.5969		853.255	58.0111		837.94	53.2222		837.94	72.3333
854.967	53.1571		854.914	45.3961		854.914	53.1277		839.602	58.6667		839.602	76.7778
856.625	52.7955		856.572	46.2434		856.572	53.9506		841.264	52.3333		841.264	71
858.282	54.5109		858.228	45.6778		858.228	55.0372		842.926	51.6667		842.926	67.8889
859.94	52.1044		859.886	44.1868		859.886	53.8264		844.587	52.1111		844.587	73.8889
861.596	53.2812		861.542	45.5957		861.542	54.8268		846.248	50.2222		846.248	70.7778
863.253	53.3499		863.199	45.1263		863.199	55.0335		847.909	55.4444		847.909	73
864.909	54.2167		864.854	44.845		864.854	53.845		849.569	52.2222		849.569	72.7778
866.566	52.1068		866.511	43.3349		866.511	52.6098		851.23	54.7778		851.23	74.5556
868.22	50.5344		868.165	43.3575		868.165	52.3205		852.889	52.2222		852.889	71.4444
869.874	51.4222		869.819	42.8576		869.819	52.13		854.547	52		854.547	71
871.528	51.412		871.473	42.8491		871.473	52.4606		856.206	54.4444		856.206	71.8889
873.182	49.9081		873.126	43.4185		873.126	51.1972		857.865	54.4444		857.865	74.3333
874.836	51.7722		874.78	44.4101		874.78	53.1745		859.522	55.4444		859.522	70.1111
876.488	50.5597		876.432	43.0106		876.432	51.5509		861.178	53.3333		861.178	75.2222
878.141	50.5772		878.085	43.711		878.085	52.3666		862.836	55.8889		862.836	76.3333
879.792	50.7116		879.735	44.4327		879.735	51.4728		864.492	55.1111		864.492	78.1111
881.444	50.3693		881.387	43.0721		881.387	50.1017		866.147	57		866.147	72.1111
883.094	50.2561		883.037	42.8976		883.037	51.2679		867.802	51.3333		867.802	72.7778
884.746	49.8475		884.688	43.8746		884.688	50.66		869.457	52.3333		869.457	62.7778
886.396	49.8304		886.337	42.5752		886.337	49.8038		871.112	51.1111		871.112	65.6667
888.046	51.3429		887.988	43.7044		887.988	51.8646		872.766	50		872.766	61.4444
889.695	49.3458		889.637	43.505		889.637	51.8338		874.42	49.4444		874.42	61.4444
891.344	50.6349		891.285	43.0502		891.285	51.3982		876.073	48.8889		876.073	62.1111
892.994	48.9502		892.935	42.6964		892.935	51.613		877.725	48.5556		877.725	61.6667
894.641	49.4044		894.582	44.1932		894.582	49.8769		879.378	47.2222		879.378	65
896.288	49.7916		896.229	44.1841		896.229	52.4686		881.03	47.1111		881.03	62.7778
897.935	50.162		897.876	43.0676		897.876	51.6992		882.681	50.1111		882.681	59.8889
899.582	51.8465		899.523	46.0529		899.523	52.973		884.333	48.1111		884.333	64.1111
901.227	50.2817		901.167	43.381		901.167	50.978		885.983	54.2222		885.983	64.7778
902.874	50.1054		902.814	42.2244		902.814	50.3144		887.632	50.7778		887.632	64.3333
904.52	49.8647		904.459	43.7738		904.459	51.5144		889.281	48.3333		889.281	63.4444
906.165	48.7879		906.103	43.2811		906.103	51.1531		890.932	48.2222		890.932	61.2222
907.809	49.5114		907.748	42.3156		907.748	51.6925		892.581	47.4444		892.581	64.1111
909.453	50.4187		909.391	43.5083		909.391	51.7332		894.229	49.8889		894.229	61.6667
911.097	49.9612		911.035	42.2128		911.035	50.7208		895.877	49.1111		895.877	64.7778
912.74	49.3441		912.678	42.9893		912.678	51.7535		897.523	47.2222		897.523	61.6667
914.382	48.8078		914.32	42.8293		914.32	50.9618		899.17	49.1111		899.17	61.4444
916.025	49.6194		915.963	43.4469		915.963	51.899		900.817	48.8889		900.817	63
917.668	49.4853		917.605	43.1416		917.605	50.8158		902.464	50.4444		902.464	63.8889
919.309	49.9397		919.246	43.3329		919.246	51.2654		904.108	51.7778		904.108	66.3333
920.95	49.9792		920.886	43.2559		920.886	50.7067		905.755	48.7778		905.755	63.4444
922.591	50.4061		922.527	43.7512		922.527	51.4616		907.398	50.6667		907.398	61.8889
924.231	50.6123		924.167	43.2065		924.167	52.0959		909.042	50.5556		909.042	63.6667
925.87	50.3123		925.805	43.6068		925.805	51.3177		910.687	49.7778		910.687	62.7778
927.509	50.8674		927.445	43.8543		927.445	51.1584		912.33	51.7778		912.33	65.6667
929.148	51.4739		929.084	45.5932		929.084	53.7349		913.973	48		913.973	66.1111
930.786	49.482		930.721	43.5087		930.721	53.1114		915.615	51.2222		915.615	66.5556
932.425	50.3889		932.36	44.1085		932.36	52.681		917.257	52.3333		917.257	64.5556
934.062	50.5495		933.996	44.2848		933.996	52.8924		918.899	52.1111		918.899	65.4444
935.698	50.8229		935.632	45.1745		935.632	52.1244		920.541	50.6667		920.541	66.5556
937.336	51.634		937.27	45.3023		937.27	52.3771		922.182	51.7778		922.182	64.7778
938.971	51.0889		938.905	44.4309		938.905	53.7754		923.823	51.2222		923.823	69.4444
940.607	51.8013		940.541	45.0255		940.541	54.6802		925.461	53.7778		925.461	68.5556
942.243	51.0616		942.176	45.6218		942.176	53.5885		927.102	52.4444		927.102	65.6667
943.877	51.154		943.81	43.9138		943.81	53.9512		928.74	52		928.74	65.4444
945.511	52.109		945.444	44.0507		945.444	52.5738		930.379	52.4444		930.379	67
947.146	51.2982		947.078	45.2629		947.078	51.7889		932.017	52		932.017	65.2222
948.78	50.7226		948.712	45.5483		948.712	53.1596		933.656	50.4444		933.656	65.8889
950.412	52.0016		950.344	45.8636		950.344	53.2125		935.293	51.5556		935.293	65.4444
952.046	53.3733		951.977	47.4375		951.977	55.8442		936.929	52.2222		936.929	65.4444
953.678	53.2407		953.61	46.334		953.61	54.8076		938.565	53.2222		938.565	68.3333
955.309	54.0921		955.24	47.6277		955.24	57.1593		940.201	54.1111		940.201	65.6667
956.941	53.677		956.872	47.7148		956.872	56.1987		941.837	53		941.837	70.1111
958.572	53.1963		958.502	45.9041		958.502	54.0615		943.472	52.4444		943.472	67.8889
960.202	51.9625		960.132	45.1473		960.132	54.0021		945.107	50.7778		945.107	68.7778
961.832	52.535		961.762	45.6273		961.762	54.8491		946.74	53		946.74	67.6667
963.462	53.0484		963.391	46.077		963.391	54.4299		948.375	53.8889		948.375	69.2222
965.091	51.6893		965.021	45.164		965.021	54.3657		950.009	52.1111		950.009	67.4444
966.72	52.2218		966.65	44.3905		966.65	53.1419		951.641	53.3333		951.641	66.7778
968.347	52.8634		968.276	45.0219		968.276	53.5615		953.274	50.2222		953.274	67
969.975	53.3699		969.904	46.5446		969.904	54.7193		954.905	51.1111		954.905	64.1111
971.604	51.9021		971.532	45.3116		971.532	55.4411		956.536	52.2222		956.536	67
973.231	53.2586		973.159	46.5736		973.159	55.1895		958.169	50.3333		958.169	65.8889
974.856	52.5259		974.784	46.6256		974.784	53.6992		959.799	52.4444		959.799	64.7778
976.483	52.3922		976.411	45.2306		976.411	54.1324		961.43	53.4444		961.43	65.2222
978.11	51.7738		978.037	45.4874		978.037	54.3505		963.059	52.2222		963.059	65
979.734	53.315		979.661	47.0008		979.661	54.1439		964.689	50.7778		964.689	65
981.359	53.71		981.285	46.7091		981.285	55.4633		966.318	52.5556		966.318	65.4444
982.984	54.0685		982.911	46.4463		982.911	55.2205		967.947	52.2222		967.947	60.7778
984.607	53.3795		984.534	46.064		984.534	55.2768		969.574	51.6667		969.574	64.7778
986.231	53.2878		986.157	44.3965		986.157	53.5985		971.202	51.8889		971.202	65.4444
987.854	52.595		987.78	47.7115		987.78	53.9179		972.83	52.3333		972.83	67
989.477	52.4328		989.402	46.2996		989.402	53.9864		974.456	50.2222		974.456	69
991.099	52.9414		991.024	46.4542		991.024	54.8706		976.083	51.3333		976.083	64.5556
992.721	54.7774		992.646	47.5129		992.646	56.1489		977.708	50.1111		977.708	61.6667
994.342	52.8827		994.266	48.0234		994.266	55.3365		979.333	51		979.333	67
995.962	53.9444		995.887	48.1163		995.887	55.2939		980.958	50.3333		980.958	66.3333
997.583	54.2363		997.508	48.129		997.508	56.0277		982.584	52.1111		982.584	68.7778
999.203	54.656		999.127	48.5095		999.127	56.5405		984.208	51.8889		984.208	68.3333
1000.82	54.1436		1000.75	47.1696		1000.75	56.3333		985.832	52.2222		985.832	68.5556
1002.45	54.821		1002.37	47.8645		1002.37	56.4285		987.455	50.7778		987.455	68.5556
1004.06	54.8254		1003.98	46.5352		1003.98	55.7309		989.076	51.4444		989.076	66.5556
1005.68	54.9475		1005.6	48.3621		1005.6	57.2801		990.699	50.8889		990.699	65
1007.3	57.0534		1007.22	49.2453		1007.22	56.1928		992.322	50.5556		992.322	66.1111
1008.92	55.706		1008.84	48.2648		1008.84	56.4547		993.944	53		993.944	69
1010.53	55.8915		1010.45	49.5708		1010.45	57.9248		995.564	52.8889		995.564	64.7778
1012.15	56.3501		1012.07	50.0195		1012.07	57.697		997.186	54.2222		997.186	66.5556
1013.77	55.5448		1013.69	48.5359		1013.69	57.9524		998.805	52.2222		998.805	68.5556
1015.38	56.2646		1015.3	50.576		1015.3	59.6977		1000.43	51.7778		1000.43	67
1017	57.4538		1016.92	49.7671		1016.92	59.1747		1002.04	53.5556		1002.04	69
1018.61	58.5259		1018.53	50.8398		1018.53	58.994		1003.66	54.1111		1003.66	70.5556
1020.22	58.3743		1020.14	50.8348		1020.14	59.8825		1005.28	51.8889		1005.28	69.2222
1021.84	58.9479		1021.76	51.2393		1021.76	59.499		1006.9	53.5556		1006.9	69
1023.45	60.2811		1023.37	52.9296		1023.37	62.0844		1008.52	54.2222		1008.52	64.7778
1025.06	60.9322		1024.98	51.6515		1024.98	61.2982		1010.13	55.1111		1010.13	68.1111
1026.68	59.4548		1026.6	51.9538		1026.6	60.5307		1011.75	55.1111		1011.75	74.1111
1028.29	57.8486		1028.21	52.4439		1028.21	62.3876		1013.37	54.2222		1013.37	71.4444
1029.9	59.9377		1029.82	51.698		1029.82	61.4458		1014.98	53.4444		1014.98	69.2222
1031.51	60.7797		1031.43	53.2242		1031.43	62.7483		1016.6	53.3333		1016.6	70.5556
1033.12	60.3533		1033.04	53.1604		1033.04	62.1415		1018.22	53.6667		1018.22	70.8889
1034.73	63.2898		1034.65	54.8435		1034.65	62.4081		1019.83	51.8889		1019.83	69.8889
1036.34	62.2747		1036.26	53.6145		1036.26	64.5063		1021.44	56.1111		1021.44	74.1111
1037.95	62.127		1037.87	54.0097		1037.87	63.4534		1023.06	56.4444		1023.06	70.5556
1039.56	61.5686		1039.48	53.147		1039.48	63.9398		1024.67	54.2222		1024.67	72.7778
1041.17	61.9972		1041.09	54.5327		1041.09	64.3707		1026.28	56.7778		1026.28	71.2222
1042.78	63.5434		1042.7	53.7676		1042.7	63.8198		1027.89	54.2222		1027.89	71
1044.38	64.7495		1044.3	56.5247		1044.3	65.9747		1029.51	54		1029.51	73.4444
1045.99	65.2112		1045.91	56.8987		1045.91	67.5342		1031.12	54.2222		1031.12	73.8889
1047.6	64.1913		1047.52	55.5177		1047.52	65.6999		1032.73	56.3333		1032.73	72.1111
1049.21	63.4309		1049.12	54.9809		1049.12	64.7076		1034.34	56.6667		1034.34	73.4444
1050.81	64.7518		1050.73	56.434		1050.73	66.9381		1035.95	55.4444		1035.95	74.1111
1052.42	66.8037		1052.34	57.999		1052.34	67.5722		1037.56	54.6667		1037.56	68.7778
1054.03	67.4076		1053.94	56.9971		1053.94	67.2583		1039.17	58.6667		1039.17	75.4444
1055.63	66.9207		1055.54	59.4177		1055.54	68.2728		1040.78	56.6667		1040.78	76.1111
1057.24	67.6709		1057.15	57.6512		1057.15	68.1412		1042.39	55.3333		1042.39	75.8889
1058.84	67.568		1058.75	58.6925		1058.75	68.0407		1043.99	57.2222		1043.99	75
1060.44	67.64		1060.36	58.0731		1060.36	68.4676		1045.6	57		1045.6	73.6667
1062.05	68.8308		1061.96	60.4049		1061.96	69.5634		1047.21	57.7778		1047.21	77.2222
1063.65	69.5058		1063.56	60.9439		1063.56	71.205		1048.82	58.7778		1048.82	72.1111
1065.25	70.6092		1065.16	59.9837		1065.16	70.1293		1050.42	57.4444		1050.42	77
1066.85	69.9775		1066.77	61.1478		1066.77	70.3156		1052.03	56.4444		1052.03	73.4444
1068.46	71.708		1068.37	61.2684		1068.37	70.1991		1053.63	58.5556		1053.63	77.2222
1070.06	71.0886		1069.97	61.1205		1069.97	71.5644		1055.24	56.6667		1055.24	72.1111
1071.66	70.613		1071.57	62.2752		1071.57	71.3836		1056.84	56.4444		1056.84	73.2222
1073.26	73.2459		1073.17	62.5609		1073.17	74.7527		1058.45	56.5556		1058.45	79.2222
1074.86	73.2867		1074.77	61.2022		1074.77	74.4568		1060.05	59.6667		1060.05	76.3333
1076.45	74.737		1076.36	62.9445		1076.36	71.6275		1061.65	60.8889		1061.65	80.3333
1078.05	74.4015		1077.96	62.164		1077.96	73.4477		1063.26	55.2222		1063.26	79.4444
1079.65	72.5857		1079.56	64.4431		1079.56	73.3828		1064.86	58.7778		1064.86	80.7778
1081.25	74.0702		1081.16	63.5443		1081.16	73.4889		1066.46	60		1066.46	76.5556
1082.85	74.6551		1082.76	64.0568		1082.76	74.8317		1068.06	57		1068.06	77.6667
1084.44	76.1433		1084.35	63.0686		1084.35	76.2153		1069.66	59.6667		1069.66	81.6667
1086.04	75.6814		1085.95	64.8559		1085.95	76.4945		1071.27	59.5556		1071.27	80.7778
1087.64	76.9534		1087.55	66.8561		1087.55	76.3309		1072.87	58.6667		1072.87	79.4444
1089.23	78.6416		1089.14	66.4242		1089.14	76.5135		1074.47	60.3333		1074.47	82.1111
1090.83	77.7202		1090.74	67.525		1090.74	78.4		1076.07	62.1111		1076.07	82.3333
1092.42	79.6874		1092.33	67.2964		1092.33	77.5634		1077.66	60		1077.66	81.8889
1094.01	78.0549		1093.92	67.5529		1093.92	77.1234		1079.26	60.7778		1079.26	84.1111
1095.61	80.416		1095.52	70.6294		1095.52	80.2113		1080.86	63.3333		1080.86	86.7778
1097.2	82.3689		1097.11	69.3155		1097.11	80.8485		1082.46	63.8889		1082.46	87.8889
1098.8	82.0769		1098.71	71.9984		1098.71	82.1708		1084.06	63		1084.06	84.1111
1100.39	80.3337		1100.3	69.268		1100.3	80.5197		1085.65	65.4444		1085.65	89.6667
1101.98	80.4166		1101.89	68.4448		1101.89	79.6667		1087.25	63.8889		1087.25	88.3333
1103.57	81.931		1103.48	69.4792		1103.48	80.8197		1088.84	62.2222		1088.84	87.6667
1105.16	82.045		1105.07	67.8657		1105.07	81.9897		1090.44	62		1090.44	85
1106.75	82.0571		1106.66	69.2727		1106.66	80.9304		1092.03	61.7778		1092.03	87
1108.34	84.4724		1108.25	71.2025		1108.25	81.1528		1093.63	63.3333		1093.63	87.4444
1109.94	83.6646		1109.84	69.4507		1109.84	81.2597		1095.22	65.4444		1095.22	89.6667
1111.52	83.541		1111.43	70.0008		1111.43	83.1077		1096.82	63		1096.82	86.5556
1113.11	83.9356		1113.02	71.1095		1113.02	82.8299		1098.41	64.6667		1098.41	89.8889
1114.7	84.9778		1114.61	72.9314		1114.61	83.6498		1100	66.2222		1100	90.1111
1116.29	85.6882		1116.2	72.8813		1116.2	83.0393		1101.6	63.7778		1101.6	89.6667
1117.88	85.3452		1117.79	71.3733		1117.79	83.2446		1103.19	65		1103.19	85.4444
1119.47	86.4018		1119.37	73.472		1119.37	82.7251		1104.78	63.8889		1104.78	88.1111
1121.06	87.2565		1120.96	72.0764		1120.96	85.5543		1106.37	62.7778		1106.37	89
1122.64	88.9254		1122.55	75.331		1122.55	85.9927		1107.96	63.3333		1107.96	86.1111
1124.23	89.4191		1124.13	75.2157		1124.13	86.3523		1109.55	65.3333		1109.55	85.6667
1125.82	89.8878		1125.72	75.499		1125.72	88.4517		1111.14	65.2222		1111.14	87.6667
1127.4	93.6403		1127.3	77.2483		1127.3	89.476		1112.73	62.4444		1112.73	87.2222
1128.99	94.279		1128.89	77.9217		1128.89	87.3481		1114.32	64.1111		1114.32	85
1130.57	95.567		1130.47	77.0331		1130.47	88.2672		1115.91	62.8889		1115.91	87.8889
1132.16	98.7722		1132.06	80.0594		1132.06	92.08		1117.5	65.1111		1117.5	87.8889
1133.74	98.6921		1133.64	79.4653		1133.64	92.189		1119.09	66.6667		1119.09	86.7778
1135.32	100.775		1135.22	79.3489		1135.22	90.8264		1120.67	65.1111		1120.67	86.5556
1136.9	102.381		1136.8	79.5934		1136.8	92.4301		1122.26	63.4444		1122.26	87
1138.49	104.262		1138.39	81.5916		1138.39	95.1512		1123.85	62.6667		1123.85	83.6667
1140.07	106.729		1139.97	84.1283		1139.97	97.2402		1125.43	63.4444		1125.43	85.8889
1141.65	106.21		1141.55	81.164		1141.55	96.9973		1127.02	68.6667		1127.02	89.8889
1143.23	108.733		1143.13	83.0207		1143.13	96.4899		1128.6	65.3333		1128.6	86.3333
1144.81	110.851		1144.71	86.2144		1144.71	98.6948		1130.19	64.5556		1130.19	88.1111
1146.39	113.396		1146.29	85.6636		1146.29	100.452		1131.77	63.6667		1131.77	85.6667
1147.97	113.554		1147.87	85.5598		1147.87	99.741		1133.36	65.6667		1133.36	85.8889
1149.55	115.399		1149.45	87.1518		1149.45	100.462		1134.94	69.4444		1134.94	90.1111
1151.13	114.959		1151.03	88.7021		1151.03	102.058		1136.52	67.3333		1136.52	83.4444
1152.71	118.286		1152.61	88.8435		1152.61	103.37		1138.1	67.4444		1138.1	89.6667
1154.29	118.488		1154.19	89.9902		1154.19	101.424		1139.68	66.8889		1139.68	87.6667
1155.86	119.189		1155.76	90.4462		1155.76	105.036		1141.27	68.2222		1141.27	90.3333
1157.44	120.825		1157.34	89.9058		1157.34	104.598		1142.85	70.8889		1142.85	90.7778
1159.02	118.583		1158.92	90.0554		1158.92	104.015		1144.43	69.5556		1144.43	83.2222
1160.59	123.349		1160.49	90.2723		1160.49	105.545		1146.01	68.3333		1146.01	88.5556
1162.17	123.727		1162.07	92.0467		1162.07	107.056		1147.59	70.5556		1147.59	91.4444
1163.74	122.687		1163.64	91.7909		1163.64	106.98		1149.17	66.8889		1149.17	90.1111
1165.32	124.402		1165.22	92.2478		1165.22	106.28		1150.75	68.4444		1150.75	87
1166.89	124.152		1166.79	92.8865		1166.79	107.01		1152.33	68.8889		1152.33	91.8889
1168.47	126.964		1168.37	93.3161		1168.37	107.233		1153.9	69		1153.9	90.7778
1170.04	127.24		1169.94	93.8824		1169.94	108.87		1155.48	69		1155.48	86.5556
1171.61	128.36		1171.51	92.6132		1171.51	109.53		1157.06	70.4444		1157.06	90.7778
1173.19	126.66		1173.09	93.8782		1173.09	108.707		1158.64	68.3333		1158.64	91.6667
1174.76	128.12		1174.66	93.6147		1174.66	108.881		1160.21	69.6667		1160.21	89.6667
1176.33	127.607		1176.23	94.1269		1176.23	110.275		1161.79	69.8889		1161.79	88.5556
1177.9	125.234		1177.8	95.1584		1177.8	109.638		1163.36	69		1163.36	93
1179.48	127.206		1179.37	96.5005		1179.37	110.799		1164.94	71.3333		1164.94	93.8889
1181.05	127.852		1180.94	94.7884		1180.94	109.41		1166.51	72.7778		1166.51	94.1111
1182.62	126.829		1182.51	94.661		1182.51	110.789		1168.09	73.3333		1168.09	92.7778
1184.19	126.88		1184.08	95.3624		1184.08	110.204		1169.66	71.3333		1169.66	93.8889
1185.76	126.836		1185.65	95.2024		1185.65	110.739		1171.24	71.1111		1171.24	90.5556
1187.33	128.004		1187.22	96.4994		1187.22	112.135		1172.81	71		1172.81	94.7778
1188.9	126.606		1188.79	97.9917		1188.79	110.595		1174.38	72.6667		1174.38	92.7778
1190.47	126.145		1190.36	95.5018		1190.36	109.355		1175.95	72.3333		1175.95	94.3333
1192.03	128.45		1191.93	98.3167		1191.93	111.151		1177.53	72.5556		1177.53	93.6667
1193.6	129.125		1193.49	98.9701		1193.49	115.343		1179.1	72.4444		1179.1	96.1111
1195.17	130.664		1195.06	99.9298		1195.06	112.491		1180.67	76.4444		1180.67	95.6667
1196.73	130.193		1196.62	98.4703		1196.62	114.965		1182.24	73.3333		1182.24	95.8889
1198.3	130.444		1198.19	99.4398		1198.19	116.14		1183.81	74.3333		1183.81	100.333
1199.87	132.918		1199.76	100.708		1199.76	118.578		1185.38	73.5556		1185.38	101
1201.43	133.732		1201.32	101.61		1201.32	116.48		1186.95	74.4444		1186.95	98.1111
1202.99	134.907		1202.88	102.174		1202.88	120.693		1188.52	71.5556		1188.52	99.2222
1204.56	135.157		1204.45	101.573		1204.45	119.952		1190.09	70.2222		1190.09	99.8889
1206.12	138.195		1206.01	103.951		1206.01	119.572		1191.65	72.8889		1191.65	97.4444
1207.69	135.661		1207.58	104.964		1207.58	120.154		1193.22	74.7778		1193.22	98.1111
1209.25	137.196		1209.14	104.802		1209.14	121.526		1194.79	73.1111		1194.79	95.6667
1210.81	138.835		1210.7	104.036		1210.7	121.279		1196.35	73.1111		1196.35	100.778
1212.37	139.642		1212.26	106.032		1212.26	122.037		1197.92	76.3333		1197.92	99.8889
1213.94	142.376		1213.83	105.925		1213.83	123.521		1199.49	74.6667		1199.49	99
1215.5	142.691		1215.39	107.289		1215.39	123.027		1201.05	72.3333		1201.05	101.222
1217.06	141.833		1216.95	107.064		1216.95	124.802		1202.62	76.1111		1202.62	101.444
1218.62	142.814		1218.51	108.256		1218.51	122.851		1204.18	78.1111		1204.18	103.444
1220.18	143.027		1220.07	109.903		1220.07	126.009		1205.75	78.8889		1205.75	104.778
1221.74	144.643		1221.63	111.05		1221.63	125.107		1207.31	76.2222		1207.31	105
1223.3	145.987		1223.19	111.924		1223.19	128.09		1208.87	80		1208.87	101.222
1224.85	146.342		1224.74	112.301		1224.74	128.593		1210.43	79.1111		1210.43	101.222
1226.41	148.918		1226.3	113.331		1226.3	129.092		1212	80.8889		1212	106.556
1227.97	149.321		1227.86	114.454		1227.86	132.143		1213.56	80.1111		1213.56	108.778
1229.53	149.368		1229.42	113.486		1229.42	130.392		1215.12	79.2222		1215.12	107.667
1231.08	152.591		1230.97	115.356		1230.97	131.513		1216.68	79.1111		1216.68	106.111
1232.64	152.321		1232.53	114.875		1232.53	134.373		1218.24	81.1111		1218.24	103.889
1234.2	154.302		1234.09	117.828		1234.09	133.135		1219.8	79.1111		1219.8	104.556
1235.75	154.23		1235.64	116.794		1235.64	135.194		1221.36	77.8889		1221.36	104.778
1237.31	156.072		1237.2	120.251		1237.2	135.568		1222.92	79.5556		1222.92	104.333
1238.86	155.741		1238.75	120.688		1238.75	137.889		1224.48	81.5556		1224.48	108.778
1240.42	160.103		1240.31	121.992		1240.31	140.554		1226.04	80.8889		1226.04	108.778
1241.97	162.052		1241.86	122.42		1241.86	142.224		1227.6	84.8889		1227.6	114.111
1243.53	160.91		1243.41	125.209		1243.41	141.837		1229.15	84.1111		1229.15	107.222
1245.08	162.83		1244.97	123.921		1244.97	143.286		1230.71	82.7778		1230.71	112.778
1246.63	166.083		1246.52	126.474		1246.52	143.164		1232.27	80.5556		1232.27	111.444
1248.19	165.251		1248.07	128.884		1248.07	145.812		1233.82	83.2222		1233.82	110.333
1249.74	164.268		1249.62	127.552		1249.62	146.888		1235.38	80.2222		1235.38	109.444
1251.29	166.398		1251.17	129.687		1251.17	148.687		1236.94	81.7778		1236.94	114.333
1252.84	169.2		1252.73	130.89		1252.73	150.095		1238.49	78.3333		1238.49	111
1254.39	172.789		1254.28	132.029		1254.28	154.81		1240.05	83.6667		1240.05	115
1255.95	174.14		1255.83	135.742		1255.83	153.839		1241.6	82.4444		1241.6	113.444
1257.49	173.03		1257.37	136.797		1257.37	155.87		1243.15	84.1111		1243.15	114.111
1259.04	176.089		1258.92	139.135		1258.92	156.351		1244.71	82.2222		1244.71	117.667
1260.59	178.942		1260.47	137.973		1260.47	158.795		1246.26	86		1246.26	117.444
1262.14	178.756		1262.02	141.152		1262.02	160.888		1247.81	86.3333		1247.81	117.667
1263.69	181.832		1263.57	140.821		1263.57	162.103		1249.37	87.4444		1249.37	120.556
1265.24	185.351		1265.12	142.972		1265.12	167.148		1250.92	89.3333		1250.92	120.333
1266.78	186.638		1266.66	144.324		1266.66	166.593		1252.47	88.4444		1252.47	124.111
1268.33	190.415		1268.21	146.043		1268.21	168.297		1254.02	88.8889		1254.02	122.778
1269.88	190.69		1269.76	148.567		1269.76	170.778		1255.57	90.7778		1255.57	122.778
1271.42	194.282		1271.3	150.926		1271.3	176.586		1257.12	90		1257.12	131.444
1272.97	199.1		1272.85	153.867		1272.85	177.237		1258.67	92.6667		1258.67	127.889
1274.51	200.679		1274.39	155.49		1274.39	177.678		1260.22	94.3333		1260.22	129.667
1276.06	201.533		1275.94	157.059		1275.94	183.618		1261.77	90.8889		1261.77	135
1277.6	205.684		1277.48	160.512		1277.48	183.041		1263.31	98.6667		1263.31	135.667
1279.14	207.418		1279.02	159.43		1279.02	187.146		1264.86	98.6667		1264.86	141.889
1280.69	214.516		1280.57	164.848		1280.57	191.055		1266.41	101.444		1266.41	143
1282.23	215.243		1282.11	166.48		1282.11	191.299		1267.96	100.333		1267.96	147
1283.77	216.53		1283.65	168.468		1283.65	193.958		1269.5	99		1269.5	148.778
1285.32	217.511		1285.2	171.88		1285.2	194.845		1271.05	102.667		1271.05	150.111
1286.86	224.046		1286.74	173.617		1286.74	199.617		1272.59	104.444		1272.59	150.111
1288.4	227.901		1288.28	176.406		1288.28	205.518		1274.14	106		1274.14	160.778
1289.94	231.524		1289.82	179.14		1289.82	208.907		1275.69	108.778		1275.69	155.222
1291.48	232.559		1291.36	180.585		1291.36	208.162		1277.23	112.444		1277.23	166.778
1293.02	235.873		1292.9	183.859		1292.9	213.428		1278.77	108.111		1278.77	164.778
1294.56	241.211		1294.44	189.508		1294.44	219.139		1280.32	112.222		1280.32	169.667
1296.1	247.326		1295.98	192.497		1295.98	221.824		1281.86	116		1281.86	172.111
1297.64	251.482		1297.51	193.947		1297.51	225.804		1283.4	116.778		1283.4	177.444
1299.17	256.978		1299.05	198.341		1299.05	230.341		1284.94	114.667		1284.94	178.778
1300.71	262.18		1300.59	203.735		1300.59	232.759		1286.49	119.222		1286.49	180.111
1302.25	265.488		1302.13	208.883		1302.13	241.545		1288.03	123.667		1288.03	185.667
1303.79	273.727		1303.66	211.173		1303.66	246.331		1289.57	125.778		1289.57	194.556
1305.33	281.489		1305.2	214.038		1305.2	252.191		1291.11	125.556		1291.11	200.556
1306.86	286.799		1306.74	221.455		1306.74	256.235		1292.65	135.111		1292.65	202.556
1308.4	297.556		1308.27	226.559		1308.27	263.935		1294.19	130.667		1294.19	210.778
1309.93	299.681		1309.81	230.33		1309.81	271.281		1295.73	136.889		1295.73	220.333
1311.47	309.529		1311.34	236.01		1311.34	273.443		1297.27	140.778		1297.27	222.333
1313.01	317.973		1312.88	241.025		1312.88	282.014		1298.81	140.778		1298.81	231.667
1314.54	325.187		1314.41	246.484		1314.41	289.655		1300.34	148.667		1300.34	243
1316.07	333.592		1315.94	250.449		1315.94	299.157		1301.88	151.556		1301.88	245.889
1317.61	341.516		1317.48	259.818		1317.48	308.259		1303.42	157		1303.42	264.333
1319.14	354.685		1319.01	264.552		1319.01	312.856		1304.96	162.556		1304.96	268.556
1320.67	365.193		1320.54	276.279		1320.54	325.188		1306.49	159.222		1306.49	274.333
1322.2	376.642		1322.07	282.705		1322.07	336.311		1308.03	169		1308.03	290.333
1323.73	388.075		1323.6	289.587		1323.6	344.801		1309.56	172.667		1309.56	302.778
1325.27	397.086		1325.14	295.525		1325.14	351.584		1311.1	177.333		1311.1	307.667
1326.8	410.385		1326.67	303.747		1326.67	364.03		1312.63	182.333		1312.63	317.667
1328.33	419.413		1328.2	312.5		1328.2	372.49		1314.17	181.667		1314.17	337
1329.86	433.169		1329.73	320.188		1329.73	385.109		1315.7	189.333		1315.7	343.889
1331.39	449.983		1331.26	328.065		1331.26	398.637		1317.23	200.333		1317.23	356.556
1332.92	462.087		1332.79	336.029		1332.79	407.948		1318.77	204.556		1318.77	379
1334.44	476.905		1334.31	343.743		1334.31	419.93		1320.3	213.667		1320.3	392.556
1335.97	491.037		1335.84	353.524		1335.84	422.469		1321.83	222.444		1321.83	411.667
1337.5	499.706		1337.37	356.441		1337.37	429.972		1323.36	223.778		1323.36	443.222
1339.03	511.57		1338.9	361.473		1338.9	435.561		1324.9	236.778		1324.9	457
1340.55	518.933		1340.42	363.152		1340.42	442.699		1326.43	247.667		1326.43	480.556
1342.08	520.515		1341.95	366.192		1341.95	441.589		1327.96	262		1327.96	505.667
1343.61	520.944		1343.48	367.501		1343.48	441.034		1329.49	273.556		1329.49	535.889
1345.13	518.506		1345	365.387		1345	439.914		1331.02	287.333		1331.02	572.111
1346.66	518.321		1346.53	360.384		1346.53	433.855		1332.54	298.889		1332.54	607.222
1348.18	517.186		1348.05	357.502		1348.05	430.999		1334.07	314.778		1334.07	641.444
1349.7	506.008		1349.57	350.251		1349.57	420.608		1335.6	330.778		1335.6	673
1351.23	490.261		1351.1	342.336		1351.1	414.41		1337.13	340.778		1337.13	689
1352.75	484.59		1352.62	333.96		1352.62	401.176		1338.66	353.778		1338.66	725.444
1354.27	468.223		1354.14	323.273		1354.14	390.154		1340.18	368.778		1340.18	760.556
1355.8	454.448		1355.67	314.318		1355.67	376.919		1341.71	366.444		1341.71	770.556
1357.32	438.047		1357.19	304.661		1357.19	369.122		1343.24	374.333		1343.24	770.111
1358.84	418.639		1358.71	295.911		1358.71	353.384		1344.76	376.667		1344.76	795.444
1360.36	407.915		1360.23	284.149		1360.23	341.839		1346.29	375.333		1346.29	788.333
1361.88	394.095		1361.75	278.135		1361.75	332.047		1347.81	369.556		1347.81	775.222
1363.4	378.65		1363.27	269.158		1363.27	319.12		1349.34	370.222		1349.34	762.556
1364.93	363.101		1364.79	257.034		1364.79	309.65		1350.86	359.556		1350.86	747.222
1366.45	353.781		1366.31	249.803		1366.31	298.392		1352.39	346.333		1352.39	709
1367.96	336.118		1367.83	243.095		1367.83	286.258		1353.91	336.222		1353.91	684.778
1369.48	321.163		1369.35	233.097		1369.35	276.067		1355.43	322.889		1355.43	645.444
1371	309.954		1370.87	226.893		1370.87	269.186		1356.95	306.111		1356.95	621.444
1372.52	302.723		1372.39	224.299		1372.39	264.446		1358.48	291.444		1358.48	574.556
1374.04	289.53		1373.9	213.399		1373.9	254.278		1360	282		1360	543.667
1375.56	276.393		1375.42	207.294		1375.42	243.736		1361.52	267.111		1361.52	504.111
1377.07	268.08		1376.94	198.073		1376.94	235.634		1363.04	250.222		1363.04	472.556
1378.59	261.533		1378.45	196.05		1378.45	230.048		1364.56	235.444		1364.56	438.111
1380.11	248.519		1379.97	188.714		1379.97	223.444		1366.08	224.111		1366.08	417.889
1381.62	242.476		1381.48	186.072		1381.48	218.645		1367.6	214.889		1367.6	384.778
1383.14	237.844		1383	181.886		1383	212.247		1369.12	201.889		1369.12	359.222
1384.65	229.145		1384.51	176.351		1384.51	207.951		1370.64	190		1370.64	338.333
1386.17	224.264		1386.03	172.221		1386.03	201.58		1372.15	181.889		1372.15	319.222
1387.68	219.784		1387.54	169.926		1387.54	200.132		1373.67	174.444		1373.67	306.556
1389.19	214.988		1389.05	166.444		1389.05	194.634		1375.19	166.222		1375.19	285
1390.71	210.087		1390.57	162.255		1390.57	189.321		1376.71	161.111		1376.71	273.667
1392.22	204.184		1392.08	159.528		1392.08	186.415		1378.22	158.556		1378.22	257.222
1393.73	198.784		1393.59	158.145		1393.59	181.478		1379.74	150.222		1379.74	249.667
1395.24	193.24		1395.1	153.994		1395.1	176.966		1381.25	144.889		1381.25	235
1396.76	192.109		1396.62	152.904		1396.62	175.986		1382.77	138.556		1382.77	224.111
1398.27	184.578		1398.13	147.654		1398.13	171.238		1384.28	136.333		1384.28	217
1399.78	183.355		1399.64	146.093		1399.64	168.814		1385.8	129.667		1385.8	202.111
1401.29	180.512		1401.15	143.948		1401.15	166.842		1387.31	128.667		1387.31	202.778
1402.8	178.808		1402.66	140.96		1402.66	165.73		1388.83	124.889		1388.83	197
1404.3	175.232		1404.16	138.734		1404.16	162.567		1390.34	122.222		1390.34	194.111
1405.81	171.283		1405.67	135.181		1405.67	158.384		1391.85	119.778		1391.85	182.778
1407.32	169.552		1407.18	135.762		1407.18	157.115		1393.36	118.333		1393.36	181.444
1408.83	167.933		1408.69	133.903		1408.69	156.915		1394.88	114.778		1394.88	177.667
1410.34	168.747		1410.2	133.783		1410.2	153.654		1396.39	118		1396.39	175.889
1411.84	165.297		1411.7	130.756		1411.7	151.297		1397.9	110.556		1397.9	173.222
1413.35	164.072		1413.21	129.654		1413.21	149.924		1399.41	112.667		1399.41	168.556
1414.86	160.312		1414.72	128.914		1414.72	150.604		1400.92	112.222		1400.92	167.889
1416.36	160.489		1416.22	126.365		1416.22	147.185		1402.43	109.556		1402.43	161
1417.87	157.823		1417.73	127.699		1417.73	145.334		1403.94	109.889		1403.94	161.222
1419.37	156.017		1419.23	124.463		1419.23	142.243		1405.45	106.444		1405.45	160.778
1420.88	154.262		1420.74	125.133		1420.74	143.666		1406.96	104.222		1406.96	156.778
1422.38	152.759		1422.24	123.616		1422.24	141.493		1408.46	106.889		1408.46	157.222
1423.88	150.765		1423.74	121.129		1423.74	140.681		1409.97	105.333		1409.97	160.111
1425.39	147.831		1425.25	118.913		1425.25	139.207		1411.48	107.111		1411.48	152.333
1426.89	147.545		1426.75	120.739		1426.75	138.24		1412.98	105.667		1412.98	151.889
1428.39	148.591		1428.25	119.039		1428.25	137.04		1414.49	104.444		1414.49	151.222
1429.9	146.804		1429.75	119.162		1429.75	138.493		1416	104.111		1416	151.667
1431.4	145.074		1431.25	115.326		1431.25	136.041		1417.5	104.111		1417.5	151.889
1432.9	141.74		1432.76	118.543		1432.76	135.58		1419.01	104.444		1419.01	156.111
1434.4	143.942		1434.26	116.071		1434.26	134.77		1420.51	102		1420.51	153
1435.9	142.117		1435.76	114.083		1435.76	133.757		1422.02	104.556		1422.02	153.667
1437.4	139.285		1437.26	116.21		1437.26	133.595		1423.52	105.556		1423.52	151.222
1438.9	138.935		1438.76	115.78		1438.76	133.396		1425.02	102.556		1425.02	151.444
1440.4	139.874		1440.25	115.33		1440.25	131.877		1426.53	103.333		1426.53	151.889
1441.9	140.153		1441.75	113.655		1441.75	131.322		1428.03	102.444		1428.03	149.222
1443.4	136.598		1443.25	115.126		1443.25	131.886		1429.53	103.222		1429.53	148.556
1444.9	139.736		1444.75	112.605		1444.75	132.978		1431.03	100.889		1431.03	150.111
1446.4	139.992		1446.25	113.532		1446.25	129.937		1432.53	100.333		1432.53	149.444
1447.89	137.789		1447.74	113.145		1447.74	130.162		1434.04	103.889		1434.04	148.111
1449.39	137.638		1449.24	112.354		1449.24	129.928		1435.54	105.556		1435.54	150.333
1450.89	138.339		1450.74	113.565		1450.74	129.341		1437.04	103.444		1437.04	153
1452.38	139.382		1452.23	114.402		1452.23	132.857		1438.54	102.222		1438.54	151.444
1453.88	135.993		1453.73	112.161		1453.73	130.108		1440.04	103.889		1440.04	153.222
1455.37	138.312		1455.22	113.87		1455.22	131.868		1441.53	102.222		1441.53	150.778
1456.87	141.082		1456.72	111.602		1456.72	129.821		1443.03	104.667		1443.03	150.556
1458.36	138.396		1458.21	112.033		1458.21	130.501		1444.53	105.667		1444.53	157.667
1459.85	136.592		1459.7	111.583		1459.7	131.248		1446.03	107.667		1446.03	156.111
1461.35	138.708		1461.2	112.513		1461.2	129.651		1447.52	106.667		1447.52	153.889
1462.84	138.405		1462.69	113.343		1462.69	131.981		1449.02	108.556		1449.02	160.556
1464.33	138.95		1464.18	111.723		1464.18	132.816		1450.52	107.111		1450.52	156.333
1465.82	139.261		1465.67	112.064		1465.67	132.838		1452.01	107.667		1452.01	157.222
1467.32	139.522		1467.17	115.029		1467.17	132.59		1453.51	108.222		1453.51	162.111
1468.81	139.57		1468.66	111.858		1468.66	131.884		1455	109.778		1455	162.778
1470.3	137.89		1470.15	113.286		1470.15	132.998		1456.5	110.333		1456.5	167.222
1471.79	139.012		1471.64	114.221		1471.64	133.647		1457.99	109.667		1457.99	164.333
1473.28	139.466		1473.13	112.335		1473.13	133.058		1459.49	114.889		1459.49	165.222
1474.77	140.09		1474.62	113.916		1474.62	131.272		1460.98	111.556		1460.98	168.778
1476.26	141.536		1476.11	115.097		1476.11	132.785		1462.47	110.889		1462.47	169.889
1477.74	141.446		1477.59	113.869		1477.59	134.637		1463.97	112.667		1463.97	172.333
1479.23	141.724		1479.08	113.573		1479.08	134.138		1465.46	117		1465.46	171.222
1480.72	143.387		1480.57	114.835		1480.57	135.791		1466.95	114		1466.95	177
1482.21	142.856		1482.06	112.448		1482.06	133.88		1468.44	116.222		1468.44	176.778
1483.69	144.037		1483.54	114.583		1483.54	134.126		1469.93	116.778		1469.93	180.111
1485.18	142.202		1485.03	113.985		1485.03	133.168		1471.42	116.778		1471.42	173.889
1486.67	142.041		1486.52	115.382		1486.52	135.765		1472.91	119.889		1472.91	182.333
1488.15	142.484		1488	112.955		1488	136.446		1474.4	119.222		1474.4	177.444
1489.64	143.209		1489.49	114.755		1489.49	136.658		1475.89	123.222		1475.89	183
1491.12	143.641		1490.97	116.131		1490.97	136.251		1477.38	123.556		1477.38	180.778
1492.61	141.794		1492.45	116.431		1492.45	136.198		1478.87	121.778		1478.87	190.333
1494.09	144.709		1493.94	116.866		1493.94	137.195		1480.36	118.333		1480.36	182.778
1495.58	145.388		1495.42	117.267		1495.42	137.788		1481.84	120		1481.84	190.111
1497.06	143.567		1496.91	118.554		1496.91	138.003		1483.33	125.778		1483.33	191.889
1498.55	145.883		1498.39	117.679		1498.39	140.196		1484.82	125.889		1484.82	191.222
1500.03	146.752		1499.87	117.789		1499.87	139.59		1486.3	129.444		1486.3	197.667
1501.51	147.32		1501.35	119.731		1501.35	142.126		1487.79	129		1487.79	194.111
1502.99	146.405		1502.83	119.151		1502.83	139.139		1489.27	128		1489.27	198.333
1504.47	148.637		1504.32	120.563		1504.32	142.148		1490.76	129		1490.76	200.556
1505.95	148.255		1505.8	118.857		1505.8	145.104		1492.24	130.778		1492.24	202.778
1507.44	147.927		1507.28	120.891		1507.28	144.458		1493.73	133		1493.73	204.778
1508.92	150.078		1508.76	122.048		1508.76	146.624		1495.21	133.333		1495.21	206.778
1510.4	149.603		1510.24	122.396		1510.24	148.638		1496.7	136.222		1496.7	211
1511.87	152.867		1511.71	122.438		1511.71	146.336		1498.18	134.778		1498.18	215
1513.35	152.105		1513.19	125.236		1513.19	148.589		1499.66	140.444		1499.66	219.667
1514.83	153.843		1514.67	126.447		1514.67	151.828		1501.14	139		1501.14	223
1516.31	157.03		1516.15	126.54		1516.15	155.578		1502.63	141.778		1502.63	219.889
1517.79	158.552		1517.63	127.152		1517.63	155.73		1504.11	143.778		1504.11	219.889
1519.26	161.422		1519.1	130.744		1519.1	157.173		1505.59	143.667		1505.59	225
1520.74	161.461		1520.58	133.477		1520.58	159.932		1507.07	147.222		1507.07	232.556
1522.22	164.644		1522.06	132.886		1522.06	161.625		1508.55	149.667		1508.55	239.222
1523.69	168.019		1523.53	136.461		1523.53	166.595		1510.03	151.778		1510.03	239.444
1525.17	171.84		1525.01	140.594		1525.01	167.832		1511.51	155.333		1511.51	241.889
1526.64	175.328		1526.48	141.995		1526.48	173.423		1512.99	161.778		1512.99	258.778
1528.12	178.111		1527.96	143.92		1527.96	177.787		1514.46	158.222		1514.46	258.111
1529.59	182.495		1529.43	147.764		1529.43	180.752		1515.94	163.889		1515.94	272.556
1531.06	186.995		1530.9	149.959		1530.9	185.802		1517.42	169.778		1517.42	274.556
1532.54	190.023		1532.38	152.005		1532.38	189.073		1518.89	174.667		1518.89	287.444
1534.01	195.269		1533.85	157.506		1533.85	197.679		1520.37	177.778		1520.37	291.667
1535.48	202.573		1535.32	162.771		1535.32	203.008		1521.85	187.444		1521.85	300.333
1536.95	208.537		1536.79	167.212		1536.79	208.802		1523.32	190.889		1523.32	314.111
1538.43	217.208		1538.27	172.48		1538.27	220.492		1524.8	198.111		1524.8	330.556
1539.9	223.519		1539.74	180.214		1539.74	227.515		1526.28	204.111		1526.28	346.778
1541.37	230.905		1541.21	184.059		1541.21	234.773		1527.75	212		1527.75	357.444
1542.84	244.921		1542.68	191.221		1542.68	248.931		1529.22	216.111		1529.22	379.667
1544.31	254.859		1544.15	201.15		1544.15	261.299		1530.7	230.667		1530.7	389
1545.78	268.223		1545.62	211.236		1545.62	273.108		1532.17	240.667		1532.17	415
1547.25	282.185		1547.09	219.545		1547.09	289.997		1533.64	251.444		1533.64	441.444
1548.71	295.866		1548.55	231.947		1548.55	307.728		1535.12	264.222		1535.12	464.111
1550.18	315.677		1550.02	245.178		1550.02	327.369		1536.59	276.333		1536.59	493
1551.65	333.198		1551.49	259.005		1551.49	346.042		1538.06	292.778		1538.06	536.111
1553.12	355.225		1552.96	273.77		1552.96	371.247		1539.53	314.111		1539.53	570.556
1554.58	376.807		1554.42	289.752		1554.42	396.114		1541	333.778		1541	613.222
1556.05	401.289		1555.89	309.211		1555.89	417.365		1542.47	358.556		1542.47	665.444
1557.52	427.608		1557.36	328.219		1557.36	445.232		1543.94	381.333		1543.94	714.778
1558.99	457.525		1558.82	351.738		1558.82	475.408		1545.41	427		1545.41	786.556
1560.45	489.656		1560.29	374.103		1560.29	504.637		1546.88	453		1546.88	853.667
1561.92	519.591		1561.75	399.277		1561.75	541.117		1548.35	493.556		1548.35	932.778
1563.38	555.68		1563.22	420.219		1563.22	582.161		1549.82	536.889		1549.82	1026.56
1564.85	593.829		1564.68	447.556		1564.68	610.508		1551.29	589.222		1551.29	1112.78
1566.31	632.08		1566.15	473.09		1566.15	655.877		1552.75	645.889		1552.75	1237.22
1567.78	665.978		1567.61	498.311		1567.61	688.092		1554.22	699.778		1554.22	1358.11
1569.24	705.805		1569.07	514.07		1569.07	722.713		1555.69	773.992		1555.69	1504.26
1570.7	738.722		1570.53	525.749		1570.53	751.01		1557.15	835.577		1557.15	1633.44
1572.16	767.695		1571.99	536.271		1571.99	771.028		1558.62	923.998		1558.62	1782.11
1573.63	792.147		1573.46	538.948		1573.46	789.159		1560.08	994.79		1560.08	1949.36
1575.09	803.454		1574.92	537.831		1574.92	792.565		1561.55	1092.38		1561.55	2132.2
1576.55	809.48		1576.38	524.329		1576.38	787.689		1563.02	1178.37		1563.02	2339.51
1578.01	803.631		1577.84	508.972		1577.84	776.846		1564.48	1290.22		1564.48	2536.37
1579.47	791.112		1579.3	493.5		1579.3	751.29		1565.94	1419.27		1565.94	2796.89
1580.93	770.246		1580.76	473.464		1580.76	724.878		1567.41	1537.58		1567.41	3054.79
1582.39	742.648		1582.22	450.386		1582.22	693.26		1568.87	1680.87		1568.87	3318.64
1583.85	716.442		1583.68	431.436		1583.68	660.697		1570.33	1844.34		1570.33	3663.11
1585.3	684.98		1585.13	409.17		1585.13	624.993		1571.8	2011.84		1571.8	3985.88
1586.76	651.652		1586.59	393.24		1586.59	590.115		1573.26	2164.71		1573.26	4313.61
1588.22	618.076		1588.05	372.401		1588.05	556.096		1574.72	2280.87		1574.72	4570.88
1589.68	593.037		1589.51	356.478		1589.51	530.036		1576.18	2365.34		1576.18	4758.04
1591.13	563.941		1590.96	340.597		1590.96	501.225		1577.64	2409.73		1577.64	4849.02
1592.59	538.937		1592.42	331.167		1592.42	474.766		1579.1	2400.98		1579.1	4809.59
1594.04	519.962		1593.87	318.421		1593.87	450.437		1580.56	2340.79		1580.56	4666.96
1595.5	497.44		1595.33	308.316		1595.33	432.575		1582.02	2250.68		1582.02	4457.83
1596.96	485.619		1596.79	298.726		1596.79	417.12		1583.48	2161.67		1583.48	4174.83
1598.41	470.288		1598.24	291.657		1598.24	403.405		1584.94	2043.03		1584.94	3854.33
1599.86	457.499		1599.69	283.477		1599.69	391.028		1586.39	1889.97		1586.39	3500.65
1601.32	445.356		1601.15	278.771		1601.15	377.113		1587.85	1749.87		1587.85	3156.61
1602.77	436.478		1602.6	270.803		1602.6	365.607		1589.31	1608.4		1589.31	2847.34
1604.22	427.043		1604.05	264.82		1604.05	357.967		1590.77	1470.05		1590.77	2540.11
1605.68	415.758		1605.51	257.651		1605.51	348.328		1592.22	1321.14		1592.22	2260.56
1607.13	406.579		1606.96	253.395		1606.96	340.078		1593.68	1192.53		1593.68	2024.49
1608.58	396.848		1608.41	244.426		1608.41	330.039		1595.13	1076.36		1595.13	1812.37
1610.03	389.252		1609.86	238.742		1609.86	321.015		1596.59	968.871		1596.59	1613.5
1611.48	380.32		1611.31	230.593		1611.31	312.782		1598.04	875.242		1598.04	1459.68
1612.93	367.62		1612.76	222.332		1612.76	300.18		1599.5	792.873		1599.5	1304.73
1614.38	354.879		1614.21	215.426		1614.21	290.936		1600.95	722.627		1600.95	1200.07
1615.83	341.454		1615.66	204.764		1615.66	280.641		1602.41	665.068		1602.41	1095.86
1617.28	325.817		1617.11	194.787		1617.11	264.621		1603.86	612.842		1603.86	1009.57
1618.73	304.539		1618.56	186.046		1618.56	250.666		1605.31	565.845		1605.31	937.046
1620.18	286.461		1620.01	174.8		1620.01	237.206		1606.76	536.96		1606.76	877.993
1621.63	265.671		1621.46	165.559		1621.46	222.455		1608.22	512.168		1608.22	842.591
1623.08	248.294		1622.9	158.03		1622.9	210.043		1609.67	488.987		1609.67	811.517
1624.53	229.151		1624.35	150.785		1624.35	197.836		1611.12	475.941		1611.12	787.158
1625.97	213.596		1625.8	143.637		1625.8	186.284		1612.57	466.891		1612.57	786.874
1627.42	199.531		1627.24	134.288		1627.24	175.718		1614.02	450.672		1614.02	767.46
1628.87	187.961		1628.69	130.043		1628.69	167.706		1615.47	446.989		1615.47	764.977
1630.31	177.648		1630.14	124.728		1630.14	160.28		1616.92	433.438		1616.92	758.012
1631.76	168.295		1631.58	120.151		1631.58	153.976		1618.37	417.57		1618.37	732.942
1633.2	160.516		1633.03	115.232		1633.03	146.023		1619.82	399.317		1619.82	698.852
1634.65	153.947		1634.47	111.218		1634.47	140.433		1621.26	373.938		1621.26	654.7
1636.09	146.259		1635.91	107.671		1635.91	134.732		1622.71	345.675		1622.71	593.599
1637.54	140.294		1637.36	104.005		1637.36	130.578		1624.16	314.981		1624.16	544.854
1638.98	134.985		1638.8	100.473		1638.8	126.094		1625.61	286.857		1625.61	488.086
1640.42	130.893		1640.24	98.1776		1640.24	122.708		1627.05	261.749		1627.05	434.864
1641.87	125.547		1641.69	94.1011		1641.69	118.454		1628.5	237.044		1628.5	398.135
1643.31	120.265		1643.13	91.5603		1643.13	113.872		1629.94	218.595		1629.94	360.452
1644.75	117.24		1644.57	89.0259		1644.57	110.999		1631.39	202.359		1631.39	326.356
1646.19	113.6		1646.01	86.9699		1646.01	107.392		1632.83	188.254		1632.83	299.882
1647.63	110.09		1647.45	85.0859		1647.45	105.248		1634.28	174.744		1634.28	276.777
1649.07	107.387		1648.89	83.0718		1648.89	102.278		1635.72	163.55		1635.72	260.062
1650.51	105.158		1650.33	81.1374		1650.33	100.638		1637.17	157.065		1637.17	245.009
1651.95	101.013		1651.77	80.5852		1651.77	98.4792		1638.61	147.569		1638.61	232.092
1653.39	98.6048		1653.21	77.9239		1653.21	95.854		1640.05	141.223		1640.05	216.587
1654.83	96.7579		1654.65	75.4423		1654.65	93.4015		1641.49	135.84		1641.49	207.767
1656.26	93.8809		1656.08	73.4703		1656.08	90.933		1642.94	132.422		1642.94	201.571
1657.7	91.7186		1657.52	72.9078		1657.52	89.5806		1644.38	126.633		1644.38	195.527
1659.14	90.6713		1658.96	71.5633		1658.96	89.052		1645.82	123.078		1645.82	188.824
1660.58	88.2553		1660.4	71.8524		1660.4	87.1572		1647.26	120.174		1647.26	179.845
1662.01	86.9437		1661.83	69.5435		1661.83	85.1266		1648.7	116.352		1648.7	174.49
1663.45	85.0794		1663.27	67.9186		1663.27	84.3661		1650.14	112.378		1650.14	170.17
1664.89	83.5196		1664.71	66.3411		1664.71	81.8095		1651.58	113.156		1651.58	166.184
1666.32	82.4213		1666.14	66.1872		1666.14	80.4327		1653.02	108.814		1653.02	161.525
1667.76	80.1677		1667.58	64.8031		1667.58	79.5976		1654.46	105.235		1654.46	159.619
1669.19	77.5444		1669.01	63.5536		1669.01	79.0593		1655.9	106.346		1655.9	156.848
1670.62	77.8645		1670.44	62.9721		1670.44	77.7452		1657.33	103.035		1657.33	154.695
1672.06	77.8295		1671.88	63.1214		1671.88	77.1628		1658.77	102.881		1658.77	149.53
1673.49	75.9803		1673.31	61.2936		1673.31	75.4498		1660.21	98.4331		1660.21	149.289
1674.92	74.52		1674.74	61.2102		1674.74	74.723		1661.64	98.1769		1661.64	143.217
1676.35	73.3205		1676.17	60.7388		1676.17	73.3287		1663.08	95.8107		1663.08	140.084
1677.79	72.7959		1677.61	60.0937		1677.61	72.6165		1664.52	94.2149		1664.52	141.103
1679.22	72.1694		1679.04	58.8845		1679.04	72.5369		1665.95	91.8707		1665.95	136.973
1680.65	71.0729		1680.47	58.0964		1680.47	70.8324		1667.39	93.6407		1667.39	138.899
1682.08	70.2812		1681.9	57.7475		1681.9	70.4595		1668.82	92.8778		1668.82	132.679
1683.51	69.2155		1683.33	56.8683		1683.33	70.3473		1670.25	91.6905		1670.25	133.662
1684.94	67.737		1684.76	56.1273		1684.76	68.9106		1671.69	90.9692		1671.69	133.566
1686.37	68.8414		1686.19	55.4101		1686.19	69.3354		1673.12	89.5225		1673.12	128.081
1687.8	68.4203		1687.62	54.6724		1687.62	68.0976		1674.56	90.7154		1674.56	127.754
1689.23	66.9848		1689.05	54.2674		1689.05	66.356		1675.99	89.7632		1675.99	127.194
1690.66	65.5837		1690.48	53.8857		1690.48	67.0973		1677.42	86.5981		1677.42	125.264
1692.09	65.631		1691.91	53.5117		1691.91	65.9503		1678.85	87.4786		1678.85	126.084
1693.52	64.5859		1693.33	52.4983		1693.33	65.6342		1680.28	85.3328		1680.28	126.25
1694.95	64.4386		1694.76	51.9055		1694.76	64.8732		1681.71	83.5041		1681.71	123.802
1696.37	63.6242		1696.19	52.0227		1696.19	63.8141		1683.15	84.6956		1683.15	122.755
1697.8	64.4436		1697.61	54.0799		1697.61	66.1767		1684.57	85.1656		1684.57	120.112
1699.23	62.5884		1699.04	50.8327		1699.04	63.6612		1686.01	83.9856		1686.01	118.6
1700.65	62.0241		1700.46	50.731		1700.46	63.5028		1687.43	84.095		1687.43	116.629
1702.08	60.8182		1701.89	51.0541		1701.89	62.1704		1688.86	82.7094		1688.86	117.937
1703.5	61.0584		1703.31	50.3538		1703.31	62.0847		1690.29	81.5029		1690.29	119.486
1704.93	59.9256		1704.74	49.4576		1704.74	62.1938		1691.72	84.6127		1691.72	116.744
1706.35	59.0401		1706.16	49.0737		1706.16	61.5928		1693.15	81.4874		1693.15	113.667
1707.77	60.032		1707.58	48.8487		1707.58	61.7785		1694.57	82.2541		1694.57	113.588
1709.2	60.3353		1709.01	48.3802		1709.01	60.9017		1696	82.3671		1696	114.895
1710.62	57.631		1710.43	47.3234		1710.43	60.4752		1697.43	82.3466		1697.43	115.001
1712.04	56.7747		1711.85	46.7322		1711.85	60.8814		1698.85	79.1968		1698.85	113.869
1713.47	57.2725		1713.28	47.3448		1713.28	60.1959		1700.28	80.7056		1700.28	108.854
1714.89	58.0139		1714.7	47.6791		1714.7	59.2161		1701.7	82.717		1701.7	110.207
1715.46	58.0612		1715.48	47.4529		1715.48	59.4233		1703.13	79.2736		1703.13	107.283
1716.93	56.3041		1716.95	46.642		1716.95	59.0875		1704.54	77.7778		1704.54	108.111
1718.41	56.7183		1718.43	46.1512		1718.43	57.1614		1706.02	80.6667		1706.02	108.111
1719.88	55.8541		1719.9	45.1288		1719.9	57.3874		1707.49	80		1707.49	109.222
1721.35	55.169		1721.37	45.8824		1721.37	57.9372		1708.97	80.4444		1708.97	107.667
1722.82	55.9153		1722.84	45.5261		1722.84	57.4917		1710.44	77.7778		1710.44	109.889
1724.29	55.6334		1724.31	44.7075		1724.31	55.6708		1711.92	81.4444		1711.92	111
1725.76	55.2022		1725.78	44.844		1725.78	55.4006		1713.39	79.4444		1713.39	105.889
1727.23	53.906		1727.25	43.3754		1727.25	56.2232		1714.86	79		1714.86	106.111
1728.7	53.5407		1728.72	43.8629		1728.72	55.9004		1716.33	76.3333		1716.33	108.778
1730.16	54.2223		1730.18	44.1543		1730.18	55.8097		1717.81	79.1111		1717.81	105.444
1731.63	53.7164		1731.65	43.6066		1731.65	55.082		1719.28	79		1719.28	108.556
1733.1	51.8027		1733.12	41.6852		1733.12	54.7119		1720.75	75.6667		1720.75	103.444
1734.57	53.5574		1734.59	43.9922		1734.59	54.8345		1722.22	79.1111		1722.22	106.333
1736.04	54.2409		1736.06	43.611		1736.06	53.4312		1723.69	79.4444		1723.69	104.111
1737.5	53.7945		1737.52	43.9054		1737.52	55.589		1725.16	74.8889		1725.16	105.444
1738.97	51.3962		1738.99	43.3461		1738.99	54.7128		1726.63	77.4444		1726.63	106.556
1740.44	51.9373		1740.46	43.0951		1740.46	55.4443		1728.1	76.6667		1728.1	105.667
1741.9	51.4847		1741.92	42.5331		1741.92	52.7004		1729.57	75.5556		1729.57	103.444
1743.37	52.642		1743.39	41.9154		1743.39	52.3872		1731.04	81.2222		1731.04	101.889
1744.83	52.0448		1744.85	41.805		1744.85	54.1885		1732.51	77.8889		1732.51	105.667
1746.3	51.729		1746.32	41.2688		1746.32	51.7833		1733.98	75.8889		1733.98	107.444
1747.76	51.1016		1747.78	42.4765		1747.78	52.3351		1735.45	75		1735.45	106.556
1749.22	50.1622		1749.24	40.1628		1749.24	52.1807		1736.91	78.4444		1736.91	102.111
1750.69	50.9696		1750.71	40.9203		1750.71	52.2261		1738.38	77.5556		1738.38	104.333
1752.15	49.753		1752.17	41.2321		1752.17	53.0086		1739.85	74.3333		1739.85	100.333
1753.61	50.5945		1753.63	42.0266		1753.63	53.3198		1741.32	75		1741.32	101.444
1755.08	51.2434		1755.1	41.6444		1755.1	53.1296		1742.78	75.6667		1742.78	103.667
1756.54	50.2922		1756.56	40.8128		1756.56	53.079		1744.25	78.1111		1744.25	104.778
1758	50.2111		1758.02	41.2125		1758.02	51.5647		1745.71	75.2222		1745.71	100.778
1759.47	50.0158		1759.48	41.4677		1759.48	52.0939		1747.18	75		1747.18	102.556
1760.93	50.4657		1760.94	40.5186		1760.94	51.7551		1748.64	74		1748.64	101
1762.39	48.9011		1762.4	40.6151		1762.4	51.203		1750.11	76.2222		1750.11	99.4444
1763.85	49.3096		1763.86	41.3426		1763.86	52.9667		1751.57	79		1751.57	104.778
1765.31	50.6293		1765.33	41.8629		1765.33	52.3707		1753.04	77.2222		1753.04	103
1766.77	50.6747		1766.78	41.302		1766.78	51.1158		1754.5	75.6667		1754.5	101.444
1768.23	49.1026		1768.24	40.0967		1768.24	50.3384		1755.96	74.8889		1755.96	102.556
1769.69	47.8103		1769.7	39.5001		1769.7	51.0104		1757.42	78.3333		1757.42	102.556
1771.15	47.9987		1771.16	39.0042		1771.16	49.0852		1758.89	79.5556		1758.89	101.444
1772.61	48.1242		1772.62	40.0455		1772.62	49.9867		1760.35	76.6667		1760.35	101
1774.07	47.095		1774.08	39.6564		1774.08	48.7279		1761.81	72.6667		1761.81	99
1775.53	49.0461		1775.54	39.0249		1775.54	49.4766		1763.27	71.8889		1763.27	98.1111
1776.98	47.8052		1776.99	40.2637		1776.99	49.9641		1764.73	72.4444		1764.73	95
1778.44	48.9671		1778.45	39.8293		1778.45	49.6529		1766.19	75.4444		1766.19	98.3333
1779.9	48.1715		1779.91	38.8079		1779.91	50.0247		1767.65	75.2222		1767.65	98.3333
1781.35	47.8291		1781.36	39.5307		1781.36	49.5474		1769.11	75.4444		1769.11	95
1782.81	47.3993		1782.82	39.3991		1782.82	49.7643		1770.57	73.7778		1770.57	93.6667
1784.26	47.3026		1784.27	39.7102		1784.27	50.0264		1772.03	72.3333		1772.03	94.1111
1785.72	47.9614		1785.73	38.0656		1785.73	48.5012		1773.49	73.8889		1773.49	95
1787.17	48.4768		1787.18	40.327		1787.18	50.062		1774.95	70.8889		1774.95	93.2222
1788.63	47.8367		1788.64	39.911		1788.64	50.0516		1776.41	70.7778		1776.41	97.4444
1790.08	47.1779		1790.09	39.309		1790.09	48.7534		1777.87	74.2222		1777.87	98.3333
1791.54	46.2445		1791.55	38.2337		1791.55	48.5164		1779.32	70.5556		1779.32	91.2222
1792.99	46.9078		1793	38.4676		1793	48.8242		1780.78	71.4444		1780.78	94.3333
1794.44	46.3221		1794.45	38.469		1794.45	48.7558		1782.24	68.7778		1782.24	94.3333
1795.9	46.8405		1795.91	38.4294		1795.91	48.7286		1783.69	69.7778		1783.69	94.3333
1797.35	46.1538		1797.36	37.6051		1797.36	47.7416		1785.15	69.6667		1785.15	93
1798.8	46.2504		1798.81	38.5699		1798.81	48.8838		1786.6	70		1786.6	92.1111
1800.25	46.5698		1800.26	38.3347		1800.26	48.2828		1788.06	68		1788.06	91.8889
1801.7	46.7194		1801.71	39.9102		1801.71	49.3514		1789.51	69.6667		1789.51	90.7778
1803.15	45.8732		1803.16	38.2053		1803.16	49.6612		1790.97	68.1111		1790.97	91
1804.6	48.8364		1804.61	40.5946		1804.61	51.4886		1792.42	71		1792.42	93.4444
1806.05	46.7836		1806.06	38.8194		1806.06	48.4024		1793.88	67.5556		1793.88	92.3333
1807.5	45.5		1807.51	37.4646		1807.51	48.4887		1795.33	70		1795.33	91
1808.95	46.8497		1808.96	39.5221		1808.96	47.2485		1796.78	69.3333		1796.78	91.2222
1810.4	46.4758		1810.41	37.9339		1810.41	47.7335		1798.24	71.6667		1798.24	94.1111
1811.85	47.3948		1811.86	38.5913		1811.86	48.0235		1799.69	67.5556		1799.69	90.3333
1813.3	45.3829		1813.31	40.1442		1813.31	48.2306		1801.14	67.4444		1801.14	85.2222
1814.75	47.0219		1814.76	39.277		1814.76	48.002		1802.59	67.8889		1802.59	90.3333
1816.2	44.485		1816.21	37.3354		1816.21	47.1302		1804.04	66.6667		1804.04	88.1111
1817.65	47.8449		1817.65	39.1599		1817.65	49.9944		1805.49	67.3333		1805.49	88.7778
1819.1	46.0154		1819.1	38.7342		1819.1	47.6396		1806.95	67.2222		1806.95	90.7778
1820.54	45.711		1820.55	37.1298		1820.55	47.1329		1808.4	66		1808.4	86.7778
1821.99	45.7267		1821.99	37.5784		1821.99	47.6147		1809.84	66		1809.84	89.8889
1823.44	45.4007		1823.44	38.0611		1823.44	47.8144		1811.29	66.8889		1811.29	89.6667
1824.88	45.6219		1824.88	37.4739		1824.88	46.7124		1812.74	68.3333		1812.74	87.6667
1826.33	44.3392		1826.33	38.2627		1826.33	46.8682		1814.19	64.4444		1814.19	84.5556
1827.77	45.9622		1827.77	38.0851		1827.77	48.1334		1815.64	67		1815.64	83.8889
1829.22	44.1678		1829.22	37.0888		1829.22	47.1907		1817.09	64.5556		1817.09	89
1830.66	46.6091		1830.66	39.062		1830.66	47.8611		1818.54	63.6667		1818.54	85.2222
1832.11	46.1037		1832.11	37.5205		1832.11	47.3837		1819.98	62.3333		1819.98	86.5556
1833.55	45.5149		1833.55	38.2366		1833.55	47.0028		1821.43	63.2222		1821.43	83
1834.99	46.0254		1834.99	38.0336		1834.99	47.3474		1822.88	62.2222		1822.88	82.5556
1836.43	44.7777		1836.43	37.9128		1836.43	47.7153		1824.32	65.4444		1824.32	85
1837.88	46.6388		1837.88	37.4356		1837.88	47.7815		1825.77	64.3333		1825.77	85.8889
1839.32	45.4073		1839.32	36.92		1839.32	47.2587		1827.22	63.8889		1827.22	81.6667
1840.76	45.8419		1840.76	37.2939		1840.76	46.8764		1828.66	64.3333		1828.66	83.2222
1842.2	45.0928		1842.2	36.6091		1842.2	46.8182		1830.11	62.2222		1830.11	87
1843.64	45.2156		1843.64	38.2936		1843.64	47.6658		1831.55	66.5556		1831.55	82.5556
1845.08	45.6333		1845.08	36.7396		1845.08	46.7438		1832.99	61.7778		1832.99	81.8889
1846.52	44.907		1846.52	36.683		1846.52	47.6362		1834.44	64.6667		1834.44	82.1111
1847.96	43.8363		1847.96	36.907		1847.96	46.4787		1835.88	63		1835.88	82.7778
1849.4	46.8687		1849.4	37.5199		1849.4	46.5982		1837.33	63.3333		1837.33	81.2222
1850.84	46.2109		1850.84	37.7746		1850.84	47.7924		1838.77	63.5556		1838.77	81.4444
1852.28	45.6868		1852.28	38.1088		1852.28	48.3457		1840.21	60.8889		1840.21	82.7778
1853.72	45.706		1853.72	37.0711		1853.72	47.6997		1841.65	62.2222		1841.65	81
1855.16	45.8724		1855.16	38.0507		1855.16	46.8118		1843.09	61.8889		1843.09	83.2222
1856.6	45.2194		1856.6	36.5245		1856.6	46.4571		1844.54	64.8889		1844.54	86.7778
1858.03	46.0648		1858.03	37.0968		1858.03	47.1724		1845.98	61.2222		1845.98	83.8889
1859.47	46.3146		1859.47	37.5248		1859.47	46.3693		1847.42	60.5556		1847.42	84.1111
1860.91	46.189		1860.91	38.1425		1860.91	48.3004		1848.86	63.6667		1848.86	80.3333
1862.34	47.7987		1862.34	40.9747		1862.34	49.753		1850.3	64		1850.3	79
1863.78	45.9351		1863.78	37.1043		1863.78	47.1017		1851.74	61.6667		1851.74	82.1111
1865.22	46.6617		1865.21	38.8574		1865.21	47.9869		1853.18	63.8889		1853.18	82.7778
1866.65	45.5012		1866.65	36.99		1866.65	48.1041		1854.62	63.7778		1854.62	83.4444
1868.09	47.1658		1868.08	38.5798		1868.08	47.9472		1856.05	66.8889		1856.05	81.8889
1869.52	46.3017		1869.52	38.1862		1869.52	46.9218		1857.49	65.1111		1857.49	88.3333
1870.96	46.3021		1870.96	38.3994		1870.96	47.3024		1858.93	64.7778		1858.93	88.1111
1872.39	45.7419		1872.39	38.0211		1872.39	48.0311		1860.37	63.6667		1860.37	85.8889
1873.83	46.2132		1873.82	36.4799		1873.82	47.6257		1861.81	67.6667		1861.81	85.6667
1875.26	46.1476		1875.25	37.7545		1875.25	48.245		1863.24	68.1111		1863.24	88.3333
1876.7	46.9373		1876.69	38.8873		1876.69	47.3299		1864.68	64.3333		1864.68	89.2222
1878.13	46.1936		1878.12	38.3443		1878.12	47.2695		1866.11	66.6667		1866.11	86.3333
1879.56	47.4138		1879.55	37.719		1879.55	47.497		1867.55	66.7778		1867.55	87.2222
1880.99	46.3639		1880.98	37.3543		1880.98	47.105		1868.98	67.6667		1868.98	87.8889
1882.42	47.2244		1882.41	39.1564		1882.41	49.5356		1870.42	67.4444		1870.42	87.8889
1883.86	46.8693		1883.85	38.15		1883.85	47.3674		1871.85	66.7778		1871.85	86.7778
1885.29	45.7803		1885.28	38.3716		1885.28	47.1106		1873.29	67.7778		1873.29	89.2222
1886.72	46.5454		1886.71	37.9125		1886.71	46.173		1874.72	65.8889		1874.72	89.8889
1888.15	46.2039		1888.14	37.7663		1888.14	47.0012		1876.16	66.6667		1876.16	89.4444
1889.58	45.32		1889.57	37.6468		1889.57	47.2296		1877.59	66.2222		1877.59	89.2222
1891.01	47.1737		1891	36.8416		1891	46.7154		1879.02	65.6667		1879.02	90.3333
1892.44	45.293		1892.43	36.6654		1892.43	47.6594		1880.46	67		1880.46	88.5556
1893.86	44.6963		1893.85	37.0365		1893.85	46.6385		1881.89	69		1881.89	87.6667
1895.29	45.7313		1895.28	37.8993		1895.28	46.6233		1883.32	67.1111		1883.32	90.7778
1896.72	45.9728		1896.71	36.9913		1896.71	47.1553		1884.75	64.7778		1884.75	95.4444
1898.15	45.6135		1898.14	37.3416		1898.14	47.3433		1886.18	66.5556		1886.18	90.7778
1899.57	45.3957		1899.56	37.0015		1899.56	46.7825		1887.61	65.7778		1887.61	89.8889
1901	45.3795		1900.99	36.1717		1900.99	45.9898		1889.04	64.8889		1889.04	87.2222
1902.43	45.1921		1902.42	37.1251		1902.42	45.8317		1890.47	64.7778		1890.47	87.4444
1903.85	45.8406		1903.84	35.4705		1903.84	45.9707		1891.9	67.5556		1891.9	87
1905.28	45.2352		1905.27	36.0956		1905.27	47.3305		1893.33	67.4444		1893.33	84.5556
1906.71	44.1722		1906.7	36.3245		1906.7	45.8167		1894.76	66		1894.76	83.2222
1908.13	43.95		1908.12	36.3242		1908.12	45.8892		1896.19	65		1896.19	82.3333
1909.55	43.1773		1909.54	36.5824		1909.54	45.9595		1897.62	64.5556		1897.62	84.1111
1910.98	44.4865		1910.97	37.07		1910.97	46.0839		1899.05	65.6667		1899.05	86.5556
1912.4	44.7829		1912.39	37.9335		1912.39	47.0469		1900.47	63.3333		1900.47	85
1913.83	43.7143		1913.82	36.5022		1913.82	45.8021		1901.9	64		1901.9	81.4444
1915.25	44.4127		1915.24	35.4741		1915.24	46.6197		1903.33	64.4444		1903.33	81.4444
1916.67	43.7148		1916.66	36.3965		1916.66	46.3917		1904.75	62.2222		1904.75	83.6667
1918.1	44.5338		1918.09	36.9447		1918.09	46.7791		1906.18	65.5556		1906.18	79.4444
1919.52	44.8904		1919.51	38.3179		1919.51	46.151		1907.61	62.8889		1907.61	80.3333
1920.94	44.4974		1920.93	36.0134		1920.93	45.2949		1909.03	60.4444		1909.03	81.6667
1922.36	43.3157		1922.35	35.8484		1922.35	45.2652		1910.46	62.8889		1910.46	81.2222
1923.79	44.3648		1923.77	37.9786		1923.77	46.2974		1911.88	63.8889		1911.88	84.3333
1925.21	45.5082		1925.19	37.6405		1925.19	46.7708		1913.31	60.4444		1913.31	77.8889
1926.63	44.5327		1926.61	36.4663		1926.61	47.1466		1914.73	63.3333		1914.73	79.8889
1928.05	44.3675		1928.03	36.1328		1928.03	45.4392		1916.15	59.5556		1916.15	79.6667
1929.47	44.3399		1929.45	36.8504		1929.45	45.9594		1917.58	64.6667		1917.58	78.7778
1930.89	43.9136		1930.87	36.4053		1930.87	45.1662		1919	63.2222		1919	79.4444
1932.31	43.7747		1932.29	35.7791		1932.29	45.4643		1920.42	61.5556		1920.42	75.6667
1933.73	45.4405		1933.71	37.5574		1933.71	45.2349		1921.84	60.6667		1921.84	78.7778
1935.15	44.9513		1935.13	36.6189		1935.13	45.9665		1923.27	61.8889		1923.27	78.5556
1936.57	44.8517		1936.55	36.5795		1936.55	46.1478		1924.69	61.2222		1924.69	81
1937.98	44.2574		1937.96	37.142		1937.96	45.8918		1926.11	62.3333		1926.11	80.5556
1939.4	43.4887		1939.38	36.7535		1939.38	46.9479		1927.53	62.4444		1927.53	78.3333
1940.82	44.3553		1940.8	37.0148		1940.8	45.8207		1928.95	63		1928.95	77
1942.24	44.6808		1942.22	37.0247		1942.22	45.8102		1930.37	60.4444		1930.37	80.1111
1943.65	43.8568		1943.63	37.0174		1943.63	45.8681		1931.79	63.2222		1931.79	80.1111
1945.07	44.0622		1945.05	36.0366		1945.05	46.5037		1933.21	59.8889		1933.21	81.2222
1946.48	42.9071		1946.46	36.93		1946.46	45.9905		1934.63	60.8889		1934.63	75.4444
1947.9	44.7637		1947.88	36.3284		1947.88	46.016		1936.05	59.5556		1936.05	82.5556
1949.31	44.4984		1949.29	36.7229		1949.29	46.0532		1937.47	62.7778		1937.47	80.1111
1950.73	44.8092		1950.71	36.2631		1950.71	46.047		1938.88	62.6667		1938.88	79.8889
1952.14	43.3346		1952.12	37.1897		1952.12	46.562		1940.3	59.8889		1940.3	77.6667
1953.56	44.3807		1953.54	35.5117		1953.54	46.33		1941.72	61.4444		1941.72	73.2222
1954.97	44.4987		1954.95	36.3427		1954.95	45.9082		1943.14	60.1111		1943.14	80.3333
1956.38	43.7708		1956.36	35.3933		1956.36	44.9614		1944.55	60.3333		1944.55	73.6667
1957.79	44.2636		1957.77	35.604		1957.77	45.0524		1945.97	60.3333		1945.97	80.3333
1959.21	43.5788		1959.19	36.2011		1959.19	44.779		1947.38	61.2222		1947.38	82.3333
1960.62	42.8302		1960.6	36.7699		1960.6	45.7374		1948.8	59.6667		1948.8	74.3333
1962.03	43.9402		1962.01	36.0216		1962.01	45.5594		1950.22	63.1111		1950.22	78.7778
1963.44	43.9091		1963.42	37.0412		1963.42	45.2892		1951.63	61.1111		1951.63	79.8889
1964.85	44.8928		1964.83	37.9624		1964.83	46.6284		1953.05	61.3333		1953.05	80.3333
1966.26	45.8963		1966.24	37.4915		1966.24	47.8309		1954.46	61.5556		1954.46	77
1967.67	43.5025		1967.65	36.5302		1967.65	45.3034		1955.87	58.8889		1955.87	77.2222
1969.08	42.7192		1969.06	37.2993		1969.06	46.5718		1957.29	61.1111		1957.29	79
1970.49	43.4277		1970.47	35.708		1970.47	45.4194		1958.7	62.3333		1958.7	77.4444
1971.9	43.5998		1971.88	36.696		1971.88	44.6981		1960.11	62.7778		1960.11	81.6667
1973.31	44.2584		1973.29	37.6952		1973.29	45.6938		1961.52	63		1961.52	77.6667
1974.72	45.2862		1974.7	37.3933		1974.7	46.2566		1962.94	61.2222		1962.94	79.6667
1976.13	44.3551		1976.11	35.369		1976.11	45.7856		1964.35	60.1111		1964.35	77.6667
1977.54	44.5656		1977.52	37.1673		1977.52	46.2129		1965.76	62.5556		1965.76	76.7778
1978.95	45.3438		1978.92	35.7063		1978.92	47.0809		1967.17	59.7778		1967.17	77.4444
1980.35	43.2191		1980.33	36.5011		1980.33	45.3652		1968.58	63.6667		1968.58	79.8889
1981.76	45.1692		1981.74	35.4883		1981.74	46.4926		1969.99	62.2222		1969.99	81
1983.17	44.6552		1983.14	37.4105		1983.14	46.9419		1971.4	60.2222		1971.4	82.5556
1984.58	43.7422		1984.55	37.088		1984.55	46.0105		1972.81	64.2222		1972.81	77
1985.98	43.8657		1985.95	35.7592		1985.95	44.6693		1974.22	64.7778		1974.22	75.6667
1987.39	44.1709		1987.36	36.3459		1987.36	44.6238		1975.63	65		1975.63	78.5556
1988.79	45.4381		1988.77	36.7734		1988.77	46.2337		1977.04	65.1111		1977.04	80.3333
1990.2	45.6262		1990.17	37.6942		1990.17	46.4133		1978.45	63.1111		1978.45	81.4444
1991.6	43.6656		1991.58	37.0842		1991.58	45.2427		1979.85	61.1111		1979.85	82.5556
1993.01	44.2074		1992.98	37.0981		1992.98	45.4378		1981.26	60.2222		1981.26	79
1994.41	44.1276		1994.38	36.6005		1994.38	44.9714		1982.67	66		1982.67	83.2222
1995.82	44.5182		1995.79	36.2709		1995.79	46.3329		1984.08	61		1984.08	82.3333
1997.22	45.7021		1997.19	36.5567		1997.19	46.2893		1985.48	61.1111		1985.48	78.7778
1998.62	44.6532		1998.59	36.7206		1998.59	46.4199		1986.89	62.4444		1986.89	80.3333
2000.02	44.9068		1999.99	36.9153		1999.99	45.5437		1988.29	63.1111		1988.29	79.8889
2001.43	44.0917		2001.4	37.0531		2001.4	45.5902		1989.7	63		1989.7	81.8889
2002.83	43.7228		2002.8	35.4138		2002.8	46.1713		1991.1	63.4444		1991.1	83
2004.23	44.7469		2004.2	37.033		2004.2	45.9505		1992.51	59.5556		1992.51	80.3333
2005.63	44.6435		2005.6	37.8195		2005.6	45.4901		1993.91	61.1111		1993.91	79.8889
2007.03	44.3326		2007	37.4498		2007	46.4792		1995.32	62.8889		1995.32	80.3333
2008.43	44.407		2008.4	36.5198		2008.4	44.9247		1996.72	62.1111		1996.72	84.3333
2009.83	44.0681		2009.8	37.2805		2009.8	46.216		1998.12	62		1998.12	84.7778
2011.23	44.414		2011.2	37.956		2011.2	46.8312		1999.53	62.6667		1999.53	81.8889
2012.63	44.8807		2012.6	37.6578		2012.6	46.0591		2000.93	63.8889		2000.93	80.3333
2014.03	44.0786		2014	37.4206		2014	46.4133		2002.33	62.5556		2002.33	82.5556
2015.42	46.4754		2015.39	37.8671		2015.39	46.5351		2003.73	64.3333		2003.73	84.7778
2016.82	44.4707		2016.79	37.5223		2016.79	47.4355		2005.14	63.3333		2005.14	82.3333
2018.22	45.6426		2018.19	36.716		2018.19	46.4279		2006.54	62.3333		2006.54	83.4444
2019.62	45.9097		2019.59	37.4633		2019.59	47.333		2007.94	63.3333		2007.94	84.7778
2021.01	44.828		2020.98	37.2738		2020.98	47.3934		2009.34	61.1111		2009.34	84.3333
2022.41	44.7611		2022.38	37.8012		2022.38	45.3495		2010.74	64.1111		2010.74	87.4444
2023.81	44.4323		2023.78	37.4338		2023.78	46.9856		2012.14	63.1111		2012.14	83
2025.2	44.6927		2025.17	36.967		2025.17	46.946		2013.54	65		2013.54	84.7778
2026.6	43.3357		2026.57	37.443		2026.57	46.9529		2014.94	62.6667		2014.94	85.4444
2027.99	44.5049		2027.96	37.7933		2027.96	45.9962		2016.33	64.3333		2016.33	83.8889
2029.39	44.9524		2029.36	37.4561		2029.36	45.8726		2017.73	64.6667		2017.73	81
2030.79	43.6691		2030.75	36.7354		2030.75	45.1278		2019.13	63.6667		2019.13	83
2032.18	45.3786		2032.15	38.0553		2032.15	48.1596		2020.53	63.4444		2020.53	84.1111
2033.57	44.8832		2033.54	36.7844		2033.54	44.7458		2021.93	63.6667		2021.93	82.1111
2034.97	44.4267		2034.93	37.3451		2034.93	46.2168		2023.32	63.3333		2023.32	83.2222
2036.36	44.8131		2036.33	37.5176		2036.33	47.0921		2024.72	59.8889		2024.72	82.7778
2037.76	43.91		2037.72	36.451		2037.72	46.9385		2026.12	61.1111		2026.12	84.7778
2039.15	43.8959		2039.11	36.9321		2039.11	46.0749		2027.51	61.6667		2027.51	83.8889
2040.54	44.0782		2040.5	37.7878		2040.5	46.8437		2028.91	63		2028.91	84.5556
2041.93	45.4485		2041.9	36.6439		2041.9	46.0004		2030.3	62.7778		2030.3	83.6667
2043.33	43.4681		2043.29	38.0518		2043.29	46.5044		2031.7	59.2222		2031.7	83
2044.72	44.3133		2044.68	36.5189		2044.68	45.4531		2033.09	61.6667		2033.09	78.5556
2046.11	45.5896		2046.07	38.7055		2046.07	47.1328		2034.49	61.3333		2034.49	82.5556
2047.5	43.7547		2047.46	36.8831		2047.46	45.3505		2035.88	60.7778		2035.88	82.3333
2048.89	42.9933		2048.85	37.6122		2048.85	45.3398		2037.27	61.8889		2037.27	78.5556
2050.28	44.0011		2050.24	37.2665		2050.24	46.0386		2038.67	61		2038.67	78.5556
2051.67	45.0506		2051.63	36.0999		2051.63	45.678		2040.06	60.5556		2040.06	81.2222
2053.06	43.8572		2053.02	37.3777		2053.02	44.5131		2041.45	59.7778		2041.45	78.5556
2054.45	42.837		2054.41	36.7601		2054.41	45.5169		2042.84	60.1111		2042.84	76.5556
2055.83	43.809		2055.79	37.0732		2055.79	45.9611		2044.24	60.7778		2044.24	79.4444
2057.22	43.4017		2057.18	37.868		2057.18	46.581		2045.63	59		2045.63	77.4444
2058.61	42.5905		2058.57	36.2528		2058.57	45.7657		2047.02	57.8889		2047.02	78.7778
2060	42.9306		2059.96	35.9751		2059.96	45.5562		2048.41	57.8889		2048.41	77.6667
2061.38	42.1077		2061.34	34.1357		2061.34	44.0895		2049.8	61.4444		2049.8	75.4444
2062.77	42.9259		2062.73	36.0443		2062.73	44.1696		2051.19	57.7778		2051.19	77.4444
2064.15	42.6664		2064.11	36.5709		2064.11	45.3088		2052.58	57.8889		2052.58	71.6667
2065.54	42.7997		2065.5	35.7187		2065.5	44.8852		2053.97	59.3333		2053.97	70.3333
2066.93	43.4217		2066.89	36.3686		2066.89	44.7425		2055.36	57.5556		2055.36	74.5556
2068.31	42.7033		2068.27	35.4075		2068.27	44.8557		2056.75	56.2222		2056.75	73.4444
2069.7	43.0311		2069.66	35.6775		2069.66	44.9488		2058.13	57		2058.13	72.5556
2071.08	43.2732		2071.04	36.656		2071.04	44.22		2059.52	56.4444		2059.52	74.5556
2072.46	40.975		2072.42	34.8744		2072.42	43.8228		2060.91	54.3333		2060.91	71
2073.85	42.0701		2073.81	36.3921		2073.81	45.0379		2062.3	58.1111		2062.3	70.5556
2075.23	42.7591		2075.19	35.9347		2075.19	44.1825		2063.68	55.5556		2063.68	71
2076.61	44.3853		2076.57	36.0781		2076.57	45.5804		2065.07	54.6667		2065.07	69.4444
2078	43.7015		2077.96	36.3972		2077.96	45.8948		2066.45	56.6667		2066.45	70.1111
2079.38	42.3358		2079.34	36.0091		2079.34	43.9397		2067.84	53.7778		2067.84	69.2222
2080.76	42.5603		2080.72	35.6532		2080.72	43.3041		2069.23	58.2222		2069.23	71.2222
2082.14	40.8859		2082.1	35.6365		2082.1	44.3851		2070.61	55.8889		2070.61	73.4444
2083.52	42.458		2083.48	34.7041		2083.48	44.0299		2072	53.8889		2072	71.8889
2084.91	40.8801		2084.86	36.249		2084.86	43.6455		2073.38	54.6667		2073.38	67.8889
2086.29	42.4225		2086.25	34.0967		2086.25	43.1097		2074.76	54.1111		2074.76	67.2222
2087.67	42.4685		2087.63	34.727		2087.63	44.5312		2076.15	54.4444		2076.15	68.5556
2089.05	42.3943		2089.01	34.5959		2089.01	43.6343		2077.53	56.4444		2077.53	65.2222
2090.43	41.131		2090.39	34.4971		2090.39	43.1061		2078.91	55		2078.91	68.5556
2091.81	41.853		2091.76	35.1606		2091.76	43.0962		2080.3	55		2080.3	67.6667
2093.19	42.0241		2093.14	34.7218		2093.14	44.0278		2081.68	53.8889		2081.68	67.4444
2094.57	41.5808		2094.52	34.3695		2094.52	44.0674		2083.06	54.6667		2083.06	69.8889
2095.95	41.2557		2095.9	35.1701		2095.9	43.4597		2084.44	55.4444		2084.44	65.8889
2097.32	40.8023		2097.28	34.5035		2097.28	42.8781		2085.82	56		2085.82	67.8889
2098.7	41.3504		2098.65	35.2357		2098.65	42.2645		2087.21	51.2222		2087.21	68.3333
2100.08	41.7139		2100.03	35.237		2100.03	43.8107		2088.58	52.8889		2088.58	67
2101.46	41.3457		2101.41	34.845		2101.41	43.2297		2089.97	53.3333		2089.97	61.2222
2102.83	40.1913		2102.78	34.5163		2102.78	42.0146		2091.34	54.4444		2091.34	67
2104.21	41.6188		2104.16	34.341		2104.16	42.3802		2092.72	52.2222		2092.72	67.4444
2105.59	41.3461		2105.54	34.9231		2105.54	44.2299		2094.1	53.5556		2094.1	61.8889
2106.96	42.1329		2106.91	35.1071		2106.91	44.4064		2095.48	54.6667		2095.48	60.1111
2108.34	41.4603		2108.29	35.0725		2108.29	42.9706		2096.86	54.3333		2096.86	66.1111
2109.71	41.9309		2109.66	36.1782		2109.66	43.3413		2098.24	52.8889		2098.24	64.3333
2111.08	40.2492		2111.03	34.6478		2111.03	43.3097		2099.62	53.7778		2099.62	63.6667
2112.46	40.5244		2112.41	33.7813		2112.41	43.9066		2100.99	53.2222		2100.99	64.5556
2113.83	41.8521		2113.78	35.3563		2113.78	42.6984		2102.37	52		2102.37	63.6667
2115.21	40.9541		2115.16	34.2284		2115.16	42.8231		2103.75	53.4444		2103.75	66.7778
2116.58	40.8416		2116.53	36.0517		2116.53	44.5468		2105.12	52.3333		2105.12	65.2222
2117.95	40.6739		2117.9	34.1559		2117.9	42.3425		2106.5	51.6667		2106.5	65.8889
2119.32	41.408		2119.27	33.8181		2119.27	41.7559		2107.88	53.2222		2107.88	65.6667
2120.7	40.8454		2120.65	34.4282		2120.65	43.2222		2109.25	54.7778		2109.25	65.6667
2122.07	40.6935		2122.02	34.6358		2122.02	43.2351		2110.63	52.4444		2110.63	63
2123.44	41.7857		2123.39	34.7164		2123.39	42.4941		2112	54		2112	64.7778
2124.81	39.3872		2124.76	34.0567		2124.76	42.5635		2113.37	54.3333		2113.37	65.8889
2126.18	40.0707		2126.13	35.1373		2126.13	41.9688		2114.75	54.3333		2114.75	64.3333
2127.55	39.9341		2127.5	33.5381		2127.5	42.7092		2116.12	51.4444		2116.12	63.8889
2128.92	40.2632		2128.87	35.1366		2128.87	41.9028		2117.49	55.3333		2117.49	63.8889
2130.29	39.9259		2130.24	33.7193		2130.24	43.3067		2118.87	50.6667		2118.87	65.2222
2131.66	40.5166		2131.61	35.2965		2131.61	42.4211		2120.24	52.1111		2120.24	62.1111
2133.03	40.3312		2132.98	34.5722		2132.98	42.5846		2121.61	53		2121.61	65.6667
2134.39	41.0227		2134.34	35.1033		2134.34	42.5153		2122.98	52.2222		2122.98	63
2135.76	40.3036		2135.71	35.5285		2135.71	43.1671		2124.36	53.8889		2124.36	67.2222
2137.13	40.7297		2137.08	35.0305		2137.08	42.9825		2125.73	52.7778		2125.73	64.3333
2138.5	41.9455		2138.45	34.8046		2138.45	44.2806		2127.1	51.7778		2127.1	63.2222
2139.86	41.509		2139.81	34.5009		2139.81	43.7307		2128.47	53.5556		2128.47	66.3333
2141.23	40.5199		2141.18	34.7667		2141.18	43.0459		2129.84	53.7778		2129.84	64.3333
2142.6	40.9255		2142.55	35.5369		2142.55	43.1625		2131.21	51.4444		2131.21	65
2143.97	40.7745		2143.91	34.5992		2143.91	42.4841		2132.58	54.4444		2132.58	64.5556
2145.33	40.3618		2145.28	34.0138		2145.28	42.8039		2133.95	53.7778		2133.95	66.1111
2146.7	41.2127		2146.64	35.0154		2146.64	41.3899		2135.31	53.1111		2135.31	63.6667
2148.06	42.3882		2148.01	36.5468		2148.01	43.8561		2136.68	53.3333		2136.68	65.6667
2149.43	41.8619		2149.37	35.3821		2149.37	43.6849		2138.05	54		2138.05	65.4444
2150.79	40.8704		2150.74	35.1032		2150.74	42.4347		2139.42	53.4444		2139.42	63.4444
2152.16	40.383		2152.1	35.1792		2152.1	41.7167		2140.78	51.1111		2140.78	69.2222
2153.52	40.6905		2153.46	34.4063		2153.46	42.7881		2142.15	54.7778		2142.15	70.7778
2154.89	41.1466		2154.83	35.832		2154.83	42.8344		2143.52	51.7778		2143.52	64.3333
2156.25	42.3083		2156.19	36.5861		2156.19	43.9677		2144.89	53.7778		2144.89	64.7778
2157.61	41.7163		2157.55	35.3541		2157.55	44.2292		2146.25	53.5556		2146.25	67
2158.97	41.2483		2158.91	34.4817		2158.91	42.2745		2147.62	52.5556		2147.62	65
2160.34	41.5211		2160.28	34.7893		2160.28	42.3509		2148.98	52		2148.98	63.2222
2161.7	41.4787		2161.64	35.9242		2161.64	43.6955		2150.35	55.8889		2150.35	66.5556
2163.06	41.3536		2163	34.2748		2163	42.8142		2151.71	56.2222		2151.71	66.3333
2164.42	40.6728		2164.36	33.7964		2164.36	42.6933		2153.07	53.1111		2153.07	62.7778
2165.78	40.1084		2165.72	34.6947		2165.72	42.5679		2154.44	52.2222		2154.44	65.6667
2167.14	42.2716		2167.08	34.0322		2167.08	42.8782		2155.8	51.4444		2155.8	65.6667
2168.5	40.7606		2168.44	34.189		2168.44	43.4786		2157.16	53.2222		2157.16	66.7778
2169.86	40.8604		2169.8	34.3138		2169.8	42.5467		2158.53	54.3333		2158.53	65.2222
2171.22	41.6043		2171.16	34.8775		2171.16	42.9646		2159.89	52.6667		2159.89	67
2172.58	41.0816		2172.52	35.3519		2172.52	44.4693		2161.25	53.1111		2161.25	65.4444
2173.93	40.9697		2173.87	35.2091		2173.87	43.6804		2162.61	51.6667		2162.61	69.2222
2175.29	41.1238		2175.23	34.5098		2175.23	42.8063		2163.98	52.1111		2163.98	64.3333
2176.65	41.723		2176.59	34.9042		2176.59	43.1446		2165.34	51.7778		2165.34	65.8889
2178.01	41.6799		2177.95	35.7474		2177.95	43.2267		2166.7	55.5556		2166.7	63.6667
2179.36	41.2334		2179.3	35.3323		2179.3	42.7877		2168.06	55		2168.06	67.4444
2180.72	41.2931		2180.66	34.5101		2180.66	43.0638		2169.42	53.8889		2169.42	68.1111
2182.08	40.9472		2182.02	35.0199		2182.02	42.4018		2170.78	51.5556		2170.78	66.3333
2183.43	41.0503		2183.37	34.6178		2183.37	44.0186		2172.14	53.6667		2172.14	67
2184.79	41.6297		2184.73	34.3047		2184.73	42.5923		2173.5	53.3333		2173.5	69.4444
2186.14	41.885		2186.08	34.9974		2186.08	42.4058		2174.85	52		2174.85	66.3333
2187.5	41.4882		2187.44	35.034		2187.44	43.4588		2176.21	52.1111		2176.21	66.5556
2188.85	38.7965		2188.79	33.1014		2188.79	42.0373		2177.57	53.2222		2177.57	67.2222
2190.21	40.633		2190.15	35.4314		2190.15	43.9254		2178.93	54.5556		2178.93	67.8889
2191.56	40.9149		2191.5	35.1634		2191.5	44.073		2180.29	53		2180.29	65.2222
2192.91	41.575		2192.85	35.7845		2192.85	42.288		2181.64	52.2222		2181.64	67.6667
2194.27	41.3159		2194.21	35.14		2194.21	43.1007		2183	49.2222		2183	65.8889
2195.62	41.7219		2195.56	34.7222		2195.56	42.5703		2184.35	55.3333		2184.35	67.8889
2196.97	40.8669		2196.91	34.7395		2196.91	43.0746		2185.71	51.4444		2185.71	65.4444
2198.33	42.0523		2198.26	35.8134		2198.26	43.9542		2187.06	53.2222		2187.06	64.1111
2199.68	46.444		2199.61	40.3598		2199.61	49.1428		2188.42	54.8889		2188.42	64.5556
2201.03	40.7197		2200.97	35.4605		2200.97	42.403		2189.78	55		2189.78	66.3333
2202.38	42.7324		2202.32	35.003		2202.32	44.2632		2191.13	52.1111		2191.13	61.2222
2203.73	42.2251		2203.67	35.7091		2203.67	43.8712		2192.48	53.3333		2192.48	67.2222
2205.08	40.1837		2205.02	35.935		2205.02	43.9272		2193.84	58.7778		2193.84	67.8889
2206.44	42.7303		2206.37	36.2838		2206.37	44.4974		2195.19	52.8889		2195.19	68.1111
2207.79	42.6993		2207.72	35.3403		2207.72	44.2883		2196.54	52.4444		2196.54	62.7778
2209.14	41.4024		2209.07	35.6914		2209.07	44.3805		2197.9	53.8889		2197.9	68.7778
2210.48	41.1849		2210.42	35.2862		2210.42	43.4432		2199.25	52.7778		2199.25	64.3333
2211.83	42.3882		2211.76	34.8767		2211.76	44.2236		2200.6	55.1111		2200.6	70.5556
2213.18	42.4717		2213.11	35.2504		2213.11	43.4573		2201.95	53.7778		2201.95	65.8889
2214.53	42.249		2214.46	36.1375		2214.46	44.4139		2203.3	54.1111		2203.3	70.5556
2215.88	40.687		2215.81	36.2348		2215.81	44.1858		2204.66	50.3333		2204.66	64.5556
2217.22	41.6683		2217.15	35.8437		2217.15	44.5616		2206.01	52.2222		2206.01	67.8889
2218.57	41.7688		2218.5	34.2337		2218.5	43.0506		2207.36	54.1111		2207.36	67.6667
2219.92	41.7748		2219.85	35.6018		2219.85	43.5134		2208.71	50.5556		2208.71	69.8889
2221.26	42.8776		2221.19	35.4193		2221.19	44.9213		2210.06	55		2210.06	68.3333
2222.61	42.154		2222.54	34.8419		2222.54	43.2856		2211.41	53		2211.41	68.3333
2223.96	41.1277		2223.89	36.0055		2223.89	44.1219		2212.75	53.2222		2212.75	68.5556
2225.3	41.8711		2225.23	35.8616		2225.23	43.9869		2214.1	54		2214.1	66.3333
2226.65	41.7637		2226.58	35.1704		2226.58	43.856		2215.45	56.4444		2215.45	67.4444
2227.99	41.5704		2227.92	35.2457		2227.92	44.2791		2216.8	54.5556		2216.8	66.5556
2229.34	42.4163		2229.27	34.1874		2229.27	44.1831		2218.15	53.6667		2218.15	68.1111
2230.68	41.766		2230.61	35.0286		2230.61	42.2124		2219.49	53.7778		2219.49	68.7778
2232.02	41.9389		2231.95	35.008		2231.95	44.1366		2220.84	52.8889		2220.84	66.5556
2233.36	41.002		2233.29	34.3684		2233.29	44.7066		2222.19	53.3333		2222.19	68.7778
2234.71	42.4619		2234.64	35.5728		2234.64	43.4574		2223.53	52.7778		2223.53	64.5556
2236.05	42.8133		2235.98	35.3302		2235.98	43.7465		2224.88	49.8889		2224.88	67.2222
2237.39	45.4784		2237.32	38.0201		2237.32	45.6426		2226.22	50.2222		2226.22	66.3333
2238.73	44.6004		2238.66	36.8558		2238.66	44.7645		2227.57	52		2227.57	64.5556
2240.07	42.0495		2240	35.6579		2240	43.3585		2228.91	52.1111		2228.91	63
2241.42	41.3799		2241.35	35.9085		2241.35	44.0808		2230.26	51.6667		2230.26	64.5556
2242.76	41.5396		2242.69	36.0897		2242.69	45.0114		2231.6	53		2231.6	68.7778
2244.1	43.2706		2244.03	36.168		2244.03	43.9471		2232.94	52.1111		2232.94	68.3333
2245.44	42.2049		2245.37	37.4151		2245.37	45.1337		2234.29	52.5556		2234.29	61.6667
2246.78	42.9897		2246.71	35.7424		2246.71	44.2053		2235.63	53.3333		2235.63	65.4444
2248.12	42.0022		2248.04	36.0211		2248.04	44.1739		2236.97	51.7778		2236.97	66.5556
2249.45	42.4086		2249.38	36.2713		2249.38	44.3936		2238.32	52.5556		2238.32	62.3333
2250.79	41.9178		2250.72	34.7282		2250.72	44.7746		2239.66	52.7778		2239.66	67.4444
2252.13	42.6411		2252.06	36.1677		2252.06	44.4186		2241	53		2241	67
2253.47	42.5957		2253.4	35.4422		2253.4	44.5975		2242.34	51.5556		2242.34	65
2254.81	42.2763		2254.74	35.0314		2254.74	44.2551		2243.68	51.1111		2243.68	65
2256.15	43.0803		2256.07	35.1204		2256.07	45.066		2245.02	53.7778		2245.02	67.2222
2257.48	41.9921		2257.41	35.8931		2257.41	45.1929		2246.36	50.7778		2246.36	62.7778
2258.82	43.5737		2258.75	36.0394		2258.75	45.1271		2247.7	51.6667		2247.7	64.1111
2260.16	43.13		2260.08	36.1152		2260.08	45.144		2249.04	48.6667		2249.04	62.7778
2261.5	43.1131		2261.42	36.1505		2261.42	44.1528		2250.38	51.5556		2250.38	61.6667
2262.83	42.7455		2262.75	36.5214		2262.75	43.6202		2251.72	49.3333		2251.72	65.4444
2264.17	44.5202		2264.09	36.4232		2264.09	46.852		2253.06	52.2222		2253.06	67.8889
2265.5	43.0865		2265.42	36.2654		2265.42	43.9232		2254.4	49.4444		2254.4	63.6667
2266.84	43.741		2266.76	36.5803		2266.76	45.5464		2255.73	51.4444		2255.73	64.5556
2268.17	43.4967		2268.09	36.4646		2268.09	44.7478		2257.07	50.1111		2257.07	63
2269.51	42.4466		2269.43	36.4442		2269.43	44.5117		2258.41	51		2258.41	64.5556
2270.84	43.5135		2270.76	37.3866		2270.76	45.6428		2259.75	50.2222		2259.75	63
2272.17	43.4566		2272.09	36.9507		2272.09	44.4281		2261.08	52		2261.08	64.5556
2273.5	43.1734		2273.42	36.2556		2273.42	44.3228		2262.42	51.4444		2262.42	63.8889
2274.84	42.508		2274.76	35.8941		2274.76	43.5212		2263.75	52.3333		2263.75	64.5556
2276.17	43.0167		2276.09	35.8695		2276.09	44.4869		2265.09	49.7778		2265.09	64.5556
2277.5	42.8043		2277.42	35.6888		2277.42	45.2017		2266.42	50.6667		2266.42	65.6667
2278.83	42.4669		2278.75	36.1027		2278.75	44.274		2267.76	49.6667		2267.76	64.7778
2280.16	43.407		2280.08	37.2371		2280.08	46.492		2269.09	51.2222		2269.09	63.8889
2281.49	43.6697		2281.41	36.2652		2281.41	46.3562		2270.43	51.5556		2270.43	67
2282.82	45.5503		2282.74	39.549		2282.74	47.9306		2271.76	49.4444		2271.76	66.1111
2284.15	45.6316		2284.07	38.2673		2284.07	47.0815		2273.09	51.8889		2273.09	64.7778
2285.48	43.0429		2285.4	37.1375		2285.4	45.6385		2274.43	51.2222		2274.43	65.2222
2286.81	43.8344		2286.73	36.8117		2286.73	45.6502		2275.76	53.1111		2275.76	64.1111
2288.14	44.3759		2288.06	36.7949		2288.06	44.9475		2277.09	53.4444		2277.09	64.7778
2289.47	44.0773		2289.39	36.4687		2289.39	44.9585		2278.42	53.1111		2278.42	63.8889
2290.8	43.5628		2290.72	35.864		2290.72	44.7216		2279.76	51.4444		2279.76	65.6667
2292.13	44.0675		2292.05	35.5357		2292.05	44.0482		2281.09	50.2222		2281.09	66.3333
2293.45	43.5154		2293.37	36.7799		2293.37	44.7298		2282.42	51		2282.42	67.8889
2294.78	44.5361		2294.7	36.9029		2294.7	46.0204		2283.75	51.3333		2283.75	64.5556
2296.11	43.9734		2296.03	36.4653		2296.03	46.6238		2285.08	50.5556		2285.08	62.7778
2297.43	44.2732		2297.35	36.4607		2297.35	45.0053		2286.41	50.1111		2286.41	65.2222
2298.76	43.3095		2298.68	37.2011		2298.68	46.5399		2287.74	53.3333		2287.74	65.2222
2300.09	43.185		2300.01	36.3159		2300.01	44.6017		2289.07	50.1111		2289.07	65.8889
2301.41	44.3294		2301.33	36.6391		2301.33	45.4448		2290.4	53.8889		2290.4	66.3333
2302.74	43.3213		2302.66	37.1178		2302.66	44.8429		2291.72	52.2222		2291.72	67
2304.06	43.8541		2303.98	37.438		2303.98	46.0208		2293.05	51.4444		2293.05	67.8889
2305.39	44.5042		2305.31	37.6574		2305.31	45.65		2294.38	52.3333		2294.38	64.1111
2306.71	43.4896		2306.63	37.2229		2306.63	45.1466		2295.71	51.4444		2295.71	68.1111
2308.04	44.2167		2307.95	36.4465		2307.95	45.0979		2297.03	52.8889		2297.03	65
2309.36	43.3444		2309.28	38.4601		2309.28	46.1828		2298.36	52.7778		2298.36	65.4444
2310.68	44.3433		2310.6	36.647		2310.6	46.2603		2299.69	50		2299.69	65
2312.01	44.6102		2311.92	36.0674		2311.92	45.5814		2301.01	50.2222		2301.01	67.6667
2313.33	44.4541		2313.24	36.2596		2313.24	46.2264		2302.34	51		2302.34	64.7778
2314.65	44.9147		2314.57	37.9537		2314.57	45.41		2303.67	53.8889		2303.67	69
2315.98	44.2793		2315.89	37.418		2315.89	45.7569		2304.99	51.3333		2304.99	67
2317.3	45.1716		2317.21	37.3666		2317.21	47.2577		2306.32	52.3333		2306.32	67.6667
2318.62	44.5621		2318.53	37.6431		2318.53	46.9776		2307.64	49.7778		2307.64	70.5556
2319.94	43.8557		2319.85	36.6311		2319.85	45.3165		2308.96	53.7778		2308.96	68.1111
2321.26	44.7601		2321.17	37.565		2321.17	46.2713		2310.29	51.5556		2310.29	69.4444
2322.58	44.317		2322.49	36.9453		2322.49	45.2769		2311.61	52.5556		2311.61	71.4444
2323.9	45.7921		2323.81	37.606		2323.81	47.3569		2312.93	55.3333		2312.93	69.2222
2325.22	45.8693		2325.13	38.6652		2325.13	46.374		2314.26	53.5556		2314.26	68.3333
2326.54	45.2824		2326.45	39.2712		2326.45	47.186		2315.58	52.7778		2315.58	68.7778
2327.86	47.1526		2327.77	38.8752		2327.77	47.4805		2316.9	53.3333		2316.9	73
2329.18	46.2616		2329.09	37.657		2329.09	47.2529		2318.22	53.4444		2318.22	69.2222
2330.49	46.3046		2330.4	37.7944		2330.4	47.6209		2319.54	52.8889		2319.54	68.3333
2331.81	46.281		2331.72	37.7138		2331.72	47.5272		2320.86	53.1111		2320.86	72.3333
2333.13	45.4077		2333.04	37.6617		2333.04	47.4012		2322.18	56.3333		2322.18	70.3333
2334.45	44.0232		2334.36	38.456		2334.36	46.8579		2323.51	54		2323.51	72.7778
2335.76	47.1304		2335.67	37.5706		2335.67	46.6549		2324.82	55.8889		2324.82	70.5556
2337.08	46.0569		2336.99	38.3469		2336.99	47.573		2326.15	55.4444		2326.15	72.1111
2338.4	45.4409		2338.31	39.8174		2338.31	49.9069		2327.46	60		2327.46	73.8889
2339.71	47.0835		2339.62	39.9666		2339.62	48.428		2328.78	57.4444		2328.78	75.6667
2341.03	45.8136		2340.94	37.9543		2340.94	47.8476		2330.1	56.7778		2330.1	73.6667
2342.34	47.0013		2342.25	38.3972		2342.25	46.9332		2331.42	55.6667		2331.42	69.8889
2343.66	44.9796		2343.57	38.1466		2343.57	47.9899		2332.74	54.5556		2332.74	72.1111
2344.97	46.1442		2344.88	38.8056		2344.88	48.3091		2334.05	55.2222		2334.05	73.4444
2346.28	46.1103		2346.19	38.0617		2346.19	47.7338		2335.37	53.8889		2335.37	72.5556
2347.6	46.0328		2347.51	38.7711		2347.51	48.3745		2336.69	54.2222		2336.69	72.5556
2348.91	47.5128		2348.82	39.4283		2348.82	48.0113		2338	56.5556		2338	75.2222
2350.22	46.467		2350.13	39.1402		2350.13	47.6593		2339.32	56.8889		2339.32	74.3333
2351.54	45.9951		2351.45	39.1857		2351.45	47.3147		2340.64	56.1111		2340.64	71.2222
2352.85	45.7366		2352.76	38.131		2352.76	47.448		2341.95	55.8889		2341.95	76.3333
2354.16	45.9565		2354.07	38.2051		2354.07	47.4588		2343.27	57.3333		2343.27	78.5556
2355.47	49.2392		2355.38	39.1383		2355.38	49.1905		2344.58	57.2222		2344.58	75
2356.78	49.1583		2356.69	40.5157		2356.69	50.652		2345.9	55.3333		2345.9	74.3333
2358.09	46.2236		2358	38.7457		2358	47.0059		2347.21	55.3333		2347.21	72.1111
2359.4	46.4747		2359.31	39.1805		2359.31	48.2999		2348.52	54.8889		2348.52	76.1111
2360.71	47.8281		2360.62	38.4018		2360.62	47.2524		2349.84	54.4444		2349.84	78.7778
2362.02	48.6484		2361.93	39.1678		2361.93	49.6798		2351.15	58.8889		2351.15	73.2222
2363.33	47.5975		2363.24	39.217		2363.24	48.4498		2352.46	55.3333		2352.46	75.8889
2364.64	48.0282		2364.55	38.9638		2364.55	48.2522		2353.78	57.2222		2353.78	75.2222
2365.95	47.8905		2365.86	38.1433		2365.86	49.3253		2355.09	53.6667		2355.09	75.2222
2367.26	48.5817		2367.17	39.1613		2367.17	49.715		2356.4	57.6667		2356.4	77
2368.57	47.5518		2368.48	39.2335		2368.48	49.7234		2357.71	57.5556		2357.71	78.1111
2369.88	47.0309		2369.78	40.3779		2369.78	50.6872		2359.02	56.3333		2359.02	77.4444
2371.19	50.0118		2371.09	41.4701		2371.09	50.0011		2360.33	57.7778		2360.33	77.2222
2372.49	47.5493		2372.4	39.6969		2372.4	49.3544		2361.64	57.3333		2361.64	74.1111
2373.8	47.7619		2373.7	39.6489		2373.7	50.1983		2362.95	59		2362.95	76.1111
2375.11	49.6413		2375.01	39.754		2375.01	49.8333		2364.26	55		2364.26	81.4444
2376.42	48.7388		2376.32	41.4013		2376.32	50.4763		2365.57	58		2365.57	77.6667
2377.72	48.6336		2377.62	40.6106		2377.62	50.3998		2366.88	59.3333		2366.88	76.3333
2379.03	49.7378		2378.93	40.1937		2378.93	51.5843		2368.19	59.4444		2368.19	75.4444
2380.33	49.8517		2380.23	42.7298		2380.23	51.3588		2369.5	59.1111		2369.5	79.2222
2381.64	49.777		2381.54	41.5506		2381.54	50.8861		2370.8	59.6667		2370.8	75.6667
2382.94	49.2529		2382.84	40.4915		2382.84	51.1846		2372.11	59.7778		2372.11	79
2384.25	50.6273		2384.15	41.5147		2384.15	51.6121		2373.42	60.7778		2373.42	81.4444
2385.55	49.4323		2385.45	40.2712		2385.45	52.4414		2374.73	61.4444		2374.73	82.5556
2386.85	50.4116		2386.75	42.2103		2386.75	50.682		2376.03	60.2222		2376.03	79.8889
2388.16	50.398		2388.06	41.4649		2388.06	52.4017		2377.34	58.6667		2377.34	83.8889
2389.46	50.009		2389.36	42.5036		2389.36	51.995		2378.65	60.2222		2378.65	79.2222
2390.76	51.9689		2390.66	42.9506		2390.66	53.3989		2379.95	59.1111		2379.95	81.6667
2392.06	51.4098		2391.96	41.9091		2391.96	53.0175		2381.26	58.4444		2381.26	85.2222
2393.36	51.1725		2393.26	42.6127		2393.26	53.5482		2382.56	59.5556		2382.56	79.4444
2394.66	52.2348		2394.56	42.9818		2394.56	53.7719		2383.86	61.3333		2383.86	85.6667
2395.96	51.8934		2395.86	42.0958		2395.86	53.4522		2385.17	62.8889		2385.17	84.3333
2397.26	54.7571		2397.16	45.4878		2397.16	55.9232		2386.47	60.4444		2386.47	81.6667
2398.56	54.5566		2398.46	45.3141		2398.46	55.3343		2387.78	61.7778		2387.78	88.5556
2399.86	56.1125		2399.76	45.9789		2399.76	57.6372		2389.08	63.2222		2389.08	87.8889
2401.16	55.1466		2401.06	46.1758		2401.06	56.0238		2390.38	61.5556		2390.38	86.7778
2402.46	54.9893		2402.36	44.3545		2402.36	55.9045		2391.68	64.1111		2391.68	91.4444
2403.76	55.9977		2403.66	44.7967		2403.66	56.0852		2392.99	64.4444		2392.99	89
2405.06	53.9699		2404.96	45.8325		2404.96	56.9181		2394.29	65.5556		2394.29	92.5556
2406.36	56.3477		2406.26	46.4756		2406.26	57.5058		2395.59	66.7778		2395.59	91.6667
2407.66	56.6071		2407.56	45.98		2407.56	58.5634		2396.89	63.5556		2396.89	89.4444
2408.95	56.8917		2408.85	46.0483		2408.85	57.2025		2398.19	65.7778		2398.19	93.4444
2410.25	55.8928		2410.15	45.7316		2410.15	57.3062		2399.49	64.2222		2399.49	90.3333
2411.55	57.0739		2411.45	46.9436		2411.45	58.5229		2400.79	69.5556		2400.79	96.1111
2412.84	58.859		2412.74	48.194		2412.74	60.2574		2402.09	69.5556		2402.09	95.4444
2414.14	58.5594		2414.04	48.5819		2414.04	61.0112		2403.39	68.8889		2403.39	96.3333
2415.44	59.5751		2415.34	47.5899		2415.34	60.5935		2404.69	66.1111		2404.69	95.2222
2416.73	59.8077		2416.63	49.6658		2416.63	61.8057		2405.99	70.3333		2405.99	99.6667
2418.03	60.8684		2417.93	50.1154		2417.93	63.3021		2407.29	70		2407.29	99
2419.32	61.532		2419.22	49.2436		2419.22	62.0703		2408.59	70.2222		2408.59	102.556
2420.62	64.5544		2420.51	49.9006		2420.51	63.5343		2409.88	70.7778		2409.88	97.2222
2421.91	63.5444		2421.81	50.6291		2421.81	63.8172		2411.18	69.5556		2411.18	100.556
2423.21	62.6037		2423.1	52.2987		2423.1	65.1041		2412.48	71.8889		2412.48	105.889
2424.5	64.635		2424.4	52.3612		2424.4	66.3422		2413.77	74.4444		2413.77	107.444
2425.79	65.8647		2425.69	52.3923		2425.69	65.7524		2415.07	75.7778		2415.07	111.889
2427.09	67.2132		2426.98	54.4815		2426.98	66.3788		2416.37	76.1111		2416.37	109
2428.38	67.6267		2428.27	53.8916		2428.27	66.6601		2417.66	77.6667		2417.66	113
2429.67	68.3886		2429.57	54.2203		2429.57	66.8088		2418.96	76.8889		2418.96	115.667
2430.97	67.6725		2430.86	54.0048		2430.86	67.0714		2420.25	81.8889		2420.25	120.778
2432.26	67.7004		2432.15	54.8688		2432.15	69.1928		2421.55	84.3333		2421.55	123.889
2433.55	71.7131		2433.44	56.3359		2433.44	70.0903		2422.84	87.1111		2422.84	126.778
2434.84	70.6338		2434.73	56.1592		2434.73	68.7156		2424.14	84.2222		2424.14	128.778
2436.13	70.8454		2436.02	54.3654		2436.02	71.3584		2425.43	89.8889		2425.43	132.556
2437.42	71.866		2437.31	56.2252		2437.31	69.2625		2426.72	90.8889		2426.72	135.444
2438.71	72.8865		2438.6	54.8459		2438.6	71.5095		2428.01	93.1111		2428.01	145.444
2440	72.4098		2439.89	55.1467		2439.89	69.9224		2429.31	95.1111		2429.31	147
2441.29	70.9477		2441.18	55.4247		2441.18	70.832		2430.6	98.3333		2430.6	153.444
2442.58	72.5512		2442.47	56.3129		2442.47	71.2458		2431.89	98.6667		2431.89	155.889
2443.86	73.956		2443.75	56.0727		2443.75	71.6735		2433.18	102		2433.18	159.667
2445.15	74.2623		2445.04	57.1901		2445.04	71.6603		2434.47	101.556		2434.47	166.333
2446.44	73.7067		2446.33	57.6485		2446.33	72.4887		2435.76	105		2435.76	163.222
2447.73	73.5064		2447.62	56.8989		2447.62	71.3867		2437.05	104.667		2437.05	167
2449.01	74.4742		2448.9	56.1381		2448.9	72.2248		2438.35	107.556		2438.35	175.667
2450.3	72.666		2450.19	56.4779		2450.19	70.5523		2439.63	112.222		2439.63	179.222
2451.59	73.7597		2451.48	56.265		2451.48	71.0604		2440.92	115.222		2440.92	185.444
2452.87	74.1767		2452.76	54.5376		2452.76	72.3961		2442.21	109.667		2442.21	183.667
2454.16	73.0757		2454.05	55.3551		2454.05	70.3509		2443.5	114.111		2443.5	187.222
2455.44	73.4052		2455.33	55.2914		2455.33	71.6595		2444.79	115.778		2444.79	190.556
2456.73	72.8219		2456.62	55.6723		2456.62	71.7588		2446.08	116.444		2446.08	189.667
2458.01	73.7968		2457.9	54.5846		2457.9	71.0199		2447.37	117.778		2447.37	193
2459.3	72.8546		2459.19	53.1771		2459.19	69.0943		2448.65	117.111		2448.65	187.222
2460.58	72.4329		2460.47	54.4514		2460.47	68.7759		2449.94	118.333		2449.94	190.111
2461.86	73.5548		2461.75	54.5406		2461.75	69.794		2451.23	117		2451.23	194.333
2463.15	71.2433		2463.04	55.0596		2463.04	70.6454		2452.51	115.778		2452.51	195.667
2464.43	73.1393		2464.32	54.3239		2464.32	69.7936		2453.8	116.889		2453.8	190.778
2465.71	73.1823		2465.6	55.7158		2465.6	68.6702		2455.08	115.889		2455.08	194.556
2466.99	69.9872		2466.88	53.2356		2466.88	69.2813		2456.37	118.111		2456.37	190.778
2468.28	70.0277		2468.17	52.7005		2468.17	69.4075		2457.66	118.556		2457.66	193.667
2469.56	70.3044		2469.45	53.6323		2469.45	67.9702		2458.94	115.333		2458.94	192.111
2470.84	70.0981		2470.73	52.5227		2470.73	66.8907		2460.22	114.778		2460.22	185.444
2472.12	69.9799		2472.01	53.2728		2472.01	68.0308		2461.51	108.889		2461.51	187.889
2473.4	70.2516		2473.29	53.3644		2473.29	68.8728		2462.79	109.778		2462.79	182.556
2474.68	68.2155		2474.57	51.0889		2474.57	66.7186		2464.08	114		2464.08	179.444
2475.96	67.9522		2475.85	53.0465		2475.85	67.3883		2465.36	113.222		2465.36	180.111
2477.24	69.011		2477.13	53.956		2477.13	67.0699		2466.64	107.333		2466.64	174.778
2478.52	69.2299		2478.41	51.3219		2478.41	66.2383		2467.92	111.444		2467.92	179.444
2479.8	68.6032		2479.69	53.7223		2479.69	68.7286		2469.21	105.556		2469.21	170.778
2481.08	68.4772		2480.97	50.9492		2480.97	67.4522		2470.49	111.333		2470.49	172.778
2482.36	68.0378		2482.24	54.0735		2482.24	66.9695		2471.77	106.889		2471.77	169.889
2483.64	68.7254		2483.52	51.7886		2483.52	67.2233		2473.05	103.889		2473.05	169
2484.92	67.0357		2484.8	52.1385		2484.8	66.9325		2474.33	108		2474.33	167.444
2486.19	68.7891		2486.07	51.056		2486.07	66.708		2475.61	105.444		2475.61	165.667
2487.47	68.3918		2487.35	51.4522		2487.35	66.6187		2476.89	102.778		2476.89	161.889
2488.75	69.1755		2488.63	52.1026		2488.63	65.6816		2478.17	100.667		2478.17	156.333
2490.02	67.2803		2489.9	52.1982		2489.9	65.5094		2479.45	102.556		2479.45	157.667
2491.3	66.4752		2491.18	51.8221		2491.18	66.4831		2480.73	102.778		2480.73	157.222
2492.58	67.3521		2492.46	52.0133		2492.46	66.6477		2482.01	99.5556		2482.01	158.778
2493.85	68.168		2493.73	53.0648		2493.73	67.9398		2483.29	98.4444		2483.29	152.333
2495.12	68.1402		2495	52.5802		2495	65.4484		2484.56	100		2484.56	155.889
2496.4	68.3141		2496.28	51.8203		2496.28	65.3139		2485.84	99.5556		2485.84	155.889
2497.67	69.0526		2497.55	52.408		2497.55	66.4972		2487.12	96.1111		2487.12	149.889
2498.95	67.1015		2498.83	51.0296		2498.83	65.4471		2488.4	96.1111		2488.4	145.444
2500.22	68.0292		2500.1	52.593		2500.1	65.0382		2489.67	100.222		2489.67	147.667
2501.49	68.5455		2501.37	52.0383		2501.37	66.2224		2490.95	93.1111		2490.95	146.778
2502.77	68.1368		2502.65	52.2587		2502.65	66.5356		2492.22	93		2492.22	145.444
2504.04	69.0108		2503.92	51.4208		2503.92	65.7575		2493.5	90.5556		2493.5	145.667
2505.31	70.3244		2505.19	54.1613		2505.19	67.7765		2494.77	93.1111		2494.77	145
2506.58	67.918		2506.46	52.3762		2506.46	66.1957		2496.05	89		2496.05	140.111
2507.85	68.0204		2507.73	52.8079		2507.73	66.9518		2497.32	93.3333		2497.32	145
2509.12	68.7238		2509	51.5151		2509	67.0325		2498.6	93.5556		2498.6	141.222
2510.39	67.011		2510.27	51.7566		2510.27	64.6135		2499.87	91		2499.87	142.778
2511.66	67.6355		2511.54	52.5375		2511.54	66.8007		2501.14	90.3333		2501.14	136.556
2512.93	68.4672		2512.81	52.4117		2512.81	66.3145		2502.42	92.1111		2502.42	140.333
2514.2	68.93		2514.08	53.1661		2514.08	67.003		2503.69	90.4444		2503.69	140.111
2515.47	70.812		2515.35	53.9939		2515.35	67.9403		2504.96	90.7778		2504.96	135.889
2516.74	69.6342		2516.62	52.6063		2516.62	65.5564		2506.24	86.6667		2506.24	137
2518.01	68.5733		2517.89	52.4793		2517.89	68.0144		2507.51	92.7778		2507.51	143
2519.28	68.5331		2519.16	51.325		2519.16	66.5258		2508.78	89.4444		2508.78	140.556
2520.55	67.5858		2520.43	53.4982		2520.43	66.0754		2510.05	92.6667		2510.05	137
2521.81	68.8625		2521.69	51.5737		2521.69	66.5689		2511.32	93.7778		2511.32	132.556
2523.08	69.4997		2522.96	52.8765		2522.96	66.6847		2512.59	86.7778		2512.59	135.667
2524.35	67.4607		2524.23	51.2547		2524.23	66.6192		2513.86	85.3333		2513.86	135.889
2525.61	69.1771		2525.49	53.7107		2525.49	67.6158		2515.13	88.6667		2515.13	135.667
2526.88	71.1243		2526.76	54.3628		2526.76	67.1628		2516.4	89.2222		2516.4	135.667
2528.15	69.2683		2528.03	54.0768		2528.03	67.5587		2517.67	88.5556		2517.67	135.222
2529.41	68.5032		2529.29	53.872		2529.29	68.8679		2518.94	87.4444		2518.94	136.111
2530.68	71.6661		2530.56	53.4872		2530.56	68.1477		2520.21	86.6667		2520.21	136.111
2531.94	69.5808		2531.82	55.5208		2531.82	68.0904		2521.47	86.1111		2521.47	133
2533.21	68.5153		2533.09	52.65		2533.09	68.3438		2522.74	89.8889		2522.74	142.333
2534.47	72.2261		2534.35	54.1984		2534.35	67.8373		2524.01	85.5556		2524.01	134.111
2535.74	68.6499		2535.61	53.7298		2535.61	69.0386		2525.28	87.8889		2525.28	139.444
2537	69.6069		2536.88	53.5597		2536.88	66.3688		2526.54	89.6667		2526.54	133.889
2538.27	70.2353		2538.14	53.3816		2538.14	67.0547		2527.81	86.5556		2527.81	139.667
2539.53	70.0792		2539.4	54.231		2539.4	66.8581		2529.08	86.5556		2529.08	137
2540.79	69.9375		2540.67	54.8252		2540.67	68.6953		2530.34	87.6667		2530.34	134.556
2542.06	71.2406		2541.93	55.5568		2541.93	68.8214		2531.61	86		2531.61	135.667
2543.32	70.6316		2543.19	54.0581		2543.19	69.601		2532.87	85.4444		2532.87	138.778
2544.58	71.3594		2544.45	55.8671		2544.45	69.1434		2534.14	87.1111		2534.14	139.667
2545.84	71.678		2545.71	55.8159		2545.71	70.1559		2535.4	88.8889		2535.4	135
2547.1	71.3809		2546.97	55.2678		2546.97	70.7618		2536.66	86.5556		2536.66	136.111
2548.36	75.7789		2548.23	58.162		2548.23	73.5037		2537.93	88.7778		2537.93	139.444
2549.62	72.5787		2549.49	55.9765		2549.49	70.0077		2539.19	89		2539.19	141
2550.88	72.8203		2550.75	54.9153		2550.75	70.4232		2540.46	91.6667		2540.46	146.111
2552.14	74.247		2552.01	56.4936		2552.01	70.6022		2541.72	90.1111		2541.72	140.556
2553.4	74.2204		2553.27	56		2553.27	72.5926		2542.98	97.2222		2542.98	146.111
2554.66	74.7837		2554.53	57.5497		2554.53	71.9445		2544.24	91.8889		2544.24	141
2555.92	74.3641		2555.79	58.6146		2555.79	74.2748		2545.5	87.8889		2545.5	141.889
2557.18	74.1672		2557.05	56.4066		2557.05	73.0298		2546.77	91.7778		2546.77	143.889
2558.43	75.1401		2558.3	57.4369		2558.3	71.2348		2548.03	94		2548.03	145.889
2559.69	75.1243		2559.56	56.8968		2559.56	73.0688		2549.29	93		2549.29	145.889
2560.95	75.2296		2560.82	58.0204		2560.82	73.4395		2550.55	94.5556		2550.55	145
2562.21	74.9315		2562.08	57.0445		2562.08	73.6039		2551.81	95.2222		2551.81	145.889
2563.46	76.0735		2563.33	57.5672		2563.33	74.3306		2553.07	94		2553.07	145.444
2564.72	77.4427		2564.59	57.0164		2564.59	73.9887		2554.33	91.7778		2554.33	155.222
2565.97	75.8216		2565.84	57.7357		2565.84	74.8		2555.59	96.2222		2555.59	150.111
2567.23	77.3865		2567.1	58.8286		2567.1	74.7736		2556.84	96.3333		2556.84	151.444
2568.48	77.0563		2568.35	60.5517		2568.35	74.7836		2558.1	94.1111		2558.1	150.556
2569.74	78.2118		2569.61	60.3693		2569.61	76.6543		2559.36	93.5556		2559.36	152.556
2570.99	79.5527		2570.86	59.6719		2570.86	77.1792		2560.62	100.556		2560.62	154.333
2572.25	79.4359		2572.12	60.5566		2572.12	77.1361		2561.87	95.4444		2561.87	153.667
2573.5	77.9283		2573.37	60.0325		2573.37	77.4196		2563.13	99.3333		2563.13	159.889
2574.75	80.422		2574.62	61.633		2574.62	78.1858		2564.39	99.7778		2564.39	163
2576.01	79.9877		2575.88	61.9552		2575.88	79.9962		2565.65	99.3333		2565.65	164.333
2577.26	82.2962		2577.13	61.7623		2577.13	79.2997		2566.9	105.444		2566.9	160.778
2578.51	80.2754		2578.38	61.7822		2578.38	79.229		2568.16	102.111		2568.16	167.889
2579.77	82.3692		2579.64	62.6549		2579.64	79.8945		2569.41	102.778		2569.41	163.222
2581.02	83.9116		2580.89	64.4953		2580.89	81.7918		2570.67	103.111		2570.67	169.444
2582.27	85.1353		2582.14	65.1355		2582.14	85.8017		2571.92	102.556		2571.92	175.667
2583.52	84.3976		2583.39	64.841		2583.39	83.2497		2573.17	106.222		2573.17	177.222
2584.77	85.5962		2584.64	65.5443		2584.64	83.7771		2574.43	107.333		2574.43	175.444
2586.02	85.5018		2585.89	66.4761		2585.89	85.0589		2575.68	111.556		2575.68	177
2587.27	86.8922		2587.14	65.8691		2587.14	84.7977		2576.94	114.444		2576.94	185.222
2588.52	87.4745		2588.39	66.5611		2588.39	85.3903		2578.19	114.333		2578.19	183.889
2589.77	90.8771		2589.64	69.0203		2589.64	87.336		2579.44	114.444		2579.44	181.444
2591.02	90.7495		2590.89	68.2527		2590.89	88.9477		2580.69	113.778		2580.69	185
2592.27	91.5799		2592.14	68.9814		2592.14	89.6875		2581.95	112.222		2581.95	187
2593.52	91.8315		2593.38	69.2281		2593.38	88.0235		2583.2	115.889		2583.2	193.889
2594.77	91.7466		2594.63	69.0563		2594.63	90.1495		2584.45	120.778		2584.45	197.222
2596.02	93.3177		2595.88	69.8363		2595.88	90.7813		2585.7	121.556		2585.7	207.889
2597.26	94.5286		2597.13	71.2133		2597.13	93.7063		2586.95	122.222		2586.95	202.778
2598.51	96.0759		2598.37	71.1379		2598.37	93.3137		2588.2	121.444		2588.2	211
2599.76	95.0624		2599.62	73.3061		2599.62	94.8427		2589.45	124.889		2589.45	208.111
2601.01	97.5444		2600.87	73.0093		2600.87	95.8867		2590.7	125.556		2590.7	214.778
2602.25	98.9306		2602.11	74.7627		2602.11	97.632		2591.95	131.111		2591.95	217.667
2603.5	99.5948		2603.36	75.7059		2603.36	100.805		2593.2	132.333		2593.2	218.778
2604.74	100.995		2604.6	76.9568		2604.6	101.104		2594.45	133.111		2594.45	222.778
2605.99	104.079		2605.85	77.3967		2605.85	102.196		2595.69	135.778		2595.69	233
2607.23	103.584		2607.09	78.2659		2607.09	105.324		2596.94	134.889		2596.94	229
2608.48	104.131		2608.34	79.4561		2608.34	103.75		2598.19	139.556		2598.19	238.333
2609.72	108.665		2609.58	79.7128		2609.58	106.866		2599.44	137.667		2599.44	248.778
2610.97	107.23		2610.83	81.1472		2610.83	107.177		2600.68	144.556		2600.68	250.111
2612.21	111.166		2612.07	83.1918		2612.07	111.417		2601.93	148.111		2601.93	251
2613.45	114.175		2613.31	84.6428		2613.31	111.915		2603.18	148		2603.18	260.111
2614.69	116.157		2614.55	85.1495		2614.55	115.398		2604.42	152.222		2604.42	269.889
2615.94	116.761		2615.8	87.1374		2615.8	117.563		2605.67	156.667		2605.67	269.222
2617.18	119.692		2617.04	89.2449		2617.04	118.245		2606.91	159.222		2606.91	272.333
2618.42	121.546		2618.28	90.0485		2618.28	120.861		2608.16	159.444		2608.16	282.111
2619.66	124.191		2619.52	91.2374		2619.52	122.408		2609.4	165.556		2609.4	292.111
2620.9	127.134		2620.76	93.2152		2620.76	126.727		2610.64	169.889		2610.64	303.444
2622.14	130.253		2622	97.9032		2622	129.118		2611.89	174.778		2611.89	303
2623.38	135.356		2623.24	101.975		2623.24	135.5		2613.13	177.111		2613.13	314.778
2624.62	137.306		2624.48	102.106		2624.48	134.993		2614.38	178.889		2614.38	327.889
2625.86	135.87		2625.72	100.604		2625.72	137.437		2615.62	186.222		2615.62	334.556
2627.1	140.974		2626.96	103.283		2626.96	139.891		2616.86	191		2616.86	333
2628.34	145.006		2628.2	105.852		2628.2	144.602		2618.1	198		2618.1	348.111
2629.58	148.139		2629.44	109.886		2629.44	147.187		2619.34	200.556		2619.34	361.222
2630.82	152.706		2630.68	111.699		2630.68	151.932		2620.59	202		2620.59	366.333
2632.06	155.608		2631.92	113.653		2631.92	156.378		2621.83	214.667		2621.83	382.778
2633.29	160.112		2633.15	115.542		2633.15	158.129		2623.07	219.111		2623.07	393
2634.53	165.257		2634.39	120.178		2634.39	166.747		2624.31	227.556		2624.31	407.444
2635.77	169.762		2635.63	124.47		2635.63	168.474		2625.55	229.222		2625.55	420.111
2637	176.324		2636.86	127.228		2636.86	174.756		2626.79	234.333		2626.79	434.556
2638.24	180.803		2638.1	129.044		2638.1	177.12		2628.03	247.778		2628.03	449.667
2639.48	185.19		2639.34	135.539		2639.34	184.407		2629.27	254.889		2629.27	460.556
2640.71	190.164		2640.57	137.574		2640.57	192.838		2630.51	265.222		2630.51	487.667
2641.95	196.473		2641.81	140.373		2641.81	196.44		2631.74	271.778		2631.74	497.889
2643.18	201.609		2643.04	146.466		2643.04	201.215		2632.98	282.889		2632.98	525
2644.42	208.153		2644.28	150.848		2644.28	208.165		2634.22	289		2634.22	538.556
2645.65	216.383		2645.51	154.534		2645.51	213.695		2635.46	301.444		2635.46	559.667
2646.89	222.008		2646.74	160.436		2646.74	222.481		2636.69	310.222		2636.69	580.556
2648.12	232.4		2647.98	165.613		2647.98	227.073		2637.93	326.444		2637.93	601.222
2649.36	235.85		2649.21	170.421		2649.21	234.175		2639.17	335.333		2639.17	637.444
2650.59	245.705		2650.44	174.504		2650.44	241.503		2640.4	362		2640.4	656.333
2651.82	255.775		2651.68	181.627		2651.68	249.87		2641.64	371.778		2641.64	687
2653.06	260.682		2652.91	186.896		2652.91	260.006		2642.87	378.333		2642.87	712.333
2654.29	271.366		2654.14	193.024		2654.14	269.963		2644.11	389.222		2644.11	745.889
2655.52	275.673		2655.37	201.492		2655.37	276.603		2645.34	417.778		2645.34	778.556
2656.75	288.725		2656.6	207.466		2656.6	287.062		2646.58	435.778		2646.58	815.444
2657.99	296.731		2657.84	212.276		2657.84	294.706		2647.81	452.667		2647.81	863.222
2659.22	309.158		2659.07	219.615		2659.07	301.426		2649.05	476.778		2649.05	904.556
2660.45	318.35		2660.3	226.332		2660.3	309.835		2650.28	492.111		2650.28	945.444
2661.68	331.888		2661.53	230.698		2661.53	318.265		2651.51	514.778		2651.51	991.444
2662.91	339.714		2662.76	239.136		2662.76	329.172		2652.75	542.444		2652.75	1031.44
2664.14	347.048		2663.99	245.245		2663.99	335.278		2653.98	563.333		2653.98	1077.44
2665.36	359.456		2665.21	252.797		2665.21	343.004		2655.21	591.556		2655.21	1127.89
2666.59	370.65		2666.44	257.052		2666.44	355.608		2656.44	608.556		2656.44	1177.89
2667.82	378.828		2667.67	265.319		2667.67	363.689		2657.67	642.889		2657.67	1223
2669.05	387.215		2668.9	274.613		2668.9	369.61		2658.9	670.889		2658.9	1289.22
2670.28	396.505		2670.13	280.661		2670.13	377.36		2660.14	703.444		2660.14	1348.78
2671.5	405.481		2671.35	287.348		2671.35	386.089		2661.37	734.889		2661.37	1402.11
2672.73	418.504		2672.58	291.403		2672.58	391.826		2662.6	781.222		2662.6	1489.22
2673.96	424.105		2673.81	295.998		2673.81	394.537		2663.83	802.111		2663.83	1530.78
2675.18	431.329		2675.03	297.345		2675.03	397.732		2665.05	838.889		2665.05	1596.33
2676.41	437.178		2676.26	302.521		2676.26	404.36		2666.28	870.333		2666.28	1671.44
2677.63	443.082		2677.48	307.639		2677.48	405.208		2667.51	906.444		2667.51	1726.56
2678.86	448.666		2678.71	306.641		2678.71	410.747		2668.74	933.333		2668.74	1792.78
2680.08	457.062		2679.93	310.786		2679.93	412.271		2669.97	976.667		2669.97	1861.89
2681.31	459.7		2681.16	310.891		2681.16	416.868		2671.2	1007.22		2671.2	1918.56
2682.53	461.387		2682.38	311.762		2682.38	416.194		2672.42	1044.89		2672.42	1995.89
2683.76	458.265		2683.61	306.59		2683.61	414.574		2673.65	1072.78		2673.65	2042.56
2684.98	460.372		2684.83	304.997		2684.83	409.358		2674.88	1109.44		2674.88	2122.56
2686.2	456.348		2686.05	302.589		2686.05	406.282		2676.1	1143.22		2676.1	2169
2687.43	452.936		2687.28	297.338		2687.28	400.141		2677.33	1177.67		2677.33	2221.22
2688.65	449.857		2688.5	295.523		2688.5	398.398		2678.56	1197.22		2678.56	2269
2689.87	443.366		2689.72	288.17		2689.72	388.214		2679.78	1218.89		2679.78	2325.67
2691.09	435.885		2690.94	281.186		2690.94	377.463		2681.01	1241.78		2681.01	2345
2692.31	427.536		2692.16	271.14		2692.16	376.13		2682.23	1261.33		2682.23	2380.78
2693.54	420.688		2693.39	266.792		2693.39	366.196		2683.46	1266.89		2683.46	2408.78
2694.76	410.419		2694.61	259.477		2694.61	353.204		2684.68	1275.33		2684.68	2445.22
2695.98	403.41		2695.83	251.938		2695.83	345.441		2685.9	1288		2685.9	2435.22
2697.2	391.931		2697.05	244.743		2697.05	335.754		2687.13	1284.11		2687.13	2456.78
2698.42	380.272		2698.27	236.53		2698.27	325.17		2688.35	1280.44		2688.35	2440.78
2699.64	365.737		2699.49	227.301		2699.49	313.427		2689.57	1272.56		2689.57	2442.78
2700.86	357.519		2700.71	216.381		2700.71	303.778		2690.79	1273.22		2690.79	2421
2702.08	343.652		2701.92	211.748		2701.92	295.814		2692.02	1260.89		2692.02	2396.11
2703.3	332.865		2703.14	204.935		2703.14	285.268		2693.24	1242.22		2693.24	2342.56
2704.52	321.41		2704.36	197.744		2704.36	272.044		2694.46	1217.22		2694.46	2307
2705.74	307.071		2705.58	191.083		2705.58	261.327		2695.68	1192.44		2695.68	2264.56
2706.95	294.733		2706.8	183.834		2706.8	256.472		2696.9	1166.89		2696.9	2215.89
2708.17	285.59		2708.01	177.651		2708.01	248.12		2698.12	1133.56		2698.12	2132.78
2709.39	277.724		2709.23	172.672		2709.23	235.294		2699.34	1092.89		2699.34	2074.56
2710.61	266.852		2710.45	163.738		2710.45	226.652		2700.56	1059.67		2700.56	2006.56
2711.82	254.871		2711.67	157.761		2711.67	222.721		2701.78	1029.56		2701.78	1926.11
2713.04	243.446		2712.88	154.623		2712.88	212.409		2703	990.111		2703	1857.44
2714.26	237.173		2714.1	148.469		2714.1	205.697		2704.22	953.333		2704.22	1781.22
2715.47	228.79		2715.31	144.802		2715.31	200.797		2705.44	907		2705.44	1701.44
2716.69	222.51		2716.53	141.365		2716.53	193.023		2706.66	873.889		2706.66	1627.67
2717.9	211.452		2717.74	136.018		2717.74	184.859		2707.87	830.111		2707.87	1543.89
2719.11	205.21		2718.95	133.03		2718.95	180.689		2709.09	791		2709.09	1481
2720.33	198.895		2720.17	127.104		2720.17	174.512		2710.31	751.333		2710.31	1396.78
2721.54	193.619		2721.38	123.743		2721.38	169.902		2711.52	720.222		2711.52	1326.33
2722.76	185.735		2722.6	119.536		2722.6	163.276		2712.74	686.333		2712.74	1251.89
2723.97	181.221		2723.81	115.168		2723.81	157.549		2713.96	638.111		2713.96	1177.22
2725.18	171.883		2725.02	112.783		2725.02	153.142		2715.17	616.556		2715.17	1136.78
2726.39	170.168		2726.23	110.893		2726.23	152.131		2716.39	580		2716.39	1075.67
2727.6	165.12		2727.44	108.755		2727.44	147.344		2717.6	553.667		2717.6	1011.44
2728.82	159.176		2728.66	105.063		2728.66	141.321		2718.82	527.111		2718.82	961.444
2730.03	152.082		2729.87	103.335		2729.87	137.955		2720.03	507.333		2720.03	904.778
2731.24	151.04		2731.08	99.8837		2731.08	134.668		2721.25	481		2721.25	860.778
2732.45	145.243		2732.29	95.8614		2732.29	131.999		2722.46	455.556		2722.46	821.667
2733.66	139.87		2733.5	94.5267		2733.5	128.078		2723.67	435.778		2723.67	784.111
2734.87	138.563		2734.71	92.1599		2734.71	125.349		2724.89	410.111		2724.89	729.667
2736.08	132.954		2735.92	90.4009		2735.92	121.166		2726.1	392.111		2726.1	701.667
2737.29	131.92		2737.13	88.5442		2737.13	119.459		2727.31	374.667		2727.31	665.444
2738.5	128.425		2738.34	86.3742		2738.34	116.828		2728.52	354.556		2728.52	637.444
2739.71	123.919		2739.55	85.3399		2739.55	113.495		2729.73	343		2729.73	607.222
2740.91	121.253		2740.75	84.9718		2740.75	110.971		2730.95	320.111		2730.95	578.778
2742.12	116.076		2741.96	80.5458		2741.96	106.752		2732.16	308.111		2732.16	546.333
2743.33	117.116		2743.17	81.3475		2743.17	107.442		2733.37	298.333		2733.37	532.778
2744.54	114.865		2744.38	80.2601		2744.38	105.223		2734.58	280.444		2734.58	509.222
2745.74	112.124		2745.58	78.7714		2745.58	103.714		2735.79	271.889		2735.79	482.333
2746.95	109.592		2746.79	77.1393		2746.79	100.807		2737	257.444		2737	457.667
2748.16	108.494		2748	76.4983		2748	100.205		2738.21	256.333		2738.21	444.778
2749.36	105.99		2749.2	74.4479		2749.2	98.3379		2739.42	242.889		2739.42	422.778
2750.57	105.82		2750.41	74.2336		2750.41	96.7844		2740.63	232.556		2740.63	408.111
2751.77	100.995		2751.61	72.1452		2751.61	96.2522		2741.83	223.556		2741.83	392.556
2752.98	100.587		2752.82	71.172		2752.82	93.3547		2743.04	216.889		2743.04	375.222
2754.18	99.48		2754.02	71.8455		2754.02	91.9587		2744.25	210.111		2744.25	365.222
2755.39	98.0569		2755.23	71.8822		2755.23	91.8886		2745.46	198.222		2745.46	347.444
2756.6	97.6631		2756.43	69.1356		2756.43	91.204		2746.66	193.556		2746.66	339.667
2757.8	94.4528		2757.64	69.5456		2757.64	88.3393		2747.87	186.556		2747.87	331
2759	96.3332		2758.84	70.8228		2758.84	89.0344		2749.08	182		2749.08	319
2760.21	93.0696		2760.04	68.657		2760.04	88.5707		2750.28	175.889		2750.28	302.556
2761.41	92.0843		2761.24	66.985		2761.24	84.3765		2751.49	169.556		2751.49	293.667
2762.61	90.0692		2762.45	66.0213		2762.45	85.1444		2752.69	165.222		2752.69	283.889
2763.82	89.1728		2763.65	65.4492		2763.65	83.667		2753.9	164.889		2753.9	281.444
2765.02	88.0209		2764.85	65.5334		2764.85	81.3225		2755.1	154.111		2755.1	271.667
2766.22	86.8497		2766.05	64.8323		2766.05	83.037		2756.31	152.444		2756.31	258.556
2767.42	86.7425		2767.25	63.6339		2767.25	82.6418		2757.51	148.556		2757.51	256.333
2768.62	85.4357		2768.45	64.1101		2768.45	80.189		2758.72	146.222		2758.72	245.889
2769.82	86.3935		2769.65	62.6457		2769.65	80.6747		2759.92	150.778		2759.92	249.889
2771.02	85.0005		2770.85	62.2386		2770.85	80.4541		2761.12	136.778		2761.12	230.778
2772.22	82.7192		2772.05	62.1228		2772.05	79.6997		2762.33	133.222		2762.33	228.778
2773.42	82.1387		2773.25	60.792		2773.25	79.2299		2763.53	132.889		2763.53	219.222
2774.62	82.579		2774.45	61.2468		2774.45	77.5381		2764.73	130.111		2764.73	219
2775.82	82.4774		2775.65	61.0434		2775.65	77.6005		2765.93	124.556		2765.93	211.889
2777.02	81.6318		2776.85	61.8374		2776.85	79.0423		2767.13	127.111		2767.13	211.222
2778.22	82.1103		2778.05	60.5451		2778.05	77.3681		2768.33	124.667		2768.33	206.111
2779.41	79.5317		2779.24	58.5593		2779.24	75.2695		2769.54	118.333		2769.54	197.222
2780.61	80.4458		2780.44	59.5969		2780.44	75.7862		2770.74	119.222		2770.74	193.889
2781.81	79.277		2781.64	60.0545		2781.64	76.4986		2771.94	115		2771.94	190.333
2783.01	79.6116		2782.84	59.9798		2782.84	75.0207		2773.14	111.444		2773.14	185.222
2784.2	76.8697		2784.03	59.4966		2784.03	73.9449		2774.33	113.638		2774.33	185.392
2785.4	79.2486		2785.23	59.297		2785.23	73.3316		2775.53	112.502		2775.53	182.312
2786.59	75.5907		2786.42	57.9181		2786.42	73.8282		2776.73	109.927		2776.73	181.796
2787.79	76.7207		2787.62	59.0004		2787.62	72.208		2777.93	107.902		2777.93	178.476
2788.98	77.2074		2788.81	59.4247		2788.81	73.5527		2779.13	104.673		2779.13	173.759
2790.18	75.3412		2790.01	56.7478		2790.01	72.8121		2780.33	105.5		2780.33	168.406
2791.37	75.8638		2791.2	56.9171		2791.2	73.0154		2781.53	101.567		2781.53	167.711
2792.57	75.253		2792.4	56.059		2792.4	71.1405		2782.72	101.687		2782.72	164.079
2793.76	74.5383		2793.59	56.5416		2793.59	72.2867		2783.92	99.0256		2783.92	163.016
2794.95	74.2027		2794.78	57.1254		2794.78	71.6231		2785.11	98.6634		2785.11	157.847
2796.15	74.2222		2795.98	55.9124		2795.98	70.7892		2786.31	96.341		2786.31	156.619
2797.34	74.5318		2797.17	57.0914		2797.17	70.4425		2787.51	99.0849		2787.51	155.838
2798.53	72.83		2798.36	55.8866		2798.36	69.8106		2788.7	96.1352		2788.7	155.249
2799.72	73.821		2799.55	56.6011		2799.55	69.8027		2789.9	92.0476		2789.9	146.445
2800.91	75.0386		2800.74	57.8869		2800.74	69.8576		2791.09	93.8569		2791.09	147.532
2802.11	72.2131		2801.94	56.5248		2801.94	67.476		2792.29	91.286		2792.29	148.338
2803.3	72.554		2803.13	55.7801		2803.13	70.0666		2793.48	90.146		2793.48	151.214
2804.49	73.1146		2804.32	55.4678		2804.32	68.9878		2794.67	92.127		2794.67	147.155
2805.68	72.891		2805.51	54.9452		2805.51	70.0263		2795.87	91.6714		2795.87	145.629
2806.87	72.0327		2806.7	55.1489		2806.7	69.9037		2797.06	89.0381		2797.06	144.413
2808.06	71.7268		2807.89	54.3844		2807.89	68.4105		2798.26	87.481		2798.26	140.941
2809.25	72.5993		2809.08	55.2047		2809.08	69.0305		2799.45	87.2715		2799.45	141.147
2810.44	71.264		2810.27	55.4416		2810.27	69.4196		2800.64	87.3379		2800.64	138.688
2811.63	71.6081		2811.46	54.3751		2811.46	68.0799		2801.83	87.4826		2801.83	138.649
2812.82	70.7936		2812.64	54.3823		2812.64	68.3898		2803.02	85.7597		2803.02	135.065
2814.01	71.6466		2813.83	55.2846		2813.83	67.8851		2804.21	83.053		2804.21	138.558
2815.19	71.298		2815.02	54.2498		2815.02	68.5733		2805.4	83.8579		2805.4	133.465
2816.38	70.1291		2816.21	54.0677		2816.21	67.9402		2806.6	83.2186		2806.6	133.639
2817.57	70.3429		2817.39	53.7003		2817.39	67.5671		2807.79	83.9878		2807.79	134.814
2818.76	70.7866		2818.58	54.596		2818.58	67.7027		2808.98	85.5067		2808.98	128.802
2819.94	70.4314		2819.77	54.0622		2819.77	67.4307		2810.16	81.8181		2810.16	129.043
2821.13	69.4726		2820.95	54.0701		2820.95	67.6382		2811.35	81.5837		2811.35	128.229
2822.32	69.6159		2822.14	54.064		2822.14	66.9405		2812.54	82.544		2812.54	125.924
2823.5	69.8053		2823.33	53.5359		2823.33	66.7946		2813.73	80.2391		2813.73	127.896
2824.69	69.2656		2824.51	53.3066		2824.51	66.182		2814.92	81.0538		2814.92	127.231
2825.87	70.4474		2825.7	53.6992		2825.7	67.0675		2816.11	77.9788		2816.11	125.402
2827.06	69.6358		2826.88	53.0462		2826.88	66.787		2817.3	78.0297		2817.3	125.644
2828.24	69.7709		2828.06	54.1472		2828.06	67.1297		2818.48	77.7708		2818.48	123.361
2829.43	70.9494		2829.25	54.063		2829.25	66.4441		2819.67	77.6383		2819.67	120.84
2830.61	68.7074		2830.43	53.8512		2830.43	67.0499		2820.86	77.8608		2820.86	124.603
2831.79	68.9649		2831.61	52.3419		2831.61	65.7916		2822.04	76.7158		2822.04	123.738
2832.98	69.8278		2832.8	53.3854		2832.8	66.73		2823.23	78.5196		2823.23	118.838
2834.16	68.5111		2833.98	52.9745		2833.98	66.6849		2824.41	77.5826		2824.41	119.368
2835.34	68.9308		2835.16	52.817		2835.16	65.7009		2825.6	75.3144		2825.6	119.979
2836.52	68.8848		2836.34	53.5196		2836.34	65.9377		2826.78	75.4839		2826.78	117.723
2837.7	68.9589		2837.52	53.6639		2837.52	66.602		2827.97	76.2098		2827.97	118.32
2838.89	69.4884		2838.71	53.8648		2838.71	67.2624		2829.15	74.5585		2829.15	117.785
2840.07	69.2357		2839.89	53.8086		2839.89	66.6487		2830.34	75.2132		2830.34	114.143
2841.25	67.9448		2841.07	53.3291		2841.07	65.9944		2831.52	76.1074		2831.52	118.503
2842.43	68.5728		2842.25	53.6651		2842.25	66.9918		2832.7	74.4607		2832.7	116.619
2843.61	68.7838		2843.43	53.6196		2843.43	66.1728		2833.89	73.5627		2833.89	116.634
2844.79	68.461		2844.61	52.9438		2844.61	66.2101		2835.07	75.2311		2835.07	115.103
2845.97	67.9452		2845.79	53.4125		2845.79	66.1946		2836.25	73.8883		2836.25	115.534
2847.15	68.4738		2846.97	52.756		2846.97	66.6897		2837.43	73.8738		2837.43	112.882
2848.32	68.5045		2848.14	53.0561		2848.14	66.2936		2838.62	73.21		2838.62	112.243
2849.5	68.6301		2849.32	52.6491		2849.32	66.0838		2839.8	73.4082		2839.8	115.559
2850.68	68.9894		2850.5	53.0277		2850.5	67.1852		2840.98	72.839		2840.98	115.157
2851.86	68.7223		2851.68	52.7652		2851.68	66.3179		2842.16	73.795		2842.16	112.392
2853.03	67.8037		2852.85	52.5933		2852.85	66.2106		2843.34	72.3822		2843.34	114.475
2854.21	68.6804		2854.03	53.2414		2854.03	66.7112		2844.52	72.6894		2844.52	111.904
2855.39	69.4328		2855.21	53.309		2855.21	67.8004		2845.7	72.9693		2845.7	112.91
2856.56	69.2245		2856.38	53.414		2856.38	67.2801		2846.88	72.0896		2846.88	114.07
2857.74	68.8502		2857.56	52.589		2857.56	66.1897		2848.06	73.2281		2848.06	113.473
2858.92	68.6794		2858.74	52.7121		2858.74	66.5155		2849.23	72.5309		2849.23	112.744
2860.09	69.0975		2859.91	53.1257		2859.91	67.1638		2850.41	71.8672		2850.41	112.607
2861.27	68.6181		2861.09	53.6728		2861.09	66.979		2851.59	70.5675		2851.59	112.144
2862.44	68.2593		2862.26	53.5955		2862.26	67.8953		2852.77	71.6284		2852.77	112.412
2863.61	68.9434		2863.43	54.1776		2863.43	67.3364		2853.95	71.1106		2853.95	111.413
2864.79	69.1183		2864.61	53.1207		2864.61	67.0653		2855.12	71.9732		2855.12	110.389
2865.96	68.8502		2865.78	53.1617		2865.78	66.3756		2856.3	72.855		2856.3	110.601
2867.14	68.7079		2866.96	53.8162		2866.96	68.1665		2857.48	70.4069		2857.48	111.423
2868.31	70.2151		2868.13	53.8719		2868.13	69.0131		2858.65	70.9558		2858.65	109.484
2869.48	69.2561		2869.3	53.4641		2869.3	67.4295		2859.83	71.551		2859.83	108.696
2870.66	70.1173		2870.47	53.9966		2870.47	67.8099		2861	71.6737		2861	109.356
2871.83	70.6039		2871.65	54.0263		2871.65	67.7619		2862.18	71.1723		2862.18	110.797
2873	70.314		2872.82	53.8153		2872.82	67.4236		2863.35	72.0137		2863.35	111.474
2874.17	69.8059		2873.99	53.9017		2873.99	68.2455		2864.53	70.0362		2864.53	110.51
2875.35	69.4368		2875.16	54.247		2875.16	68.2806		2865.7	71.9218		2865.7	110.037
2876.52	70.0618		2876.33	53.856		2876.33	68.6163		2866.88	70.2594		2866.88	110.711
2877.69	69.8943		2877.5	54.1142		2877.5	69.2053		2868.05	69.413		2868.05	109.642
2878.86	68.8243		2878.67	54.5489		2878.67	69.3531		2869.22	71.0467		2869.22	109.592
2880.03	69.988		2879.84	55.0133		2879.84	68.7419		2870.39	69.9829		2870.39	108.847
2881.2	70.6979		2881.01	54.8987		2881.01	68.9104		2871.57	71.1938		2871.57	108.747
2882.37	69.7476		2882.18	54.1244		2882.18	69.37		2872.74	70.6771		2872.74	109.448
2883.54	70.4365		2883.35	54.2052		2883.35	68.7187		2873.91	70.0504		2873.91	108.633
2884.71	71.5225		2884.52	54.8633		2884.52	69.4175		2875.08	69.4102		2875.08	106.761
2885.87	71.2883		2885.68	54.8916		2885.68	69.8247		2876.25	70.3775		2876.25	108.902
2887.04	71.2719		2886.85	53.9159		2886.85	69.5354		2877.42	69.7986		2877.42	108.692
2888.21	72.047		2888.02	55.1314		2888.02	70.1964		2878.59	69.9129		2878.59	107.345
2889.38	72.2388		2889.19	54.6806		2889.19	70.7121		2879.76	71.5696		2879.76	110.843
2890.54	71.2894		2890.35	54.9303		2890.35	69.63		2880.93	72.2277		2880.93	111.238
2891.71	72.1376		2891.52	54.7992		2891.52	70.8385		2882.1	70.605		2882.1	109.624
2892.88	71.8158		2892.69	55.321		2892.69	71.4613		2883.27	70.6628		2883.27	109.78
2894.04	74.1326		2893.85	58.7649		2893.85	72.9891		2884.44	70.2611		2884.44	115.189
2895.21	71.5402		2895.02	55.4543		2895.02	72.2226		2885.61	71.6724		2885.61	113.882
2896.37	72.4592		2896.18	56.1153		2896.18	72.4134		2886.78	71.5101		2886.78	115.724
2897.54	73.8922		2897.35	55.7502		2897.35	72.6318		2887.95	68.7213		2887.95	115.668
2898.7	73.8872		2898.51	57.1986		2898.51	73.3423		2889.11	73.6774		2889.11	113.641
2899.86	74.7729		2899.67	56.5343		2899.67	72.3795		2890.28	72.1608		2890.28	113.709
2901.03	75.8646		2900.84	57.2379		2900.84	71.5771		2891.45	70.1368		2891.45	114.932
2902.19	76.0843		2902	57.2779		2902	75.052		2892.61	69.6521		2892.61	116.16
2903.36	75.0593		2903.17	57.2358		2903.17	74.3559		2893.78	69.7005		2893.78	115.408
2903.65	74.9718		2903.54	57.2323		2903.54	73.5592		2894.95	74.0656		2894.95	113.41
2904.86	75.1887		2904.76	57.0509		2904.76	72.9652		2896.11	71.4332		2896.11	113.337
2906.07	76.3898		2905.97	56.9193		2905.97	73.6223		2897.28	70.2393		2897.28	113.676
2907.29	75.79		2907.18	57.2248		2907.18	74.6857		2898.44	73.3338		2898.44	119.096
2908.5	76.2404		2908.4	57.8523		2908.4	74.9264		2898.7	74.2222		2898.7	120.556
2909.72	76.773		2909.61	57.0991		2909.61	74.4019		2899.91	72.8889		2899.91	119.889
2910.93	76.7128		2910.82	56.6927		2910.82	75.1016		2901.13	73.5556		2901.13	118.333
2912.14	76.5003		2912.04	56.9821		2912.04	74.6481		2902.35	72.8889		2902.35	116.111
2913.36	75.8142		2913.25	57.6479		2913.25	74.5997		2903.56	71.8889		2903.56	120.556
2914.57	76.8583		2914.46	56.7383		2914.46	74.6756		2904.78	73.5556		2904.78	120.333
2915.78	76.3883		2915.67	57.9516		2915.67	75.4453		2905.99	72.8889		2905.99	121
2916.99	75.9955		2916.88	57.6366		2916.88	74.8398		2907.21	74.1111		2907.21	121
2918.2	77.3209		2918.09	57.6636		2918.09	75.2553		2908.42	74.5556		2908.42	121.222
2919.41	76.5569		2919.3	57.1144		2919.3	75.2446		2909.63	76		2909.63	121
2920.63	77.9379		2920.52	59.4322		2920.52	75.4918		2910.85	74.3333		2910.85	122.778
2921.84	75.9167		2921.73	57.1623		2921.73	73.6954		2912.06	75.2222		2912.06	127
2923.05	78.8915		2922.94	56.1915		2922.94	74.365		2913.27	77.8889		2913.27	125
2924.26	78.1877		2924.15	57.8154		2924.15	75.5439		2914.48	75.1111		2914.48	129.667
2925.46	77.5312		2925.35	58.0889		2925.35	75.3721		2915.7	76.5556		2915.7	123.222
2926.67	77.4891		2926.56	59.9246		2926.56	74.3054		2916.91	76.1111		2916.91	129
2927.88	78.0704		2927.77	57.3534		2927.77	74.2841		2918.12	78.5556		2918.12	125.222
2929.09	77.7255		2928.98	56.9613		2928.98	74.0438		2919.33	79.7778		2919.33	130.333
2930.3	75.7176		2930.19	56.1592		2930.19	74.3024		2920.54	79.1111		2920.54	130.333
2931.51	77.2222		2931.4	57.0443		2931.4	72.9909		2921.75	78.8889		2921.75	126.333
2932.72	76.4872		2932.61	55.9445		2932.61	73.3521		2922.96	75.5556		2922.96	129
2933.92	76.6995		2933.81	56.8171		2933.81	73.0715		2924.17	78.5556		2924.17	130.111
2935.13	76.9534		2935.02	56.3898		2935.02	72.7186		2925.38	79.5556		2925.38	132.111
2936.34	74.5031		2936.23	54.2112		2936.23	73.0126		2926.59	76.2222		2926.59	133.889
2937.54	76.1535		2937.43	55.847		2937.43	72.9722		2927.8	77.5556		2927.8	130.778
2938.75	77.4604		2938.64	55.657		2938.64	72.4855		2929.01	78.8889		2929.01	133.444
2939.96	75.7428		2939.85	54.9822		2939.85	71.2548		2930.22	77.3333		2930.22	128.111
2941.16	75.3507		2941.05	55.4211		2941.05	72.2782		2931.43	75.4444		2931.43	129.222
2942.37	76.2491		2942.26	54.3666		2942.26	72.3329		2932.64	79.2222		2932.64	133.222
2943.57	72.7067		2943.46	53.5696		2943.46	70.5693		2933.84	77.5556		2933.84	125.444
2944.78	73.8951		2944.67	54.844		2944.67	72.2492		2935.05	77.3333		2935.05	132.778
2945.98	74.9378		2945.87	53.2306		2945.87	70.3415		2936.26	77		2936.26	130.556
2947.19	72.7134		2947.08	52.9968		2947.08	69.5528		2937.47	76.7778		2937.47	129.889
2948.39	74.8755		2948.28	53.3539		2948.28	70.9341		2938.68	79.4444		2938.68	126.778
2949.59	73.7133		2949.48	54.7364		2949.48	70.0707		2939.88	79.4444		2939.88	130.111
2950.8	73.2529		2950.69	53.6916		2950.69	69.32		2941.09	79.4444		2941.09	127.222
2952	71.0943		2951.89	52.0545		2951.89	68.033		2942.29	79.2222		2942.29	127.889
2953.2	70.6803		2953.09	50.6996		2953.09	68.3393		2943.5	78		2943.5	125.667
2954.41	69.3799		2954.3	49.8911		2954.3	66.3268		2944.7	74.4444		2944.7	128.111
2955.61	68.1583		2955.5	50.4485		2955.5	66.4088		2945.91	74.4444		2945.91	126.111
2956.81	67.7174		2956.7	49.6905		2956.7	66.1374		2947.11	73.8889		2947.11	125.667
2958.02	69.3445		2957.9	50.3908		2957.9	65.9831		2948.32	72.4444		2948.32	126.333
2959.22	67.7024		2959.1	49.0818		2959.1	63.617		2949.52	74.5556		2949.52	121.444
2960.42	67.0265		2960.3	49.7835		2960.3	64.8059		2950.73	73.4444		2950.73	123
2961.62	67.1053		2961.5	48.7377		2961.5	63.7518		2951.93	75		2951.93	122.778
2962.82	65.2617		2962.71	48.6509		2962.71	64.0924		2953.13	74.3333		2953.13	122.333
2964.02	64.5854		2963.91	47.4595		2963.91	62.7465		2954.34	73.4444		2954.34	122.778
2965.22	65.4515		2965.11	48.8868		2965.11	63.5849		2955.54	71.2222		2955.54	119.889
2966.42	64.6088		2966.3	46.8076		2966.3	61.4132		2956.74	70.2222		2956.74	118.556
2967.62	63.0501		2967.5	47.9341		2967.5	62.4798		2957.95	74.6667		2957.95	117.444
2968.82	62.6659		2968.7	48.491		2968.7	62.022		2959.15	70.6667		2959.15	111.222
2970.02	60.4327		2969.9	47.283		2969.9	60.0041		2960.35	70.2222		2960.35	109
2971.22	60.6152		2971.1	45.4929		2971.1	59.7566		2961.55	71		2961.55	113.222
2972.42	61.1161		2972.3	45.0319		2972.3	59.0064		2962.75	68.6667		2962.75	115
2973.62	60.6234		2973.5	44.8521		2973.5	59.5511		2963.95	68.2222		2963.95	110.556
2974.82	60.2389		2974.7	45.8552		2974.7	60.1723		2965.15	66.8889		2965.15	106.778
2976.01	58.5988		2975.89	44.9093		2975.89	58.4372		2966.35	68.3333		2966.35	107.222
2977.21	59.8868		2977.09	45.0662		2977.09	57.9796		2967.55	64.5556		2967.55	102.778
2978.41	58.5882		2978.29	44.1195		2978.29	58.8551		2968.75	64.3333		2968.75	101.444
2979.6	59.6919		2979.48	45.5169		2979.48	57.9253		2969.95	66.1111		2969.95	103
2980.8	57.3655		2980.68	44.5852		2980.68	58.404		2971.15	64.2222		2971.15	99.2222
2982	59.2333		2981.88	46.6552		2981.88	59.2162		2972.35	64.1111		2972.35	98.7778
2983.19	55.9396		2983.07	43.6568		2983.07	56.378		2973.55	61.3333		2973.55	94.1111
2984.39	56.527		2984.27	43.5289		2984.27	56.9313		2974.75	65.8889		2974.75	98.3333
2985.58	56.3948		2985.46	44.1075		2985.46	56.4045		2975.94	59.2222		2975.94	93
2986.78	54.7743		2986.66	42.7103		2986.66	55.3791		2977.14	62.2222		2977.14	93.2222
2987.97	54.7562		2987.85	42.4204		2987.85	56.0123		2978.34	61.2222		2978.34	91.4444
2989.17	55.0624		2989.05	43.6891		2989.05	55.5781		2979.54	58		2979.54	91.6667
2990.36	54.5034		2990.24	42.7564		2990.24	56.143		2980.73	58.6667		2980.73	91.4444
2991.55	52.9875		2991.43	41.6406		2991.43	54.5307		2981.93	59.2222		2981.93	90.5556
2992.75	55.7342		2992.63	43.2865		2992.63	57.3214		2983.13	58.2222		2983.13	90.5556
2993.94	53.1701		2993.82	42.5113		2993.82	54.4064		2984.32	58.8889		2984.32	83.6667
2995.13	52.423		2995.01	41.0211		2995.01	53.3994		2985.52	60.1111		2985.52	90.3333
2996.33	52.7402		2996.21	41.2611		2996.21	53.0581		2986.71	58.8889		2986.71	86.5556
2997.52	53.1429		2997.4	42.7639		2997.4	53.1169		2987.91	53.5556		2987.91	81
2998.71	51.7894		2998.59	40.9549		2998.59	53.3132		2989.1	58.3333		2989.1	83.2222
			2999.78	41.1564		2999.78	52.7595		2990.3	56.2222		2990.3	85.6667
									2991.49	54.6667		2991.49	81.8889
									2992.69	56.1111		2992.69	82.3333
									2993.88	56.4444		2993.88	84.5556
									2995.07	56.8889		2995.07	81.8889
									2996.27	54.1111		2996.27	81.4444
									2997.46	55.2222		2997.46	79.8889
[truncated: 2 more rows]

## Sheet: Fig. 4c
TGA curves
SP2						MP2							SP						MP							Mpbio
Index SP2	t	Ts	Tr	Value		Index MP2	t	Ts	Tr	Value			Index SP	Ts	t	Weight	Tr		Index MP	Ts	t	Weight	Tr			Index Mpbio	Ts	t	Weight	Tr
	[s]	[∞C]	[∞C]	[mg]			[s]	[∞C]	[∞C]	[mg]			[#]	[∞C]	[s]	[mg]	[∞C]		[#]	[∞C]	[s]	[mg]	[∞C]			[#]	[∞C]	[s]	[mg]	[∞C]
0	0	69.4449	50	9.52739		0	0	70.5374	50	5.2676			0	51.9815	0	3.20668	50		0	31.8402	0	3.17027	25			0	52.4585	0	4.32593	50
1	1	69.2707	50.0833	9.79252		1	1	70.3465	50.0833	5.51475			1	51.9893	1	3.20666	50.0833		1	31.8307	1	3.16999	25.0833			1	52.4741	1	4.32585	50.0833
2	2	69.0368	50.1667	11.3078		2	2	70.1903	50.1667	6.70961			2	51.9951	2	3.20658	50.1667		2	31.8148	2	3.16969	25.1667			2	52.4861	2	4.32577	50.1667
3	3	69.197	50.25	14.2705		3	3	70.336	50.25	8.83149			3	52.0385	3	3.20651	50.25		3	31.8337	3	3.16937	25.25			3	52.5174	3	4.32571	50.25
4	4	69.2996	50.3333	14.8599		4	4	70.4414	50.3333	6.62036			4	52.0643	4	3.20633	50.3333		4	31.8418	4	3.16885	25.3333			4	52.5311	4	4.32558	50.3333
5	5	69.3744	50.4167	12.9981		5	5	70.5185	50.4167	4.29693			5	52.1096	5	3.20623	50.4167		5	31.8535	5	3.16848	25.4167			5	52.5718	5	4.32553	50.4167
6	6	69.4395	50.5	11.0309		6	6	70.5885	50.5	3.87503			6	52.1542	6	3.20622	50.5		6	31.8634	6	3.16823	25.5			6	52.6154	6	4.32559	50.5
7	7	69.5053	50.5833	9.76904		7	7	70.6691	50.5833	4.64433			7	52.1938	7	3.20626	50.5833		7	31.8915	7	3.16806	25.5833			7	52.6576	7	4.32572	50.5833
8	8	69.5724	50.6667	9.61469		8	8	70.7246	50.6667	4.96095			8	52.2343	8	3.20643	50.6667		8	31.9129	8	3.16808	25.6667			8	52.6958	8	4.32605	50.6667
9	9	69.6466	50.75	9.55942		9	9	70.814	50.75	5.14222			9	52.2856	9	3.20663	50.75		9	31.9376	9	3.16817	25.75			9	52.7447	9	4.32641	50.75
10	10	69.7239	50.8333	9.54269		10	10	70.8832	50.8333	5.2207			10	52.3349	10	3.20688	50.8333		10	31.9575	10	3.16833	25.8333			10	52.7926	10	4.32683	50.8333
11	11	69.8006	50.9167	9.5359		11	11	70.9582	50.9167	5.26082			11	52.3934	11	3.20715	50.9167		11	32.0043	11	3.16854	25.9167			11	52.833	11	4.32728	50.9167
12	12	69.8909	51	9.53551		12	12	71.0571	51	5.2614			12	52.4483	12	3.20762	51		12	32.0449	12	3.16904	26			12	52.8837	12	4.32795	51
13	13	69.9843	51.0833	9.53506		13	13	71.1459	51.0833	5.2618			13	52.5079	13	3.20798	51.0833		13	32.0667	13	3.16935	26.0833			13	52.9341	13	4.32846	51.0833
14	14	70.0593	51.1667	9.5346		14	14	71.2225	51.1667	5.26216			14	52.5659	14	3.20832	51.1667		14	32.1084	14	3.1696	26.1667			14	52.9926	14	4.32891	51.1667
15	15	70.1449	51.25	9.5338		15	15	71.313	51.25	5.26245			15	52.6215	15	3.20864	51.25		15	32.1454	15	3.16982	26.25			15	53.0461	15	4.32932	51.25
16	16	70.2458	51.3333	9.53416		16	16	71.4072	51.3333	5.26266			16	52.6725	16	3.20893	51.3333		16	32.1832	16	3.16995	26.3333			16	53.1097	16	4.32959	51.3333
17	17	70.3346	51.4167	9.5342		17	17	71.5089	51.4167	5.26285			17	52.7344	17	3.20921	51.4167		17	32.216	17	3.17006	26.4167			17	53.1605	17	4.32987	51.4167
18	18	70.4279	51.5	9.53421		18	18	71.6051	51.5	5.26298			18	52.8055	18	3.20945	51.5		18	32.2625	18	3.17013	26.5			18	53.2287	18	4.33009	51.5
19	19	70.5262	51.5833	9.53425		19	19	71.697	51.5833	5.26307			19	52.8707	19	3.20966	51.5833		19	32.3113	19	3.17017	26.5833			19	53.2867	19	4.33027	51.5833
20	20	70.6213	51.6667	9.53446		20	20	71.7956	51.6667	5.26297			20	52.9229	20	3.20978	51.6667		20	32.3436	20	3.17012	26.6667			20	53.3455	20	4.3303	51.6667
21	21	70.7357	51.75	9.53458		21	21	71.8843	51.75	5.26295			21	52.9964	21	3.2099	51.75		21	32.3818	21	3.1701	26.75			21	53.4044	21	4.33037	51.75
22	22	70.8361	51.8333	9.53469		22	22	72.0056	51.8333	5.26297			22	53.0587	22	3.20999	51.8333		22	32.4138	22	3.17006	26.8333			22	53.4593	22	4.3304	51.8333
23	23	70.932	51.9167	9.53481		23	23	72.1092	51.9167	5.263			23	53.1259	23	3.21006	51.9167		23	32.4477	23	3.17002	26.9167			23	53.5234	23	4.3304	51.9167
24	24	71.0341	52	9.53496		24	24	72.1991	52	5.263			24	53.189	24	3.21004	52		24	32.4824	24	3.16996	27			24	53.5943	24	4.33031	52
25	25	71.1518	52.0833	9.53513		25	25	72.3269	52.0833	5.26301			25	53.2513	25	3.21006	52.0833		25	32.5387	25	3.1699	27.0833			25	53.646	25	4.33022	52.0833
26	26	71.26	52.1667	9.53528		26	26	72.4162	52.1667	5.26302			26	53.3196	26	3.21012	52.1667		26	32.5718	26	3.16983	27.1667			26	53.7116	26	4.33015	52.1667
27	27	71.3659	52.25	9.53543		27	27	72.5263	52.25	5.26303			27	53.3782	27	3.21017	52.25		27	32.6243	27	3.16975	27.25			27	53.7599	27	4.33011	52.25
28	28	71.4726	52.3333	9.5356		28	28	72.6391	52.3333	5.26303			28	53.4446	28	3.21025	52.3333		28	32.6674	28	3.16964	27.3333			28	53.8297	28	4.33007	52.3333
29	29	71.5703	52.4167	9.53573		29	29	72.7377	52.4167	5.26301			29	53.5178	29	3.21034	52.4167		29	32.7094	29	3.16953	27.4167			29	53.8873	29	4.33009	52.4167
30	30	71.679	52.5	9.53583		30	30	72.8489	52.5	5.26297			30	53.5729	30	3.21043	52.5		30	32.7496	30	3.1694	27.5			30	53.9489	30	4.33015	52.5
31	31	71.792	52.5833	9.53591		31	31	72.9696	52.5833	5.26291			31	53.6342	31	3.21051	52.5833		31	32.809	31	3.16926	27.5833			31	54.0073	31	4.33023	52.5833
32	32	71.9161	52.6667	9.53591		32	32	73.0891	52.6667	5.26279			32	53.7089	32	3.21065	52.6667		32	32.8603	32	3.16907	27.6667			32	54.0763	32	4.33046	52.6667
33	33	72.0225	52.75	9.53594		33	33	73.1825	52.75	5.26269			33	53.7813	33	3.21075	52.75		33	32.9043	33	3.1689	27.75			33	54.1466	33	4.33059	52.75
34	34	72.1365	52.8333	9.53597		34	34	73.3019	52.8333	5.26259			34	53.8322	34	3.21085	52.8333		34	32.9497	34	3.16873	27.8333			34	54.2051	34	4.33068	52.8333
35	35	72.2503	52.9167	9.53599		35	35	73.422	52.9167	5.26249			35	53.8969	35	3.21094	52.9167		35	32.9992	35	3.16856	27.9167			35	54.2675	35	4.33076	52.9167
36	36	72.3601	53	9.53599		36	36	73.5275	53	5.26238			36	53.9649	36	3.21102	53		36	33.0412	36	3.16841	28			36	54.3236	36	4.33083	53
37	37	72.4739	53.0833	9.53604		37	37	73.6292	53.0833	5.26229			37	54.0314	37	3.21109	53.0833		37	33.0904	37	3.16826	28.0833			37	54.396	37	4.33089	53.0833
38	38	72.5863	53.1667	9.53612		38	38	73.7416	53.1667	5.26222			38	54.0995	38	3.21118	53.1667		38	33.1343	38	3.1681	28.1667			38	54.4619	38	4.33096	53.1667
39	39	72.7149	53.25	9.53619		39	39	73.8662	53.25	5.26215			39	54.1647	39	3.21126	53.25		39	33.1869	39	3.16794	28.25			39	54.5304	39	4.33104	53.25
40	40	72.8213	53.3333	9.53627		40	40	73.9803	53.3333	5.26213			40	54.2305	40	3.21136	53.3333		40	33.2255	40	3.16782	28.3333			40	54.6021	40	4.33108	53.3333
41	41	72.923	53.4167	9.53637		41	41	74.0961	53.4167	5.26209			41	54.2974	41	3.21146	53.4167		41	33.2651	41	3.16769	28.4167			41	54.649	41	4.33114	53.4167
42	42	73.0351	53.5	9.53647		42	42	74.2107	53.5	5.26206			42	54.3646	42	3.21155	53.5		42	33.3142	42	3.16755	28.5			42	54.7159	42	4.3312	53.5
43	43	73.1415	53.5833	9.53656		43	43	74.3108	53.5833	5.26204			43	54.4263	43	3.21164	53.5833		43	33.3622	43	3.16743	28.5833			43	54.7831	43	4.33125	53.5833
44	44	73.2509	53.6667	9.53665		44	44	74.4257	53.6667	5.26203			44	54.4909	44	3.21172	53.6667		44	33.4189	44	3.16733	28.6667			44	54.8526	44	4.33131	53.6667
45	45	73.3657	53.75	9.53672		45	45	74.5338	53.75	5.26202			45	54.566	45	3.2118	53.75		45	33.4692	45	3.16722	28.75			45	54.9106	45	4.33137	53.75
46	46	73.4842	53.8333	9.53679		46	46	74.6513	53.8333	5.26202			46	54.6352	46	3.21187	53.8333		46	33.5187	46	3.16713	28.8333			46	54.9713	46	4.3314	53.8333
47	47	73.5773	53.9167	9.53686		47	47	74.7589	53.9167	5.26201			47	54.6935	47	3.21192	53.9167		47	33.5725	47	3.16706	28.9167			47	55.026	47	4.33145	53.9167
48	48	73.6946	54	9.53689		48	48	74.8755	54	5.26201			48	54.7569	48	3.21195	54		48	33.6248	48	3.16702	29			48	55.1056	48	4.3315	54
49	49	73.7964	54.0833	9.53693		49	49	74.9766	54.0833	5.26201			49	54.8365	49	3.21191	54.0833		49	33.6523	49	3.16699	29.0833			49	55.1627	49	4.33154	54.0833
50	50	73.9109	54.1667	9.53696		50	50	75.0849	54.1667	5.262			50	54.897	50	3.21185	54.1667		50	33.6963	50	3.16697	29.1667			50	55.2272	50	4.33159	54.1667
51	51	74.0211	54.25	9.53698		51	51	75.2026	54.25	5.262			51	54.9727	51	3.21179	54.25		51	33.7622	51	3.16694	29.25			51	55.2923	51	4.33166	54.25
52	52	74.1257	54.3333	9.53698		52	52	75.3132	54.3333	5.26199			52	55.0178	52	3.21174	54.3333		52	33.8118	52	3.16697	29.3333			52	55.3544	52	4.33175	54.3333
53	53	74.2444	54.4167	9.53698		53	53	75.4247	54.4167	5.26196			53	55.0872	53	3.21168	54.4167		53	33.8652	53	3.16696	29.4167			53	55.4146	53	4.33185	54.4167
54	54	74.3512	54.5	9.53699		54	54	75.532	54.5	5.26193			54	55.1572	54	3.21168	54.5		54	33.9173	54	3.16695	29.5			54	55.4808	54	4.33198	54.5
55	55	74.463	54.5833	9.537		55	55	75.6309	54.5833	5.26189			55	55.2148	55	3.21172	54.5833		55	33.9667	55	3.16694	29.5833			55	55.547	55	4.33212	54.5833
56	56	74.5675	54.6667	9.53699		56	56	75.7421	54.6667	5.2618			56	55.2811	56	3.2118	54.6667		56	34.0148	56	3.16692	29.6667			56	55.6108	56	4.33227	54.6667
57	57	74.6689	54.75	9.53699		57	57	75.851	54.75	5.26172			57	55.3596	57	3.21199	54.75		57	34.0588	57	3.1669	29.75			57	55.6774	57	4.33238	54.75
58	58	74.7791	54.8333	9.53696		58	58	75.9681	54.8333	5.26163			58	55.4332	58	3.21214	54.8333		58	34.1111	58	3.16688	29.8333			58	55.7364	58	4.33249	54.8333
59	59	74.8918	54.9167	9.5369		59	59	76.0679	54.9167	5.26154			59	55.493	59	3.21227	54.9167		59	34.1849	59	3.16685	29.9167			59	55.8042	59	4.33261	54.9167
60	60	74.9891	55	9.53679		60	60	76.1759	55	5.26143			60	55.5607	60	3.21239	55		60	34.2214	60	3.1668	30			60	55.8711	60	4.33262	55
61	61	75.0901	55.0833	9.53676		61	61	76.2829	55.0833	5.26134			61	55.6241	61	3.21251	55.0833		61	34.266	61	3.16674	30.0833			61	55.9368	61	4.33262	55.0833
62	62	75.189	55.1667	9.53686		62	62	76.3947	55.1667	5.26127			62	55.7008	62	3.21262	55.1667		62	34.3129	62	3.16664	30.1667			62	55.9988	62	4.3326	55.1667
63	63	75.303	55.25	9.53701		63	63	76.4937	55.25	5.2612			63	55.7592	63	3.2127	55.25		63	34.3753	63	3.1665	30.25			63	56.07	63	4.33259	55.25
64	64	75.405	55.3333	9.53714		64	64	76.59	55.3333	5.26116			64	55.8255	64	3.21279	55.3333		64	34.4284	64	3.16631	30.3333			64	56.1386	64	4.33252	55.3333
65	65	75.4986	55.4167	9.53715		65	65	76.6841	55.4167	5.26112			65	55.9068	65	3.21285	55.4167		65	34.4708	65	3.16615	30.4167			65	56.1922	65	4.33246	55.4167
66	66	75.5859	55.5	9.53707		66	66	76.788	55.5	5.26108			66	55.9653	66	3.21292	55.5		66	34.5196	66	3.166	30.5			66	56.258	66	4.3324	55.5
67	67	75.6918	55.5833	9.53693		67	67	76.8908	55.5833	5.26105			67	56.0392	67	3.213	55.5833		67	34.5737	67	3.16587	30.5833			67	56.3278	67	4.33234	55.5833
68	68	75.7847	55.6667	9.53679		68	68	76.9992	55.6667	5.26105			68	56.1008	68	3.2131	55.6667		68	34.6339	68	3.16574	30.6667			68	56.3875	68	4.33234	55.6667
69	69	75.8821	55.75	9.5368		69	69	77.0943	55.75	5.26103			69	56.1723	69	3.21317	55.75		69	34.6794	69	3.16566	30.75			69	56.4545	69	4.33233	55.75
70	70	75.9857	55.8333	9.5369		70	70	77.194	55.8333	5.26102			70	56.2378	70	3.21321	55.8333		70	34.7346	70	3.1656	30.8333			70	56.5288	70	4.33233	55.8333
71	71	76.0857	55.9167	9.53707		71	71	77.2969	55.9167	5.26101			71	56.3037	71	3.21325	55.9167		71	34.7999	71	3.16555	30.9167			71	56.595	71	4.33235	55.9167
72	72	76.187	56	9.53744		72	72	77.3913	56	5.26101			72	56.3671	72	3.21329	56		72	34.8473	72	3.16562	31			72	56.6439	72	4.33241	56
73	73	76.2782	56.0833	9.53758		73	73	77.4826	56.0833	5.26098			73	56.4364	73	3.21328	56.0833		73	34.8922	73	3.16564	31.0833			73	56.7209	73	4.33243	56.0833
74	74	76.3651	56.1667	9.5375		74	74	77.5902	56.1667	5.2609			74	56.4969	74	3.21327	56.1667		74	34.9518	74	3.16567	31.1667			74	56.7866	74	4.33246	56.1667
75	75	76.463	56.25	9.53732		75	75	77.6842	56.25	5.2608			75	56.5516	75	3.21323	56.25		75	34.9955	75	3.1657	31.25			75	56.8535	75	4.33249	56.25
76	76	76.5567	56.3333	9.5372		76	76	77.781	56.3333	5.26066			76	56.6347	76	3.21317	56.3333		76	35.0624	76	3.1657	31.3333			76	56.9177	76	4.3325	56.3333
77	77	76.6601	56.4167	9.53718		77	77	77.8655	56.4167	5.26055			77	56.7003	77	3.21309	56.4167		77	35.1182	77	3.16567	31.4167			77	56.9907	77	4.33249	56.4167
78	78	76.7492	56.5	9.53722		78	78	77.9568	56.5	5.26044			78	56.7746	78	3.21305	56.5		78	35.1802	78	3.16564	31.5			78	57.0534	78	4.33246	56.5
79	79	76.855	56.5833	9.53726		79	79	78.0588	56.5833	5.26033			79	56.8499	79	3.21299	56.5833		79	35.2225	79	3.16561	31.5833			79	57.1235	79	4.33245	56.5833
80	80	76.9506	56.6667	9.53738		80	80	78.1528	56.6667	5.26023			80	56.9093	80	3.21292	56.6667		80	35.2736	80	3.16552	31.6667			80	57.195	80	4.33245	56.6667
81	81	77.0309	56.75	9.53748		81	81	78.246	56.75	5.26015			81	56.9718	81	3.21284	56.75		81	35.328	81	3.16547	31.75			81	57.2586	81	4.3324	56.75
82	82	77.1232	56.8333	9.53757		82	82	78.3311	56.8333	5.26009			82	57.0468	82	3.21274	56.8333		82	35.3954	82	3.16546	31.8333			82	57.3173	82	4.33237	56.8333
83	83	77.2103	56.9167	9.53766		83	83	78.4202	56.9167	5.26004			83	57.1303	83	3.21264	56.9167		83	35.4501	83	3.16546	31.9167			83	57.3809	83	4.33238	56.9167
84	84	77.2974	57	9.53782		84	84	78.5207	57	5.26005			84	57.2006	84	3.21255	57		84	35.5058	84	3.16551	32			84	57.4458	84	4.33241	57
85	85	77.3899	57.0833	9.53793		85	85	78.6203	57.0833	5.26003			85	57.2592	85	3.21249	57.0833		85	35.5578	85	3.16554	32.0833			85	57.5172	85	4.33246	57.0833
86	86	77.4784	57.1667	9.53796		86	86	78.7087	57.1667	5.26002			86	57.3308	86	3.21245	57.1667		86	35.6076	86	3.16556	32.1667			86	57.5816	86	4.33249	57.1667
87	87	77.5749	57.25	9.53793		87	87	78.8062	57.25	5.26			87	57.404	87	3.21245	57.25		87	35.6644	87	3.16556	32.25			87	57.6597	87	4.33253	57.25
88	88	77.6646	57.3333	9.53784		88	88	78.8964	57.3333	5.26001			88	57.4722	88	3.21247	57.3333		88	35.7132	88	3.16556	32.3333			88	57.7268	88	4.3326	57.3333
89	89	77.7474	57.4167	9.5378		89	89	78.9802	57.4167	5.26001			89	57.5297	89	3.21258	57.4167		89	35.772	89	3.16554	32.4167			89	57.7845	89	4.33265	57.4167
90	90	77.8438	57.5	9.5378		90	90	79.0673	57.5	5.26			90	57.5982	90	3.21264	57.5		90	35.8299	90	3.16549	32.5			90	57.858	90	4.33267	57.5
91	91	77.9293	57.5833	9.5378		91	91	79.162	57.5833	5.26			91	57.6659	91	3.21272	57.5833		91	35.8877	91	3.16544	32.5833			91	57.9381	91	4.33268	57.5833
92	92	78.0165	57.6667	9.53778		92	92	79.2545	57.6667	5.26			92	57.7427	92	3.21281	57.6667		92	35.9521	92	3.16535	32.6667			92	57.9962	92	4.33266	57.6667
93	93	78.095	57.75	9.53779		93	93	79.3426	57.75	5.26			93	57.8104	93	3.21289	57.75		93	35.9948	93	3.16526	32.75			93	58.0608	93	4.33263	57.75
94	94	78.1887	57.8333	9.53784		94	94	79.4268	57.8333	5.26			94	57.8805	94	3.21295	57.8333		94	36.051	94	3.16519	32.8333			94	58.1242	94	4.33264	57.8333
95	95	78.2713	57.9167	9.53792		95	95	79.5197	57.9167	5.26			95	57.946	95	3.21302	57.9167		95	36.1226	95	3.16512	32.9167			95	58.1959	95	4.33266	57.9167
96	96	78.3572	58	9.53798		96	96	79.6009	58	5.25998			96	58.0187	96	3.21311	58		96	36.1781	96	3.16509	33			96	58.266	96	4.33269	58
97	97	78.4441	58.0833	9.53794		97	97	79.6948	58.0833	5.25996			97	58.0983	97	3.21319	58.0833		97	36.2258	97	3.16506	33.0833			97	58.315	97	4.33271	58.0833
98	98	78.5355	58.1667	9.5379		98	98	79.7807	58.1667	5.25993			98	58.1589	98	3.21325	58.1667		98	36.2857	98	3.16505	33.1667			98	58.3897	98	4.33274	58.1667
99	99	78.6241	58.25	9.5379		99	99	79.8701	58.25	5.25988			99	58.2271	99	3.21328	58.25		99	36.3596	99	3.16504	33.25			99	58.4577	99	4.33278	58.25
100	100	78.7069	58.3333	9.53781		100	100	79.9478	58.3333	5.25979			100	58.2951	100	3.21331	58.3333		100	36.4107	100	3.16511	33.3333			100	58.5348	100	4.33281	58.3333
101	101	78.7886	58.4167	9.53765		101	101	80.0381	58.4167	5.25971			101	58.3705	101	3.21335	58.4167		101	36.4754	101	3.16517	33.4167			101	58.6092	101	4.33279	58.4167
102	102	78.8763	58.5	9.53753		102	102	80.1282	58.5	5.25962			102	58.4497	102	3.21336	58.5		102	36.5321	102	3.16522	33.5			102	58.6815	102	4.33279	58.5
103	103	78.9615	58.5833	9.53751		103	103	80.2138	58.5833	5.25953			103	58.5118	103	3.21335	58.5833		103	36.582	103	3.16527	33.5833			103	58.736	103	4.3328	58.5833
104	104	79.0507	58.6667	9.53765		104	104	80.3009	58.6667	5.25942			104	58.5866	104	3.21332	58.6667		104	36.6381	104	3.16539	33.6667			104	58.8093	104	4.33281	58.6667
105	105	79.1428	58.75	9.5378		105	105	80.3738	58.75	5.25934			105	58.6527	105	3.21327	58.75		105	36.698	105	3.16549	33.75			105	58.8684	105	4.33278	58.75
106	106	79.207	58.8333	9.538		106	106	80.4566	58.8333	5.25926			106	58.7138	106	3.21325	58.8333		106	36.7688	106	3.16555	33.8333			106	58.9384	106	4.33277	58.8333
107	107	79.3022	58.9167	9.53825		107	107	80.5468	58.9167	5.25919			107	58.7873	107	3.21322	58.9167		107	36.8244	107	3.1656	33.9167			107	58.9995	107	4.33279	58.9167
108	108	79.3797	59	9.53846		108	108	80.6334	59	5.25916			108	58.8577	108	3.21318	59		108	36.888	108	3.16566	34			108	59.0781	108	4.3328	59
109	109	79.4705	59.0833	9.53842		109	109	80.7185	59.0833	5.25912			109	58.9313	109	3.21314	59.0833		109	36.9314	109	3.16569	34.0833			109	59.1446	109	4.33278	59.0833
110	110	79.5513	59.1667	9.53833		110	110	80.798	59.1667	5.25908			110	58.9974	110	3.21313	59.1667		110	36.987	110	3.1657	34.1667			110	59.2236	110	4.33275	59.1667
111	111	79.6346	59.25	9.53823		111	111	80.8904	59.25	5.25905			111	59.0628	111	3.21313	59.25		111	37.0598	111	3.1657	34.25			111	59.2885	111	4.33272	59.25
112	112	79.7185	59.3333	9.53783		112	112	80.9719	59.3333	5.25904			112	59.1422	112	3.21314	59.3333		112	37.1212	112	3.16567	34.3333			112	59.3573	112	4.33272	59.3333
113	113	79.8134	59.4167	9.53765		113	113	81.0689	59.4167	5.25903			113	59.2004	113	3.21316	59.4167		113	37.1725	113	3.16564	34.4167			113	59.4242	113	4.33273	59.4167
114	114	79.8912	59.5	9.53754		114	114	81.1524	59.5	5.25902			114	59.2734	114	3.2132	59.5		114	37.2252	114	3.16559	34.5			114	59.4985	114	4.33275	59.5
115	115	79.9703	59.5833	9.53749		115	115	81.2297	59.5833	5.25901			115	59.3532	115	3.21326	59.5833		115	37.2775	115	3.16553	34.5833			115	59.5594	115	4.33277	59.5833
116	116	80.0583	59.6667	9.53781		116	116	81.3113	59.6667	5.25901			116	59.4118	116	3.21333	59.6667		116	37.3451	116	3.16548	34.6667			116	59.6359	116	4.33279	59.6667
117	117	80.1422	59.75	9.53803		117	117	81.3942	59.75	5.25901			117	59.4913	117	3.21339	59.75		117	37.3998	117	3.16543	34.75			117	59.6985	117	4.3329	59.75
118	118	80.2253	59.8333	9.53822		118	118	81.4752	59.8333	5.25901			118	59.5688	118	3.21344	59.8333		118	37.4641	118	3.16536	34.8333			118	59.7722	118	4.33297	59.8333
119	119	80.3043	59.9167	9.53839		119	119	81.5544	59.9167	5.259			119	59.6402	119	3.2135	59.9167		119	37.5253	119	3.16528	34.9167			119	59.8324	119	4.33301	59.9167
120	120	80.3849	60	9.53865		120	120	81.6337	60	5.259			120	59.7054	120	3.21356	60		120	37.5946	120	3.16517	35			120	59.8959	120	4.33303	60
121	121	80.4679	60.0833	9.53874		121	121	81.7286	60.0833	5.259			121	59.7745	121	3.21357	60.0833		121	37.6514	121	3.16507	35.0833			121	59.9762	121	4.333	60.0833
122	122	80.5483	60.1667	9.53882		122	122	81.8103	60.1667	5.259			122	59.8484	122	3.21357	60.1667		122	37.7282	122	3.16498	35.1667			122	60.0332	122	4.33294	60.1667
123	123	80.6415	60.25	9.53892		123	123	81.8877	60.25	5.25899			123	59.9205	123	3.21355	60.25		123	37.7815	123	3.16492	35.25			123	60.1061	123	4.33287	60.25
124	124	80.7275	60.3333	9.53893		124	124	81.9761	60.3333	5.25896			124	59.9945	124	3.21352	60.3333		124	37.8312	124	3.16482	35.3333			124	60.175	124	4.33278	60.3333
125	125	80.8049	60.4167	9.53898		125	125	82.0591	60.4167	5.25893			125	60.0623	125	3.21341	60.4167		125	37.9003	125	3.16473	35.4167			125	60.2559	125	4.33258	60.4167
126	126	80.888	60.5	9.53894		126	126	82.1389	60.5	5.25888			126	60.1277	126	3.21331	60.5		126	37.9579	126	3.16463	35.5			126	60.3245	126	4.33244	60.5
127	127	80.9703	60.5833	9.53887		127	127	82.211	60.5833	5.25883			127	60.1987	127	3.21321	60.5833		127	38.0274	127	3.16452	35.5833			127	60.3941	127	4.33233	60.5833
128	128	81.0656	60.6667	9.53887		128	128	82.3067	60.6667	5.25872			128	60.2591	128	3.21313	60.6667		128	38.0834	128	3.16445	35.6667			128	60.4608	128	4.33225	60.6667
129	129	81.1561	60.75	9.53883		129	129	82.3779	60.75	5.25863			129	60.3343	129	3.21307	60.75		129	38.1329	129	3.16438	35.75			129	60.5263	129	4.33219	60.75
130	130	81.2301	60.8333	9.53881		130	130	82.4648	60.8333	5.25854			130	60.4066	130	3.21299	60.8333		130	38.2067	130	3.16432	35.8333			130	60.601	130	4.33215	60.8333
131	131	81.3181	60.9167	9.53881		131	131	82.5516	60.9167	5.25845			131	60.483	131	3.21297	60.9167		131	38.2703	131	3.16426	35.9167			131	60.6619	131	4.33215	60.9167
132	132	81.386	61	9.53878		132	132	82.6308	61	5.25835			132	60.5494	132	3.21298	61		132	38.3329	132	3.16425	36			132	60.7402	132	4.33216	61
133	133	81.4745	61.0833	9.53886		133	133	82.7181	61.0833	5.25827			133	60.6199	133	3.213	61.0833		133	38.3979	133	3.16423	36.0833			133	60.8148	133	4.33223	61.0833
134	134	81.5513	61.1667	9.53895		134	134	82.7986	61.1667	5.2582			134	60.6902	134	3.21307	61.1667		134	38.4496	134	3.16421	36.1667			134	60.8912	134	4.33229	61.1667
135	135	81.6318	61.25	9.53896		135	135	82.8873	61.25	5.25814			135	60.7635	135	3.2131	61.25		135	38.5118	135	3.16419	36.25			135	60.9658	135	4.33237	61.25
136	136	81.7122	61.3333	9.53899		136	136	82.9641	61.3333	5.25812			136	60.8423	136	3.21316	61.3333		136	38.5801	136	3.16417	36.3333			136	61.0334	136	4.33245	61.3333
137	137	81.7966	61.4167	9.53893		137	137	83.0435	61.4167	5.25809			137	60.9035	137	3.21323	61.4167		137	38.6462	137	3.16415	36.4167			137	61.0967	137	4.33253	61.4167
138	138	81.8748	61.5	9.53885		138	138	83.1258	61.5	5.25806			138	60.9838	138	3.21328	61.5		138	38.7051	138	3.16415	36.5			138	61.167	138	4.33259	61.5
139	139	81.9643	61.5833	9.53874		139	139	83.2115	61.5833	5.25804			139	61.0562	139	3.21333	61.5833		139	38.7663	139	3.16415	36.5833			139	61.2368	139	4.33261	61.5833
140	140	82.0443	61.6667	9.53852		140	140	83.2913	61.6667	5.25802			140	61.1289	140	3.21335	61.6667		140	38.8337	140	3.16411	36.6667			140	61.3179	140	4.33262	61.6667
141	141	82.1168	61.75	9.53847		141	141	83.3641	61.75	5.25802			141	61.2047	141	3.21336	61.75		141	38.9028	141	3.16409	36.75			141	61.3895	141	4.33254	61.75
142	142	82.2055	61.8333	9.53846		142	142	83.4498	61.8333	5.25801			142	61.2748	142	3.21335	61.8333		142	38.961	142	3.1641	36.8333			142	61.4558	142	4.33248	61.8333
143	143	82.2894	61.9167	9.53847		143	143	83.5251	61.9167	5.25801			143	61.3526	143	3.21335	61.9167		143	39.0237	143	3.16413	36.9167			143	61.5285	143	4.33243	61.9167
144	144	82.3727	62	9.53866		144	144	83.6101	62	5.258			144	61.4175	144	3.21337	62		144	39.0822	144	3.16414	37			144	61.5855	144	4.33241	62
145	145	82.4555	62.0833	9.53875		145	145	83.6967	62.0833	5.258			145	61.4893	145	3.21337	62.0833		145	39.1449	145	3.16414	37.0833			145	61.6565	145	4.33234	62.0833
146	146	82.5522	62.1667	9.53882		146	146	83.7642	62.1667	5.258			146	61.5724	146	3.21332	62.1667		146	39.2117	146	3.16416	37.1667			146	61.7252	146	4.33232	62.1667
147	147	82.6316	62.25	9.53888		147	147	83.8488	62.25	5.25798			147	61.6423	147	3.21328	62.25		147	39.2787	147	3.16418	37.25			147	61.809	147	4.33233	62.25
148	148	82.7059	62.3333	9.53891		148	148	83.9429	62.3333	5.25796			148	61.7166	148	3.21327	62.3333		148	39.3429	148	3.1642	37.3333			148	61.8762	148	4.33235	62.3333
149	149	82.7842	62.4167	9.53894		149	149	84.0219	62.4167	5.25791			149	61.7828	149	3.21327	62.4167		149	39.3937	149	3.1642	37.4167			149	61.9489	149	4.3324	62.4167
150	150	82.8652	62.5	9.53896		150	150	84.101	62.5	5.25786			150	61.8502	150	3.21324	62.5		150	39.467	150	3.1642	37.5			150	62.0262	150	4.3324	62.5
151	151	82.9564	62.5833	9.53899		151	151	84.1941	62.5833	5.25779			151	61.9317	151	3.21319	62.5833		151	39.5399	151	3.1642	37.5833			151	62.0988	151	4.33236	62.5833
152	152	83.0314	62.6667	9.53895		152	152	84.2616	62.6667	5.25772			152	62.0013	152	3.21313	62.6667		152	39.5912	152	3.16425	37.6667			152	62.1663	152	4.33231	62.6667
153	153	83.1063	62.75	9.53889		153	153	84.3487	62.75	5.25761			153	62.076	153	3.21306	62.75		153	39.649	153	3.16431	37.75			153	62.2436	153	4.33216	62.75
154	154	83.1845	62.8333	9.53883		154	154	84.4346	62.8333	5.25752			154	62.1397	154	3.21298	62.8333		154	39.712	154	3.1644	37.8333			154	62.3175	154	4.33203	62.8333
155	155	83.2766	62.9167	9.53881		155	155	84.5152	62.9167	5.25743			155	62.213	155	3.21293	62.9167		155	39.7888	155	3.16452	37.9167			155	62.3763	155	4.33187	62.9167
156	156	83.3592	63	9.53888		156	156	84.5894	63	5.25735			156	62.2997	156	3.21288	63		156	39.8509	156	3.16466	38			156	62.4507	156	4.33171	63
157	157	83.4334	63.0833	9.53904		157	157	84.6674	63.0833	5.25728			157	62.3742	157	3.21283	63.0833		157	39.9233	157	3.16473	38.0833			157	62.5195	157	4.33148	63.0833
158	158	83.5229	63.1667	9.53917		158	158	84.7632	63.1667	5.25721			158	62.4413	158	3.21278	63.1667		158	39.9867	158	3.16475	38.1667			158	62.5894	158	4.33133	63.1667
159	159	83.5921	63.25	9.53925		159	159	84.8439	63.25	5.25715			159	62.5148	159	3.21271	63.25		159	40.0465	159	3.16474	38.25			159	62.6732	159	4.33124	63.25
160	160	83.6728	63.3333	9.53944		160	160	84.9207	63.3333	5.2571			160	62.5841	160	3.21264	63.3333		160	40.1159	160	3.16467	38.3333			160	62.7352	160	4.33115	63.3333
161	161	83.7627	63.4167	9.5395		161	161	85.0116	63.4167	5.25709			161	62.6523	161	3.21259	63.4167		161	40.1755	161	3.16465	38.4167			161	62.8081	161	4.3312	63.4167
162	162	83.8413	63.5	9.5395		162	162	85.0871	63.5	5.25706			162	62.7327	162	3.21256	63.5		162	40.236	162	3.16461	38.5			162	62.8826	162	4.33124	63.5
163	163	83.9281	63.5833	9.53949		163	163	85.1737	63.5833	5.25704			163	62.808	163	3.21255	63.5833		163	40.3041	163	3.16456	38.5833			163	62.9525	163	4.3313	63.5833
164	164	84.0033	63.6667	9.53927		164	164	85.2446	63.6667	5.25702			164	62.8866	164	3.21254	63.6667		164	40.3655	164	3.16454	38.6667			164	63.0233	164	4.33137	63.6667
165	165	84.083	63.75	9.53919		165	165	85.3309	63.75	5.25702			165	62.958	165	3.21256	63.75		165	40.4256	165	3.16452	38.75			165	63.0839	165	4.33158	63.75
166	166	84.1754	63.8333	9.53917		166	166	85.405	63.8333	5.25702			166	63.0283	166	3.21267	63.8333		166	40.5077	166	3.16451	38.8333			166	63.1679	166	4.3317	63.8333
167	167	84.2492	63.9167	9.53919		167	167	85.4951	63.9167	5.25701			167	63.1018	167	3.21272	63.9167		167	40.5491	167	3.16452	38.9167			167	63.2401	167	4.33179	63.9167
168	168	84.3342	64	9.53931		168	168	85.5715	64	5.25701			168	63.1835	168	3.21276	64		168	40.619	168	3.16456	39			168	63.3113	168	4.33187	64
169	169	84.4229	64.0833	9.5394		169	169	85.6471	64.0833	5.257			169	63.2511	169	3.21279	64.0833		169	40.6877	169	3.16455	39.0833			169	63.3866	169	4.33196	64.0833
170	170	84.504	64.1667	9.53948		170	170	85.7367	64.1667	5.257			170	63.3404	170	3.21286	64.1667		170	40.7545	170	3.16451	39.1667			170	63.4516	170	4.33203	64.1667
171	171	84.5717	64.25	9.53956		171	171	85.8049	64.25	5.25698			171	63.4067	171	3.21291	64.25		171	40.8158	171	3.16445	39.25			171	63.5309	171	4.33207	64.25
172	172	84.6522	64.3333	9.53968		172	172	85.8952	64.3333	5.25695			172	63.4739	172	3.21295	64.3333		172	40.8812	172	3.16431	39.3333			172	63.6017	172	4.33209	64.3333
173	173	84.7276	64.4167	9.53975		173	173	85.9717	64.4167	5.2569			173	63.5468	173	3.213	64.4167		173	40.9469	173	3.16414	39.4167			173	63.6742	173	4.33204	64.4167
174	174	84.8242	64.5	9.53981		174	174	86.0651	64.5	5.25685			174	63.634	174	3.21308	64.5		174	41.0033	174	3.16395	39.5			174	63.7497	174	4.33199	64.5
175	175	84.9069	64.5833	9.53986		175	175	86.1375	64.5833	5.25678			175	63.7013	175	3.21314	64.5833		175	41.0701	175	3.16375	39.5833			175	63.8235	175	4.33192	64.5833
176	176	84.9764	64.6667	9.53986		176	176	86.2153	64.6667	5.25671			176	63.7597	176	3.21318	64.6667		176	41.1425	176	3.16348	39.6667			176	63.9021	176	4.33184	64.6667
177	177	85.0533	64.75	9.53987		177	177	86.3011	64.75	5.25659			177	63.8362	177	3.21321	64.75		177	41.2174	177	3.16328	39.75			177	63.97	177	4.33167	64.75
178	178	85.1329	64.8333	9.53989		178	178	86.3723	64.8333	5.2565			178	63.9142	178	3.21322	64.8333		178	41.2799	178	3.16311	39.8333			178	64.0404	178	4.33155	64.8333
179	179	85.2124	64.9167	9.5399		179	179	86.4584	64.9167	5.25642			179	63.9901	179	3.2132	64.9167		179	41.3455	179	3.16296	39.9167			179	64.1249	179	4.33144	64.9167
180	180	85.3067	65	9.53989		180	180	86.5401	65	5.25633			180	64.0696	180	3.21316	65		180	41.4099	180	3.16297	40			180	64.1835	180	4.33137	65
181	181	85.3865	65.0833	9.5399		181	181	86.6185	65.0833	5.25626			181	64.1335	181	3.21312	65.0833		181	41.4839	181	3.16296	40.0833			181	64.2735	181	4.33137	65.0833
182	182	85.4679	65.1667	9.5399		182	182	86.6965	65.1667	5.2562			182	64.2104	182	3.21299	65.1667		182	41.5501	182	3.16298	40.1667			182	64.3469	182	4.33136	65.1667
183	183	85.5396	65.25	9.5399		183	183	86.79	65.25	5.25615			183	64.2865	183	3.21289	65.25		183	41.6213	183	3.16304	40.25			183	64.4222	183	4.33134	65.25
184	184	85.616	65.3333	9.5399		184	184	86.8659	65.3333	5.2561			184	64.3675	184	3.21282	65.3333		184	41.693	184	3.16326	40.3333			184	64.4944	184	4.33132	65.3333
185	185	85.7131	65.4167	9.5399		185	185	86.9475	65.4167	5.25608			185	64.4428	185	3.21278	65.4167		185	41.7499	185	3.16342	40.4167			185	64.5772	185	4.33137	65.4167
186	186	85.7916	65.5	9.5399		186	186	87.0272	65.5	5.25606			186	64.5112	186	3.21274	65.5		186	41.817	186	3.1636	40.5			186	64.6287	186	4.33139	65.5
187	187	85.8787	65.5833	9.5399		187	187	87.1072	65.5833	5.25604			187	64.5909	187	3.2127	65.5833		187	41.8826	187	3.16379	40.5833			187	64.7042	187	4.33141	65.5833
188	188	85.9585	65.6667	9.5399		188	188	87.1861	65.6667	5.25602			188	64.6619	188	3.21264	65.6667		188	41.9546	188	3.16399	40.6667			188	64.781	188	4.33142	65.6667
189	189	86.0385	65.75	9.5399		189	189	87.266	65.75	5.25602			189	64.7391	189	3.21256	65.75		189	42.0105	189	3.16412	40.75			189	64.85	189	4.33135	65.75
190	190	86.134	65.8333	9.5399		190	190	87.3507	65.8333	5.25602			190	64.8121	190	3.21248	65.8333		190	42.0891	190	3.16423	40.8333			190	64.9309	190	4.33129	65.8333
191	191	86.2079	65.9167	9.5399		191	191	87.4389	65.9167	5.25601			191	64.8929	191	3.21237	65.9167		191	42.1497	191	3.16434	40.9167			191	65.0069	191	4.33123	65.9167
192	192	86.2953	66	9.5399		192	192	87.5116	66	5.25601			192	64.9628	192	3.21225	66		192	42.2239	192	3.16431	41			192	65.0696	192	4.33118	66
193	193	86.3713	66.0833	9.53991		193	193	87.5923	66.0833	5.256			193	65.0299	193	3.21216	66.0833		193	42.2953	193	3.16428	41.0833			193	65.1518	193	4.33112	66.0833
194	194	86.4486	66.1667	9.53994		194	194	87.6722	66.1667	5.25599			194	65.1128	194	3.21203	66.1667		194	42.3591	194	3.16421	41.1667			194	65.225	194	4.33107	66.1667
195	195	86.5292	66.25	9.54		195	195	87.7523	66.25	5.25596			195	65.1889	195	3.21195	66.25		195	42.4348	195	3.16411	41.25			195	65.2945	195	4.33101	66.25
196	196	86.6022	66.3333	9.54013		196	196	87.8301	66.3333	5.25593			196	65.2677	196	3.21188	66.3333		196	42.4933	196	3.16385	41.3333			196	65.3682	196	4.33094	66.3333
197	197	86.6929	66.4167	9.54026		197	197	87.9204	66.4167	5.25586			197	65.3388	197	3.21184	66.4167		197	42.5634	197	3.16362	41.4167			197	65.4272	197	4.33088	66.4167
198	198	86.7699	66.5	9.54038		198	198	87.9969	66.5	5.25579			198	65.4052	198	3.2119	66.5		198	42.6305	198	3.1634	41.5			198	65.5148	198	4.33079	66.5
199	199	86.8336	66.5833	9.5405		199	199	88.0801	66.5833	5.25572			199	65.4787	199	3.21191	66.5833		199	42.6951	199	3.1632	41.5833			199	65.5882	199	4.33068	66.5833
200	200	86.9318	66.6667	9.54061		200	200	88.1693	66.6667	5.25564			200	65.5673	200	3.21189	66.6667		200	42.7778	200	3.16295	41.6667			200	65.6579	200	4.33057	66.6667
201	201	87.0033	66.75	9.54074		201	201	88.24	66.75	5.25552			201	65.6358	201	3.21186	66.75		201	42.8417	201	3.16276	41.75			201	65.7332	201	4.33046	66.75
202	202	87.0862	66.8333	9.54083		202	202	88.3211	66.8333	5.25543			202	65.7018	202	3.21181	66.8333		202	42.9081	202	3.1626	41.8333			202	65.8149	202	4.3304	66.8333
203	203	87.1681	66.9167	9.5409		203	203	88.4043	66.9167	5.25535			203	65.7795	203	3.21176	66.9167		203	42.9832	203	3.16245	41.9167			203	65.8921	203	4.33034	66.9167
204	204	87.2544	67	9.54096		204	204	88.4841	67	5.25527			204	65.8574	204	3.21172	67		204	43.0369	204	3.16245	42			204	65.9585	204	4.33028	67
205	205	87.3355	67.0833	9.54095		205	205	88.5568	67.0833	5.2552			205	65.9333	205	3.21171	67.0833		205	43.1094	205	3.16241	42.0833			205	66.0336	205	4.33021	67.0833
206	206	87.4086	67.1667	9.54097		206	206	88.6351	67.1667	5.25516			206	66.0067	206	3.21167	67.1667		206	43.18	206	3.1624	42.1667			206	66.1029	206	4.33019	67.1667
207	207	87.4989	67.25	9.54098		207	207	88.7249	67.25	5.25512			207	66.0822	207	3.21164	67.25		207	43.2523	207	3.16241	42.25			207	66.187	207	4.33014	67.25
208	208	87.5799	67.3333	9.541		208	208	88.8033	67.3333	5.25508			208	66.1685	208	3.21161	67.3333		208	43.3101	208	3.16251	42.3333			208	66.2595	208	4.3301	67.3333
209	209	87.6641	67.4167	9.54099		209	209	88.8894	67.4167	5.25505			209	66.2464	209	3.21157	67.4167		209	43.3915	209	3.16258	42.4167			209	66.3384	209	4.3301	67.4167
210	210	87.7514	67.5	9.54099		210	210	88.9584	67.5	5.25504			210	66.3077	210	3.21155	67.5		210	43.4604	210	3.16266	42.5			210	66.4006	210	4.33007	67.5
211	211	87.8282	67.5833	9.541		211	211	89.036	67.5833	5.25503			211	66.3821	211	3.21149	67.5833		211	43.5281	211	3.16277	42.5833			211	66.4827	211	4.33005	67.5833
212	212	87.9067	67.6667	9.541		212	212	89.1143	67.6667	5.25502			212	66.4726	212	3.21142	67.6667		212	43.5996	212	3.16288	42.6667			212	66.5629	212	4.33004	67.6667
213	213	87.9802	67.75	9.541		213	213	89.2064	67.75	5.25501			213	66.5465	213	3.21135	67.75		213	43.6705	213	3.16296	42.75			213	66.6403	213	4.33004	67.75
214	214	88.0621	67.8333	9.541		214	214	89.2925	67.8333	5.25501			214	66.6199	214	3.21129	67.8333		214	43.7319	214	3.16302	42.8333			214	66.7119	214	4.33012	67.8333
215	215	88.1485	67.9167	9.541		215	215	89.365	67.9167	5.25501			215	66.6822	215	3.21126	67.9167		215	43.8093	215	3.16307	42.9167			215	66.7883	215	4.33018	67.9167
216	216	88.2259	68	9.541		216	216	89.4437	68	5.255			216	66.7703	216	3.21124	68		216	43.8717	216	3.16313	43			216	66.8556	216	4.33022	68
217	217	88.3051	68.0833	9.541		217	217	89.5264	68.0833	5.255			217	66.846	217	3.21122	68.0833		217	43.9373	217	3.16322	43.0833			217	66.9328	217	4.33028	68.0833
218	218	88.3956	68.1667	9.541		218	218	89.6172	68.1667	5.255			218	66.92	218	3.21125	68.1667		218	44.0139	218	3.16333	43.1667			218	67.0116	218	4.33041	68.1667
219	219	88.4769	68.25	9.541		219	219	89.7006	68.25	5.25499			219	66.9941	219	3.21122	68.25		219	44.0774	219	3.16343	43.25			219	67.084	219	4.33051	68.25
220	220	88.5477	68.3333	9.541		220	220	89.78	68.3333	5.25497			220	67.0812	220	3.21117	68.3333		220	44.1399	220	3.16357	43.3333			220	67.1496	220	4.33057	68.3333
221	221	88.6315	68.4167	9.541		221	221	89.8519	68.4167	5.25494			221	67.1481	221	3.2111	68.4167		221	44.2079	221	3.1637	43.4167			221	67.2267	221	4.33063	68.4167
222	222	88.6999	68.5	9.541		222	222	89.9408	68.5	5.25488			222	67.2128	222	3.21103	68.5		222	44.273	222	3.16382	43.5			222	67.3018	222	4.33065	68.5
223	223	88.7869	68.5833	9.541		223	223	90.0388	68.5833	5.25482			223	67.292	223	3.21088	68.5833		223	44.3505	223	3.16392	43.5833			223	67.3843	223	4.33065	68.5833
224	224	88.8747	68.6667	9.541		224	224	90.0918	68.6667	5.25475			224	67.381	224	3.21081	68.6667		224	44.416	224	3.16394	43.6667			224	67.4545	224	4.33062	68.6667
225	225	88.9505	68.75	9.54101		225	225	90.1797	68.75	5.25467			225	67.4603	225	3.21078	68.75		225	44.4864	225	3.16394	43.75			225	67.5272	225	4.33057	68.75
226	226	89.0402	68.8333	9.54107		226	226	90.2536	68.8333	5.25455			226	67.5324	226	3.21076	68.8333		226	44.5622	226	3.16393	43.8333			226	67.606	226	4.33047	68.8333
227	227	89.1221	68.9167	9.54116		227	227	90.3427	68.9167	5.25446			227	67.621	227	3.21076	68.9167		227	44.6221	227	3.16391	43.9167			227	67.6789	227	4.33044	68.9167
228	228	89.1994	69	9.54127		228	228	90.4226	69	5.25438			228	67.6893	228	3.21074	69		228	44.6897	228	3.16379	44			228	67.7575	228	4.33042	69
229	229	89.2824	69.0833	9.54142		229	229	90.4933	69.0833	5.2543			229	67.7546	229	3.21073	69.0833		229	44.7721	229	3.16373	44.0833			229	67.8263	229	4.3304	69.0833
230	230	89.3656	69.1667	9.54154		230	230	90.5857	69.1667	5.25424			230	67.8335	230	3.21074	69.1667		230	44.8423	230	3.16368	44.1667			230	67.902	230	4.33041	69.1667
231	231	89.4454	69.25	9.54165		231	231	90.6652	69.25	5.25418			231	67.9077	231	3.21079	69.25		231	44.9114	231	3.16365	44.25			231	67.9743	231	4.3304	69.25
232	232	89.5261	69.3333	9.54174		232	232	90.7399	69.3333	5.25413			232	67.9834	232	3.21083	69.3333		232	44.9796	232	3.16359	44.3333			232	68.0602	232	4.33038	69.3333
233	233	89.6054	69.4167	9.54182		233	233	90.8132	69.4167	5.25409			233	68.0558	233	3.21087	69.4167		233	45.0546	233	3.16351	44.4167			233	68.1376	233	4.33038	69.4167
234	234	89.6927	69.5	9.54187		234	234	90.8881	69.5	5.25408			234	68.1343	234	3.21093	69.5		234	45.1195	234	3.16342	44.5			234	68.2091	234	4.33041	69.5
235	235	89.7652	69.5833	9.54191		235	235	90.9796	69.5833	5.25405			235	68.2117	235	3.21107	69.5833		235	45.1881	235	3.16334	44.5833			235	68.2826	235	4.33044	69.5833
236	236	89.8418	69.6667	9.54195		236	236	91.0671	69.6667	5.25404			236	68.2866	236	3.21117	69.6667		236	45.2493	236	3.16326	44.6667			236	68.3593	236	4.33047	69.6667
237	237	89.9206	69.75	9.54198		237	237	91.15	69.75	5.25402			237	68.3683	237	3.21124	69.75		237	45.3163	237	3.16319	44.75			237	68.4246	237	4.33048	69.75
238	238	90.0115	69.8333	9.54198		238	238	91.221	69.8333	5.25402			238	68.4439	238	3.21129	69.8333		238	45.3871	238	3.16311	44.8333			238	68.5036	238	4.33051	69.8333
239	239	90.083	69.9167	9.54198		239	239	91.3044	69.9167	5.25401			239	68.5233	239	3.21129	69.9167		239	45.4607	239	3.16303	44.9167			239	68.5799	239	4.33048	69.9167
240	240	90.1643	70	9.54199		240	240	91.3941	70	5.25401			240	68.5871	240	3.21126	70		240	45.5434	240	3.16296	45			240	68.6514	240	4.33041	70
241	241	90.2501	70.0833	9.542		241	241	91.4751	70.0833	5.254			241	68.6628	241	3.21119	70.0833		241	45.6182	241	3.16288	45.0833			241	68.7336	241	4.33031	70.0833
242	242	90.3296	70.1667	9.542		242	242	91.5557	70.1667	5.25399			242	68.7299	242	3.21112	70.1667		242	45.6755	242	3.16283	45.1667			242	68.8134	242	4.33009	70.1667
243	243	90.4088	70.25	9.542		243	243	91.6271	70.25	5.25397			243	68.8198	243	3.21096	70.25		243	45.7562	243	3.16281	45.25			243	68.8914	243	4.32993	70.25
244	244	90.4847	70.3333	9.542		244	244	91.7088	70.3333	5.25393			244	68.8944	244	3.21087	70.3333		244	45.8207	244	3.1628	45.3333			244	68.9644	244	4.32981	70.3333
245	245	90.5692	70.4167	9.542		245	245	91.7926	70.4167	5.25389			245	68.974	245	3.2108	70.4167		245	45.8925	245	3.16278	45.4167			245	69.0531	245	4.32971	70.4167
246	246	90.6587	70.5	9.542		246	246	91.8726	70.5	5.25381			246	69.0566	246	3.21074	70.5		246	45.9637	246	3.16274	45.5			246	69.1099	246	4.32959	70.5
247	247	90.74	70.5833	9.542		247	247	91.9526	70.5833	5.25374			247	69.1286	247	3.21077	70.5833		247	46.0326	247	3.16268	45.5833			247	69.1882	247	4.32947	70.5833
248	248	90.8171	70.6667	9.542		248	248	92.0329	70.6667	5.25365			248	69.2061	248	3.21076	70.6667		248	46.1067	248	3.16261	45.6667			248	69.2554	248	4.32935	70.6667
249	249	90.9013	70.75	9.542		249	249	92.1181	70.75	5.25356			249	69.2818	249	3.21076	70.75		249	46.1692	249	3.16255	45.75			249	69.3426	249	4.32922	70.75
250	250	90.9888	70.8333	9.542		250	250	92.2051	70.8333	5.25345			250	69.3547	250	3.21078	70.8333		250	46.2386	250	3.16251	45.8333			250	69.424	250	4.32909	70.8333
251	251	91.0594	70.9167	9.542		251	251	92.2814	70.9167	5.25336			251	69.4269	251	3.21088	70.9167		251	46.3156	251	3.16249	45.9167			251	69.5025	251	4.32896	70.9167
252	252	91.1505	71	9.542		252	252	92.356	71	5.25328			252	69.5049	252	3.21094	71		252	46.3871	252	3.16248	46			252	69.5731	252	4.32885	71
253	253	91.2267	71.0833	9.542		253	253	92.4367	71.0833	5.25321			253	69.5878	253	3.21098	71.0833		253	46.4616	253	3.16256	46.0833			253	69.645	253	4.32878	71.0833
254	254	91.3019	71.1667	9.54201		254	254	92.5156	71.1667	5.25316			254	69.662	254	3.21102	71.1667		254	46.5337	254	3.16263	46.1667			254	69.7166	254	4.32876	71.1667
255	255	91.3946	71.25	9.54204		255	255	92.6161	71.25	5.25312			255	69.7423	255	3.21106	71.25		255	46.6067	255	3.16269	46.25			255	69.8026	255	4.32875	71.25
256	256	91.4735	71.3333	9.5421		256	256	92.6907	71.3333	5.25308			256	69.8147	256	3.21106	71.3333		256	46.6841	256	3.16276	46.3333			256	69.8783	256	4.32873	71.3333
257	257	91.5586	71.4167	9.54219		257	257	92.7712	71.4167	5.25305			257	69.8975	257	3.21104	71.4167		257	46.7539	257	3.16287	46.4167			257	69.9543	257	4.32872	71.4167
258	258	91.6363	71.5	9.54232		258	258	92.8427	71.5	5.25304			258	69.9784	258	3.21099	71.5		258	46.8206	258	3.16294	46.5			258	70.0221	258	4.32882	71.5
259	259	91.7124	71.5833	9.54242		259	259	92.9228	71.5833	5.25303			259	70.0426	259	3.21085	71.5833		259	46.8929	259	3.16302	46.5833			259	70.09	259	4.32889	71.5833
260	260	91.8003	71.6667	9.54252		260	260	93.0028	71.6667	5.25302			260	70.1185	260	3.21073	71.6667		260	46.9619	260	3.16312	46.6667			260	70.1838	260	4.32892	71.6667
261	261	91.8774	71.75	9.54261		261	261	93.0918	71.75	5.25301			261	70.1992	261	3.21059	71.75		261	47.0198	261	3.16319	46.75			261	70.2599	261	4.32895	71.75
262	262	91.9592	71.8333	9.5427		262	262	93.1732	71.8333	5.25301			262	70.2784	262	3.21044	71.8333		262	47.1064	262	3.16326	46.8333			262	70.3339	262	4.32899	71.8333
263	263	92.0463	71.9167	9.54277		263	263	93.249	71.9167	5.253			263	70.3516	263	3.21026	71.9167		263	47.1945	263	3.16332	46.9167			263	70.4091	263	4.32905	71.9167
264	264	92.1232	72	9.54282		264	264	93.3279	72	5.25298			264	70.4345	264	3.21016	72		264	47.2617	264	3.16338	47			264	70.4949	264	4.32909	72
265	265	92.2085	72.0833	9.54287		265	265	93.4149	72.0833	5.25292			265	70.5033	265	3.21009	72.0833		265	47.3261	265	3.16345	47.0833			265	70.5687	265	4.32913	72.0833
266	266	92.2846	72.1667	9.54286		266	266	93.4893	72.1667	5.25278			266	70.5856	266	3.21003	72.1667		266	47.4042	266	3.16348	47.1667			266	70.6394	266	4.32916	72.1667
267	267	92.3627	72.25	9.54287		267	267	93.5695	72.25	5.25268			267	70.6595	267	3.21006	72.25		267	47.4728	267	3.16348	47.25			267	70.715	267	4.32918	72.25
268	268	92.4404	72.3333	9.54289		268	268	93.6533	72.3333	5.25267			268	70.7483	268	3.21004	72.3333		268	47.5429	268	3.16347	47.3333			268	70.8037	268	4.32917	72.3333
269	269	92.5191	72.4167	9.5429		269	269	93.7397	72.4167	5.25278			269	70.8157	269	3.21002	72.4167		269	47.6227	269	3.16345	47.4167			269	70.88	269	4.32917	72.4167
270	270	92.6033	72.5	9.54289		270	270	93.8193	72.5	5.25293			270	70.8864	270	3.21	72.5		270	47.6855	270	3.16344	47.5			270	70.9551	270	4.3291	72.5
271	271	92.6879	72.5833	9.54289		271	271	93.8875	72.5833	5.25301			271	70.969	271	3.20997	72.5833		271	47.7635	271	3.16341	47.5833			271	71.0221	271	4.32904	72.5833
272	272	92.7749	72.6667	9.5429		272	272	93.968	72.6667	5.25294			272	71.0452	272	3.20992	72.6667		272	47.8488	272	3.16336	47.6667			272	71.1002	272	4.32899	72.6667
273	273	92.8469	72.75	9.5429		273	273	94.0455	72.75	5.25282			273	71.1183	273	3.20985	72.75		273	47.9156	273	3.16326	47.75			273	71.1812	273	4.32894	72.75
274	274	92.9286	72.8333	9.5429		274	274	94.1234	72.8333	5.25269			274	71.193	274	3.20977	72.8333		274	47.9845	274	3.16314	47.8333			274	71.2691	274	4.3289	72.8333
275	275	93.0052	72.9167	9.5429		275	275	94.2167	72.9167	5.25244			275	71.2678	275	3.20964	72.9167		275	48.0609	275	3.16299	47.9167			275	71.3393	275	4.32888	72.9167
276	276	93.091	73	9.5429		276	276	94.2981	73	5.2523			276	71.347	276	3.20957	73		276	48.1236	276	3.16283	48			276	71.4129	276	4.32885	73
277	277	93.1766	73.0833	9.5429		277	277	94.377	73.0833	5.2522			277	71.4255	277	3.20952	73.0833		277	48.1952	277	3.16262	48.0833			277	71.4886	277	4.3288	73.0833
278	278	93.2544	73.1667	9.5429		278	278	94.4586	73.1667	5.25211			278	71.5072	278	3.20948	73.1667		278	48.2731	278	3.16247	48.1667			278	71.5607	278	4.32883	73.1667
279	279	93.3361	73.25	9.5429		279	279	94.5406	73.25	5.25213			279	71.5826	279	3.20944	73.25		279	48.3434	279	3.16235	48.25			279	71.645	279	4.32887	73.25
280	280	93.4221	73.3333	9.5429		280	280	94.6223	73.3333	5.25211			280	71.6603	280	3.20941	73.3333		280	48.4238	280	3.16226	48.3333			280	71.7248	280	4.32889	73.3333
281	281	93.4919	73.4167	9.5429		281	281	94.7029	73.4167	5.25208			281	71.7402	281	3.20941	73.4167		281	48.4874	281	3.16228	48.4167			281	71.8034	281	4.32891	73.4167
282	282	93.5739	73.5	9.5429		282	282	94.7802	73.5	5.25206			282	71.8194	282	3.20943	73.5		282	48.5588	282	3.16225	48.5			282	71.8733	282	4.32892	73.5
283	283	93.6685	73.5833	9.5429		283	283	94.8668	73.5833	5.25205			283	71.8956	283	3.20945	73.5833		283	48.641	283	3.16224	48.5833			283	71.9572	283	4.32891	73.5833
284	284	93.7475	73.6667	9.5429		284	284	94.9468	73.6667	5.25204			284	71.9763	284	3.20949	73.6667		284	48.7138	284	3.16225	48.6667			284	72.0295	284	4.32886	73.6667
285	285	93.8295	73.75	9.5429		285	285	95.0264	73.75	5.25203			285	72.0508	285	3.20952	73.75		285	48.7863	285	3.16233	48.75			285	72.1041	285	4.3288	73.75
286	286	93.8968	73.8333	9.54291		286	286	95.112	73.8333	5.25202			286	72.1306	286	3.20957	73.8333		286	48.866	286	3.16235	48.8333			286	72.1829	286	4.32866	73.8333
287	287	93.9856	73.9167	9.54295		287	287	95.1991	73.9167	5.25194			287	72.1992	287	3.20963	73.9167		287	48.9271	287	3.16235	48.9167			287	72.2624	287	4.32856	73.9167
288	288	94.0594	74	9.54304		288	288	95.2707	74	5.25183			288	72.2881	288	3.20965	74		288	49.0014	288	3.16235	49			288	72.3362	288	4.3285	74
289	289	94.1369	74.0833	9.54316		289	289	95.3497	74.0833	5.25178			289	72.3657	289	3.20966	74.0833		289	49.0755	289	3.16236	49.0833			289	72.417	289	4.32846	74.0833
290	290	94.2297	74.1667	9.54332		290	290	95.4311	74.1667	5.25178			290	72.4383	290	3.20966	74.1667		290	49.1467	290	3.16238	49.1667			290	72.4897	290	4.32843	74.1667
291	291	94.3065	74.25	9.54345		291	291	95.5102	74.25	5.25182			291	72.5104	291	3.20965	74.25		291	49.2077	291	3.16238	49.25			291	72.5642	291	4.3284	74.25
292	292	94.3906	74.3333	9.54356		292	292	95.6045	74.3333	5.25189			292	72.597	292	3.20958	74.3333		292	49.2803	292	3.16238	49.3333			292	72.6467	292	4.32837	74.3333
293	293	94.4643	74.4167	9.54367		293	293	95.6844	74.4167	5.25189			293	72.6822	293	3.20952	74.4167		293	49.3626	293	3.16241	49.4167			293	72.7248	293	4.32834	74.4167
294	294	94.5395	74.5	9.54377		294	294	95.7491	74.5	5.25185			294	72.7547	294	3.20947	74.5		294	49.4427	294	3.16245	49.5			294	72.8012	294	4.32841	74.5
295	295	94.6219	74.5833	9.54385		295	295	95.836	74.5833	5.25187			295	72.8308	295	3.20944	74.5833		295	49.5102	295	3.16251	49.5833			295	72.8775	295	4.32846	74.5833
296	296	94.6986	74.6667	9.54391		296	296	95.9136	74.6667	5.25183			296	72.9073	296	3.20944	74.6667		296	49.5837	296	3.16255	49.6667			296	72.9448	296	4.3285	74.6667
297	297	94.7981	74.75	9.54396		297	297	95.9987	74.75	5.25177			297	72.9872	297	3.20943	74.75		297	49.6594	297	3.16261	49.75			297	73.0259	297	4.32854	74.75
298	298	94.8678	74.8333	9.544		298	298	96.0823	74.8333	5.25171			298	73.0685	298	3.20943	74.8333		298	49.7302	298	3.16262	49.8333			298	73.1014	298	4.32858	74.8333
299	299	94.9515	74.9167	9.54398		299	299	96.1565	74.9167	5.25149			299	73.1437	299	3.20941	74.9167		299	49.8115	299	3.16261	49.9167			299	73.1794	299	4.32858	74.9167
300	300	95.0361	75	9.54399		300	300	96.2355	75	5.25138			300	73.2231	300	3.20944	75		300	49.8782	300	3.16259	50			300	73.2579	300	4.32856	75
301	301	95.1074	75.0833	9.54399		301	301	96.321	75.0833	5.25129			301	73.3018	301	3.20944	75.0833		301	49.9548	301	3.16247	50.0833			301	73.342	301	4.32852	75.0833
302	302	95.194	75.1667	9.544		302	302	96.413	75.1667	5.2512			302	73.3828	302	3.20946	75.1667		302	50.0259	302	3.16238	50.1667			302	73.4079	302	4.3284	75.1667
303	303	95.2784	75.25	9.544		303	303	96.4856	75.25	5.25119			303	73.4572	303	3.2095	75.25		303	50.1042	303	3.16233	50.25			303	73.4817	303	4.32834	75.25
304	304	95.3546	75.3333	9.544		304	304	96.5622	75.3333	5.25115			304	73.5285	304	3.20949	75.3333		304	50.1758	304	3.16231	50.3333			304	73.5687	304	4.32832	75.3333
305	305	95.4357	75.4167	9.544		305	305	96.6373	75.4167	5.25111			305	73.6072	305	3.20949	75.4167		305	50.2554	305	3.16227	50.4167			305	73.6566	305	4.32831	75.4167
306	306	95.5149	75.5	9.544		306	306	96.7231	75.5	5.25108			306	73.6912	306	3.20947	75.5		306	50.326	306	3.16224	50.5			306	73.7272	306	4.3283	75.5
307	307	95.5983	75.5833	9.544		307	307	96.8037	75.5833	5.25106			307	73.7621	307	3.20944	75.5833		307	50.4006	307	3.16219	50.5833			307	73.8057	307	4.32827	75.5833
308	308	95.6778	75.6667	9.544		308	308	96.8718	75.6667	5.25104			308	73.8475	308	3.20937	75.6667		308	50.4775	308	3.16214	50.6667			308	73.8889	308	4.32822	75.6667
309	309	95.7665	75.75	9.544		309	309	96.9575	75.75	5.25103			309	73.9306	309	3.20928	75.75		309	50.5468	309	3.16208	50.75			309	73.9612	309	4.32817	75.75
310	310	95.848	75.8333	9.544		310	310	97.0497	75.8333	5.25101			310	73.9973	310	3.20917	75.8333		310	50.6174	310	3.16201	50.8333			310	74.0314	310	4.32813	75.8333
311	311	95.9236	75.9167	9.544		311	311	97.1275	75.9167	5.25101			311	74.0899	311	3.20908	75.9167		311	50.6902	311	3.16195	50.9167			311	74.1173	311	4.32811	75.9167
312	312	95.9946	76	9.544		312	312	97.2049	76	5.25101			312	74.1508	312	3.20896	76		312	50.7611	312	3.1619	51			312	74.2003	312	4.32808	76
313	313	96.0838	76.0833	9.54401		313	313	97.2849	76.0833	5.25101			313	74.2184	313	3.20888	76.0833		313	50.8496	313	3.16179	51.0833			313	74.271	313	4.32804	76.0833
314	314	96.1659	76.1667	9.54402		314	314	97.3546	76.1667	5.251			314	74.3101	314	3.20881	76.1667		314	50.9165	314	3.16169	51.1667			314	74.3488	314	4.32801	76.1667
315	315	96.2475	76.25	9.54411		315	315	97.4536	76.25	5.251			315	74.3932	315	3.20873	76.25		315	50.9858	315	3.16159	51.25			315	74.421	315	4.32794	76.25
316	316	96.3337	76.3333	9.54421		316	316	97.5414	76.3333	5.251			316	74.4693	316	3.20877	76.3333		316	51.0574	316	3.16147	51.3333			316	74.5007	316	4.32785	76.3333
317	317	96.4057	76.4167	9.54428		317	317	97.6126	76.4167	5.25098			317	74.5502	317	3.20879	76.4167		317	51.1295	317	3.16134	51.4167			317	74.5769	317	4.32776	76.4167
318	318	96.4902	76.5	9.54435		318	318	97.6949	76.5	5.25096			318	74.6305	318	3.20882	76.5		318	51.1998	318	3.16121	51.5			318	74.658	318	4.32761	76.5
319	319	96.58	76.5833	9.54451		319	319	97.772	76.5833	5.25092			319	74.7062	319	3.20885	76.5833		319	51.2786	319	3.16109	51.5833			319	74.7249	319	4.3275	76.5833
320	320	96.6519	76.6667	9.54462		320	320	97.8506	76.6667	5.25086			320	74.7757	320	3.20896	76.6667		320	51.3509	320	3.16101	51.6667			320	74.809	320	4.32739	76.6667
321	321	96.7377	76.75	9.54471		321	321	97.9381	76.75	5.25079			321	74.8529	321	3.20907	76.75		321	51.426	321	3.16095	51.75			321	74.8884	321	4.32729	76.75
322	322	96.8146	76.8333	9.54479		322	322	98.0038	76.8333	5.25072			322	74.9402	322	3.20916	76.8333		322	51.5164	322	3.16091	51.8333			322	74.9692	322	4.3272	76.8333
323	323	96.9084	76.9167	9.54484		323	323	98.0874	76.9167	5.25061			323	75.0162	323	3.20925	76.9167		323	51.5759	323	3.16088	51.9167			323	75.0469	323	4.32714	76.9167
324	324	96.9899	77	9.54488		324	324	98.1748	77	5.25051			324	75.094	324	3.20934	77		324	51.6481	324	3.16084	52			324	75.1215	324	4.32711	77
325	325	97.0593	77.0833	9.54492		325	325	98.2475	77.0833	5.25043			325	75.1785	325	3.20938	77.0833		325	51.7246	325	3.16087	52.0833			325	75.2083	325	4.32709	77.0833
326	326	97.1323	77.1667	9.54496		326	326	98.334	77.1667	5.25034			326	75.2557	326	3.20937	77.1667		326	51.7992	326	3.16088	52.1667			326	75.2868	326	4.3271	77.1667
327	327	97.2199	77.25	9.54496		327	327	98.4057	77.25	5.25027			327	75.3202	327	3.20935	77.25		327	51.8783	327	3.16089	52.25			327	75.3625	327	4.32708	77.25
328	328	97.2947	77.3333	9.54497		328	328	98.4919	77.3333	5.25021			328	75.4012	328	3.2092	77.3333		328	51.953	328	3.16089	52.3333			328	75.4393	328	4.32708	77.3333
329	329	97.379	77.4167	9.54498		329	329	98.5786	77.4167	5.25015			329	75.4811	329	3.20909	77.4167		329	52.024	329	3.16088	52.4167			329	75.5196	329	4.32711	77.4167
330	330	97.4521	77.5	9.54499		330	330	98.6612	77.5	5.2501			330	75.5616	330	3.20898	77.5		330	52.1048	330	3.16084	52.5			330	75.5981	330	4.32715	77.5
331	331	97.5364	77.5833	9.54499		331	331	98.7462	77.5833	5.25009			331	75.6412	331	3.20889	77.5833		331	52.1708	331	3.16078	52.5833			331	75.6684	331	4.32718	77.5833
332	332	97.6126	77.6667	9.54499		332	332	98.8321	77.6667	5.25006			332	75.7215	332	3.20884	77.6667		332	52.256	332	3.16073	52.6667			332	75.7442	332	4.3272	77.6667
333	333	97.698	77.75	9.545		333	333	98.9144	77.75	5.25004			333	75.8051	333	3.20882	77.75		333	52.329	333	3.1607	52.75			333	75.8257	333	4.3272	77.75
334	334	97.784	77.8333	9.545		334	334	98.982	77.8333	5.25002			334	75.8726	334	3.20881	77.8333		334	52.3993	334	3.16063	52.8333			334	75.9054	334	4.3272	77.8333
335	335	97.8557	77.9167	9.545		335	335	99.0682	77.9167	5.25001			335	75.9611	335	3.20879	77.9167		335	52.4736	335	3.16062	52.9167			335	75.9808	335	4.32723	77.9167
336	336	97.9455	78	9.545		336	336	99.1415	78	5.25001			336	76.0264	336	3.20888	78		336	52.5607	336	3.16065	53			336	76.0586	336	4.32727	78
337	337	98.0143	78.0833	9.545		337	337	99.2166	78.0833	5.25001			337	76.1212	337	3.20892	78.0833		337	52.6284	337	3.16068	53.0833			337	76.1426	337	4.3273	78.0833
338	338	98.0877	78.1667	9.545		338	338	99.3093	78.1667	5.25001			338	76.1887	338	3.20897	78.1667		338	52.7098	338	3.16081	53.1667			338	76.2238	338	4.32732	78.1667
339	339	98.1757	78.25	9.545		339	339	99.3933	78.25	5.25			339	76.2831	339	3.209	78.25		339	52.778	339	3.16094	53.25			339	76.2928	339	4.32732	78.25
340	340	98.2675	78.3333	9.545		340	340	99.4669	78.3333	5.25			340	76.3466	340	3.20897	78.3333		340	52.8559	340	3.16106	53.3333			340	76.3779	340	4.32729	78.3333
341	341	98.3429	78.4167	9.545		341	341	99.5477	78.4167	5.24999			341	76.4189	341	3.20894	78.4167		341	52.9231	341	3.16119	53.4167			341	76.4596	341	4.32722	78.4167
342	342	98.4268	78.5	9.545		342	342	99.6238	78.5	5.24998			342	76.4993	342	3.20888	78.5		342	53.0071	342	3.16136	53.5			342	76.5367	342	4.32713	78.5
343	343	98.5111	78.5833	9.54502		343	343	99.7084	78.5833	5.24995			343	76.581	343	3.20881	78.5833		343	53.0694	343	3.16152	53.5833			343	76.6144	343	4.32693	78.5833
344	344	98.5864	78.6667	9.54507		344	344	99.7883	78.6667	5.2499			344	76.6622	344	3.20865	78.6667		344	53.1549	344	3.16166	53.6667			344	76.6923	344	4.32677	78.6667
345	345	98.6727	78.75	9.54513		345	345	99.8705	78.75	5.24985			345	76.7398	345	3.20851	78.75		345	53.2346	345	3.16179	53.75			345	76.7691	345	4.3266	78.75
346	346	98.7563	78.8333	9.5452		346	346	99.9401	78.8333	5.24978			346	76.8117	346	3.20839	78.8333		346	53.3108	346	3.16189	53.8333			346	76.8366	346	4.32642	78.8333
347	347	98.8331	78.9167	9.54534		347	347	100.038	78.9167	5.24971			347	76.8922	347	3.2083	78.9167		347	53.3809	347	3.16196	53.9167			347	76.9233	347	4.32621	78.9167
348	348	98.9025	79	9.54546		348	348	100.116	79	5.24959			348	76.9761	348	3.20823	79		348	53.4538	348	3.16201	54			348	77.0032	348	4.32603	79
349	349	98.9773	79.0833	9.54557		349	349	100.201	79.0833	5.2495			349	77.0507	349	3.20817	79.0833		349	53.5268	349	3.16204	54.0833			349	77.0815	349	4.32586	79.0833
350	350	99.0805	79.1667	9.54566		350	350	100.275	79.1667	5.24942			350	77.1249	350	3.20812	79.1667		350	53.6035	350	3.16196	54.1667			350	77.1607	350	4.32572	79.1667
351	351	99.1489	79.25	9.54577		351	351	100.359	79.25	5.24933			351	77.2129	351	3.20808	79.25		351	53.6819	351	3.1619	54.25			351	77.242	351	4.32568	79.25
352	352	99.2335	79.3333	9.54585		352	352	100.433	79.3333	5.24926			352	77.2968	352	3.20809	79.3333		352	53.7507	352	3.16185	54.3333			352	77.32	352	4.32564	79.3333
353	353	99.3026	79.4167	9.54591		353	353	100.52	79.4167	5.2492			353	77.3778	353	3.20805	79.4167		353	53.8298	353	3.1618	54.4167			353	77.4098	353	4.3256	79.4167
354	354	99.3885	79.5	9.54596		354	354	100.602	79.5	5.24915			354	77.4478	354	3.20798	79.5		354	53.8916	354	3.16173	54.5			354	77.4866	354	4.32556	79.5
355	355	99.4744	79.5833	9.54595		355	355	100.687	79.5833	5.2491			355	77.5233	355	3.20792	79.5833		355	53.9688	355	3.16168	54.5833			355	77.5586	355	4.32562	79.5833
356	356	99.5599	79.6667	9.54597		356	356	100.763	79.6667	5.24908			356	77.6078	356	3.20786	79.6667		356	54.0482	356	3.16161	54.6667			356	77.6291	356	4.3256	79.6667
357	357	99.6378	79.75	9.54598		357	357	100.848	79.75	5.24906			357	77.6879	357	3.20785	79.75		357	54.1274	357	3.16154	54.75			357	77.7189	357	4.32555	79.75
358	358	99.7105	79.8333	9.54599		358	358	100.934	79.8333	5.24904			358	77.7644	358	3.20786	79.8333		358	54.1975	358	3.16152	54.8333			358	77.791	358	4.32551	79.8333
359	359	99.801	79.9167	9.54599		359	359	101.017	79.9167	5.24902			359	77.8418	359	3.20787	79.9167		359	54.2798	359	3.1615	54.9167			359	77.8618	359	4.3254	79.9167
360	360	99.8844	80	9.54599		360	360	101.091	80	5.24902			360	77.9219	360	3.20794	80		360	54.357	360	3.16147	55			360	77.954	360	4.32534	80
361	361	99.9679	80.0833	9.546		361	361	101.172	80.0833	5.24902			361	78.0092	361	3.20795	80.0833		361	54.4391	361	3.16143	55.0833			361	78.0254	361	4.32533	80.0833
362	362	100.058	80.1667	9.546		362	362	101.25	80.1667	5.24901			362	78.0885	362	3.20794	80.1667		362	54.5016	362	3.1614	55.1667			362	78.1034	362	4.32534	80.1667
363	363	100.127	80.25	9.546		363	363	101.327	80.25	5.24901			363	78.1597	363	3.20791	80.25		363	54.5813	363	3.16138	55.25			363	78.1852	363	4.32537	80.25
364	364	100.203	80.3333	9.546		364	364	101.411	80.3333	5.24901			364	78.2342	364	3.20781	80.3333		364	54.6518	364	3.16138	55.3333			364	78.268	364	4.32538	80.3333
365	365	100.285	80.4167	9.546		365	365	101.478	80.4167	5.249			365	78.3034	365	3.20773	80.4167		365	54.7263	365	3.16137	55.4167			365	78.3414	365	4.32541	80.4167
366	366	100.368	80.5	9.546		366	366	101.566	80.5	5.24899			366	78.382	366	3.20766	80.5		366	54.7998	366	3.16137	55.5			366	78.4186	366	4.32545	80.5
367	367	100.449	80.5833	9.546		367	367	101.65	80.5833	5.24897			367	78.4791	367	3.20761	80.5833		367	54.8836	367	3.16137	55.5833			367	78.4957	367	4.32555	80.5833
368	368	100.544	80.6667	9.546		368	368	101.732	80.6667	5.24894			368	78.5578	368	3.20761	80.6667		368	54.9526	368	3.16139	55.6667			368	78.583	368	4.32565	80.6667
369	369	100.622	80.75	9.546		369	369	101.817	80.75	5.24889			369	78.6436	369	3.20762	80.75		369	55.0278	369	3.1614	55.75			369	78.654	369	4.32576	80.75
370	370	100.702	80.8333	9.546		370	370	101.888	80.8333	5.24883			370	78.7166	370	3.20766	80.8333		370	55.1104	370	3.16145	55.8333			370	78.7286	370	4.32589	80.8333
371	371	100.78	80.9167	9.546		371	371	101.971	80.9167	5.24876			371	78.7859	371	3.20772	80.9167		371	55.1824	371	3.16151	55.9167			371	78.8129	371	4.32608	80.9167
372	372	100.859	81	9.546		372	372	102.067	81	5.24865			372	78.8793	372	3.20791	81		372	55.2612	372	3.16161	56			372	78.8944	372	4.32621	81
373	373	100.936	81.0833	9.54601		373	373	102.143	81.0833	5.24856			373	78.9608	373	3.20802	81.0833		373	55.3337	373	3.16173	56.0833			373	78.9622	373	4.32631	81.0833
374	374	101.019	81.1667	9.54605		374	374	102.211	81.1667	5.24848			374	79.0324	374	3.20812	81.1667		374	55.4057	374	3.16189	56.1667			374	79.0523	374	4.3264	81.1667
375	375	101.088	81.25	9.54613		375	375	102.3	81.25	5.24839			375	79.1083	375	3.20824	81.25		375	55.4837	375	3.162	56.25			375	79.1321	375	4.32647	81.25
376	376	101.179	81.3333	9.54626		376	376	102.373	81.3333	5.24831			376	79.1936	376	3.20835	81.3333		376	55.5586	376	3.1621	56.3333			376	79.2143	376	4.32654	81.3333
377	377	101.256	81.4167	9.54638		377	377	102.453	81.4167	5.24824			377	79.273	377	3.2084	81.4167		377	55.63	377	3.16221	56.4167			377	79.2914	377	4.32657	81.4167
378	378	101.338	81.5	9.54648		378	378	102.54	81.5	5.24818			378	79.3489	378	3.20841	81.5		378	55.7106	378	3.16233	56.5			378	79.3676	378	4.32658	81.5
379	379	101.415	81.5833	9.54659		379	379	102.613	81.5833	5.24813			379	79.4289	379	3.2084	81.5833		379	55.7997	379	3.16244	56.5833			379	79.455	379	4.32651	81.5833
380	380	101.503	81.6667	9.54673		380	380	102.689	81.6667	5.2481			380	79.5022	380	3.20836	81.6667		380	55.8705	380	3.16252	56.6667			380	79.5226	380	4.32643	81.6667
381	381	101.588	81.75	9.54682		381	381	102.763	81.75	5.24808			381	79.5879	381	3.2082	81.75		381	55.9372	381	3.16258	56.75			381	79.6097	381	4.32632	81.75
382	382	101.665	81.8333	9.54689		382	382	102.854	81.8333	5.24805			382	79.6659	382	3.20807	81.8333		382	56.0184	382	3.1626	56.8333			382	79.683	382	4.32619	81.8333
383	383	101.756	81.9167	9.54695		383	383	102.937	81.9167	5.24803			383	79.7459	383	3.20794	81.9167		383	56.1031	383	3.16257	56.9167			383	79.7509	383	4.32596	81.9167
384	384	101.838	82	9.54695		384	384	103.017	82	5.24803			384	79.8265	384	3.2078	82		384	56.1674	384	3.16252	57			384	79.8305	384	4.32579	82
385	385	101.915	82.0833	9.54696		385	385	103.089	82.0833	5.24802			385	79.8905	385	3.20761	82.0833		385	56.2459	385	3.16247	57.0833			385	79.9118	385	4.32564	82.0833
386	386	101.996	82.1667	9.54698		386	386	103.177	82.1667	5.24801			386	79.9768	386	3.20746	82.1667		386	56.3142	386	3.16233	57.1667			386	79.9906	386	4.32552	82.1667
387	387	102.073	82.25	9.54699		387	387	103.266	82.25	5.24801			387	80.0644	387	3.20732	82.25		387	56.3988	387	3.16225	57.25			387	80.075	387	4.32549	82.25
388	388	102.158	82.3333	9.54699		388	388	103.346	82.3333	5.24801			388	80.1478	388	3.20718	82.3333		388	56.4824	388	3.16218	57.3333			388	80.1662	388	4.32546	82.3333
389	389	102.248	82.4167	9.54699		389	389	103.425	82.4167	5.248			389	80.2132	389	3.20712	82.4167		389	56.5599	389	3.16214	57.4167			389	80.2472	389	4.32543	82.4167
390	390	102.326	82.5	9.547		390	390	103.501	82.5	5.248			390	80.2959	390	3.20709	82.5		390	56.6243	390	3.16212	57.5			390	80.318	390	4.32541	82.5
391	391	102.4	82.5833	9.547		391	391	103.586	82.5833	5.248			391	80.383	391	3.20706	82.5833		391	56.7029	391	3.16214	57.5833			391	80.3982	391	4.32546	82.5833
392	392	102.48	82.6667	9.547		392	392	103.666	82.6667	5.248			392	80.4553	392	3.20704	82.6667		392	56.7814	392	3.16214	57.6667			392	80.4747	392	4.32545	82.6667
393	393	102.554	82.75	9.547		393	393	103.749	82.75	5.248			393	80.5354	393	3.20707	82.75		393	56.8597	393	3.16214	57.75			393	80.5483	393	4.32545	82.75
394	394	102.652	82.8333	9.547		394	394	103.824	82.8333	5.24802			394	80.6186	394	3.20705	82.8333		394	56.9339	394	3.16215	57.8333			394	80.6249	394	4.32548	82.8333
395	395	102.744	82.9167	9.547		395	395	103.912	82.9167	5.24804			395	80.692	395	3.20701	82.9167		395	57.0168	395	3.16222	57.9167			395	80.7068	395	4.32545	82.9167
396	396	102.81	83	9.547		396	396	103.997	83	5.248			396	80.7796	396	3.20695	83		396	57.087	396	3.16228	58			396	80.7775	396	4.32545	83
397	397	102.883	83.0833	9.547		397	397	104.084	83.0833	5.24796			397	80.8595	397	3.20682	83.0833		397	57.1739	397	3.16232	58.0833			397	80.8641	397	4.32544	83.0833
398	398	102.976	83.1667	9.547		398	398	104.16	83.1667	5.24795			398	80.931	398	3.20673	83.1667		398	57.2393	398	3.16235	58.1667			398	80.9418	398	4.32542	83.1667
399	399	103.055	83.25	9.547		399	399	104.243	83.25	5.24795			399	81.0161	399	3.20669	83.25		399	57.3246	399	3.16239	58.25			399	81.0243	399	4.3254	83.25
400	400	103.128	83.3333	9.547		400	400	104.321	83.3333	5.24792			400	81.099	400	3.20668	83.3333		400	57.3956	400	3.16241	58.3333			400	81.097	400	4.32536	83.3333
401	401	103.215	83.4167	9.547		401	401	104.405	83.4167	5.2478			401	81.1768	401	3.20668	83.4167		401	57.4703	401	3.1624	58.4167			401	81.1812	401	4.3253	83.4167
402	402	103.293	83.5	9.547		402	402	104.484	83.5	5.24769			402	81.2466	402	3.20668	83.5		402	57.5518	402	3.16238	58.5			402	81.2655	402	4.32523	83.5
403	403	103.386	83.5833	9.547		403	403	104.559	83.5833	5.2476			403	81.327	403	3.20668	83.5833		403	57.6344	403	3.16225	58.5833			403	81.3424	403	4.32514	83.5833
404	404	103.469	83.6667	9.54707		404	404	104.641	83.6667	5.24753			404	81.4122	404	3.20668	83.6667		404	57.7095	404	3.16213	58.6667			404	81.4219	404	4.32511	83.6667
405	405	103.55	83.75	9.54717		405	405	104.728	83.75	5.24749			405	81.4895	405	3.20677	83.75		405	57.7747	405	3.16201	58.75			405	81.5048	405	4.3251	83.75
406	406	103.627	83.8333	9.54728		406	406	104.812	83.8333	5.2475			406	81.5624	406	3.20684	83.8333		406	57.8587	406	3.16187	58.8333			406	81.5936	406	4.3251	83.8333
407	407	103.702	83.9167	9.54739		407	407	104.897	83.9167	5.24753			407	81.651	407	3.2069	83.9167		407	57.9302	407	3.16169	58.9167			407	81.6568	407	4.32514	83.9167
408	408	103.793	84	9.54757		408	408	104.98	84	5.24757			408	81.7417	408	3.20696	84		408	58.0071	408	3.16156	59			408	81.7405	408	4.32515	84
409	409	103.875	84.0833	9.54769		409	409	105.055	84.0833	5.24774			409	81.8033	409	3.20711	84.0833		409	58.0858	409	3.1615	59.0833			409	81.8102	409	4.32519	84.0833
410	410	103.954	84.1667	9.54779		410	410	105.139	84.1667	5.24783			410	81.8865	410	3.20725	84.1667		410	58.1665	410	3.16148	59.1667			410	81.8963	410	4.32525	84.1667
411	411	104.03	84.25	9.54788		411	411	105.22	84.25	5.24789			411	81.9693	411	3.20737	84.25		411	58.2389	411	3.16155	59.25			411	81.978	411	4.32534	84.25
412	412	104.114	84.3333	9.54789		412	412	105.297	84.3333	5.24795			412	82.049	412	3.20748	84.3333		412	58.3235	412	3.16159	59.3333			412	82.0531	412	4.32541	84.3333
413	413	104.195	84.4167	9.54793		413	413	105.376	84.4167	5.24795			413	82.1324	413	3.20758	84.4167		413	58.397	413	3.16162	59.4167			413	82.1416	413	4.32547	84.4167
414	414	104.28	84.5	9.54796		414	414	105.461	84.5	5.24796			414	82.2123	414	3.20763	84.5		414	58.4764	414	3.16165	59.5			414	82.2156	414	4.32552	84.5
415	415	104.351	84.5833	9.54799		415	415	105.542	84.5833	5.24798			415	82.2933	415	3.20765	84.5833		415	58.5485	415	3.1617	59.5833			415	82.292	415	4.32556	84.5833
416	416	104.444	84.6667	9.54798		416	416	105.62	84.6667	5.248			416	82.3669	416	3.20766	84.6667		416	58.6339	416	3.1617	59.6667			416	82.3742	416	4.32556	84.6667
417	417	104.526	84.75	9.54799		417	417	105.705	84.75	5.24798			417	82.4447	417	3.20754	84.75		417	58.7009	417	3.16169	59.75			417	82.4532	417	4.32554	84.75
418	418	104.599	84.8333	9.54799		418	418	105.782	84.8333	5.24797			418	82.525	418	3.20746	84.8333		418	58.7706	418	3.16169	59.8333			418	82.5399	418	4.3255	84.8333
419	419	104.677	84.9167	9.548		419	419	105.861	84.9167	5.24794			419	82.6005	419	3.2074	84.9167		419	58.8503	419	3.16161	59.9167			419	82.6111	419	4.32535	84.9167
420	420	104.77	85	9.54799		420	420	105.949	85	5.24791			420	82.6761	420	3.20736	85		420	58.9355	420	3.16155	60			420	82.6945	420	4.32524	85
421	421	104.847	85.0833	9.548		421	421	106.033	85.0833	5.24783			421	82.7609	421	3.20731	85.0833		421	59.0129	421	3.16147	60.0833			421	82.7734	421	4.32511	85.0833
422	422	104.923	85.1667	9.548		422	422	106.106	85.1667	5.24775			422	82.839	422	3.20725	85.1667		422	59.0907	422	3.16137	60.1667			422	82.8572	422	4.32497	85.1667
423	423	105.024	85.25	9.548		423	423	106.178	85.25	5.24767			423	82.9203	423	3.20719	85.25		423	59.1604	423	3.16124	60.25			423	82.9394	423	4.32479	85.25
424	424	105.095	85.3333	9.548		424	424	106.272	85.3333	5.24758			424	82.9946	424	3.20711	85.3333		424	59.2426	424	3.16111	60.3333			424	83.0129	424	4.32466	85.3333
425	425	105.178	85.4167	9.548		425	425	106.348	85.4167	5.24747			425	83.078	425	3.20703	85.4167		425	59.3138	425	3.16098	60.4167			425	83.0976	425	4.32457	85.4167
426	426	105.258	85.5	9.548		426	426	106.434	85.5	5.24738			426	83.1703	426	3.20692	85.5		426	59.3962	426	3.16088	60.5			426	83.1739	426	4.32447	85.5
427	427	105.349	85.5833	9.548		427	427	106.507	85.5833	5.2473			427	83.2424	427	3.20683	85.5833		427	59.4726	427	3.16081	60.5833			427	83.2587	427	4.32438	85.5833
428	428	105.422	85.6667	9.548		428	428	106.599	85.6667	5.24723			428	83.3263	428	3.20676	85.6667		428	59.5577	428	3.16079	60.6667			428	83.3305	428	4.32428	85.6667
429	429	105.501	85.75	9.548		429	429	106.676	85.75	5.24718			429	83.3987	429	3.20667	85.75		429	59.6402	429	3.16081	60.75			429	83.4067	429	4.32417	85.75
430	430	105.574	85.8333	9.548		430	430	106.764	85.8333	5.24714			430	83.4778	430	3.2066	85.8333		430	59.724	430	3.16086	60.8333			430	83.4923	430	4.32408	85.8333
431	431	105.658	85.9167	9.548		431	431	106.836	85.9167	5.2471			431	83.5612	431	3.20654	85.9167		431	59.7958	431	3.1611	60.9167			431	83.5697	431	4.32404	85.9167
432	432	105.742	86	9.548		432	432	106.917	86	5.24706			432	83.6286	432	3.20648	86		432	59.8606	432	3.16125	61			432	83.6457	432	4.32403	86
433	433	105.827	86.0833	9.54801		433	433	106.991	86.0833	5.24705			433	83.7207	433	3.20647	86.0833		433	59.9302	433	3.16136	61.0833			433	83.723	433	4.32402	86.0833
434	434	105.907	86.1667	9.54807		434	434	107.083	86.1667	5.24704			434	83.8019	434	3.20643	86.1667		434	60.0158	434	3.16147	61.1667			434	83.8015	434	4.32401	86.1667
435	435	105.975	86.25	9.54817		435	435	107.167	86.25	5.24702			435	83.8824	435	3.20637	86.25		435	60.0947	435	3.16157	61.25			435	83.883	435	4.32408	86.25
436	436	106.059	86.3333	9.54828		436	436	107.241	86.3333	5.24701			436	83.9634	436	3.20632	86.3333		436	60.1662	436	3.16166	61.3333			436	83.9714	436	4.3241	86.3333
437	437	106.14	86.4167	9.54843		437	437	107.332	86.4167	5.24701			437	84.0349	437	3.20627	86.4167		437	60.2541	437	3.16174	61.4167			437	84.0504	437	4.32409	86.4167
438	438	106.223	86.5	9.54855		438	438	107.411	86.5	5.24701			438	84.1214	438	3.20626	86.5		438	60.3388	438	3.1618	61.5			438	84.1196	438	4.32408	86.5
439	439	106.314	86.5833	9.54866		439	439	107.487	86.5833	5.24701			439	84.1989	439	3.20627	86.5833		439	60.4118	439	3.16177	61.5833			439	84.2032	439	4.32408	86.5833
440	440	106.394	86.6667	9.54875		440	440	107.561	86.6667	5.247			440	84.2721	440	3.20629	86.6667		440	60.4771	440	3.16178	61.6667			440	84.2833	440	4.32411	86.6667
441	441	106.469	86.75	9.54882		441	441	107.635	86.75	5.247			441	84.3521	441	3.2063	86.75		441	60.5502	441	3.16181	61.75			441	84.3676	441	4.32414	86.75
442	442	106.561	86.8333	9.54888		442	442	107.722	86.8333	5.247			442	84.439	442	3.20637	86.8333		442	60.6363	442	3.16185	61.8333			442	84.4432	442	4.32417	86.8333
443	443	106.637	86.9167	9.54893		443	443	107.798	86.9167	5.247			443	84.5201	443	3.20636	86.9167		443	60.7145	443	3.16187	61.9167			443	84.5238	443	4.32422	86.9167
444	444	106.718	87	9.54897		444	444	107.882	87	5.247			444	84.5935	444	3.20634	87		444	60.7885	444	3.16189	62			444	84.6078	444	4.32422	87
445	445	106.796	87.0833	9.54897		445	445	107.968	87.0833	5.24698			445	84.673	445	3.20632	87.0833		445	60.8653	445	3.16195	62.0833			445	84.6844	445	4.3242	87.0833
446	446	106.876	87.1667	9.54898		446	446	108.048	87.1667	5.24696			446	84.7474	446	3.20628	87.1667		446	60.9372	446	3.16202	62.1667			446	84.764	446	4.32419	87.1667
447	447	106.959	87.25	9.54899		447	447	108.131	87.25	5.24692			447	84.8326	447	3.20628	87.25		447	61.0183	447	3.16212	62.25			447	84.8412	447	4.32416	87.25
448	448	107.05	87.3333	9.549		448	448	108.217	87.3333	5.24688			448	84.9179	448	3.20628	87.3333		448	61.1019	448	3.16218	62.3333			448	84.9271	448	4.32417	87.3333
449	449	107.13	87.4167	9.549		449	449	108.31	87.4167	5.2468			449	85.0032	449	3.20627	87.4167		449	61.1843	449	3.16222	62.4167			449	85.0082	449	4.32417	87.4167
450	450	107.208	87.5	9.549		450	450	108.39	87.5	5.24672			450	85.0875	450	3.2063	87.5		450	61.267	450	3.16225	62.5			450	85.0794	450	4.32417	87.5
451	451	107.296	87.5833	9.549		451	451	108.461	87.5833	5.24663			451	85.1524	451	3.20628	87.5833		451	61.343	451	3.16222	62.5833			451	85.1712	451	4.32419	87.5833
452	452	107.373	87.6667	9.549		452	452	108.551	87.6667	5.24654			452	85.2241	452	3.20623	87.6667		452	61.4083	452	3.16222	62.6667			452	85.2431	452	4.32418	87.6667
453	453	107.46	87.75	9.549		453	453	108.622	87.75	5.24643			453	85.3081	453	3.20617	87.75		453	61.4874	453	3.16224	62.75			453	85.3203	453	4.32418	87.75
454	454	107.533	87.8333	9.549		454	454	108.704	87.8333	5.24635			454	85.3903	454	3.20602	87.8333		454	61.5714	454	3.16226	62.8333			454	85.4105	454	4.3242	87.8333
455	455	107.612	87.9167	9.549		455	455	108.792	87.9167	5.24627			455	85.4775	455	3.2059	87.9167		455	61.6454	455	3.1622	62.9167			455	85.4797	455	4.32423	87.9167
456	456	107.699	88	9.549		456	456	108.861	88	5.2462			456	85.5529	456	3.20579	88		456	61.7093	456	3.16216	63			456	85.56	456	4.32421	88
457	457	107.774	88.0833	9.549		457	457	108.945	88.0833	5.24616			457	85.6313	457	3.20569	88.0833		457	61.7952	457	3.16208	63.0833			457	85.6412	457	4.32419	88.0833
458	458	107.859	88.1667	9.549		458	458	109.034	88.1667	5.24611			458	85.7118	458	3.20564	88.1667		458	61.8716	458	3.16199	63.1667			458	85.7221	458	4.32417	88.1667
459	459	107.944	88.25	9.549		459	459	109.118	88.25	5.24608			459	85.7929	459	3.20561	88.25		459	61.9575	459	3.16182	63.25			459	85.8082	459	4.32413	88.25
460	460	108.018	88.3333	9.549		460	460	109.193	88.3333	5.24605			460	85.8674	460	3.20558	88.3333		460	62.0283	460	3.16166	63.3333			460	85.886	460	4.32406	88.3333
461	461	108.103	88.4167	9.549		461	461	109.267	88.4167	5.24604			461	85.9497	461	3.20555	88.4167		461	62.1078	461	3.16149	63.4167			461	85.9702	461	4.32398	88.4167
462	462	108.183	88.5	9.549		462	462	109.352	88.5	5.24603			462	86.0333	462	3.20558	88.5		462	62.1768	462	3.1613	63.5			462	86.0383	462	4.32388	88.5
463	463	108.259	88.5833	9.54901		463	463	109.433	88.5833	5.24602			463	86.1187	463	3.20555	88.5833		463	62.2561	463	3.16108	63.5833			463	86.1177	463	4.32378	88.5833
464	464	108.334	88.6667	9.54904		464	464	109.519	88.6667	5.24601			464	86.1943	464	3.20549	88.6667		464	62.3405	464	3.16096	63.6667			464	86.2093	464	4.32368	88.6667
465	465	108.427	88.75	9.54913		465	465	109.606	88.75	5.246			465	86.2749	465	3.20542	88.75		465	62.4158	465	3.16088	63.75			465	86.2918	465	4.32364	88.75
466	466	108.512	88.8333	9.54924		466	466	109.68	88.8333	5.24601			466	86.3592	466	3.20534	88.8333		466	62.4878	466	3.16083	63.8333			466	86.3707	466	4.32362	88.8333
467	467	108.597	88.9167	9.54935		467	467	109.755	88.9167	5.246			467	86.4305	467	3.20519	88.9167		467	62.5625	467	3.16088	63.9167			467	86.4498	467	4.32359	88.9167
468	468	108.68	89	9.54946		468	468	109.838	89	5.246			468	86.5143	468	3.20511	89		468	62.6477	468	3.1609	64			468	86.5325	468	4.32363	89
469	469	108.759	89.0833	9.54964		469	469	109.914	89.0833	5.24599			469	86.5907	469	3.20508	89.0833		469	62.7171	469	3.16096	64.0833			469	86.6142	469	4.32362	89.0833
470	470	108.838	89.1667	9.54975		470	470	109.996	89.1667	5.24598			470	86.678	470	3.20506	89.1667		470	62.7882	470	3.16106	64.1667			470	86.6905	470	4.32358	89.1667
471	471	108.912	89.25	9.54984		471	471	110.08	89.25	5.24595			471	86.7581	471	3.20507	89.25		471	62.8727	471	3.16122	64.25			471	86.7705	471	4.32354	89.25
472	472	108.991	89.3333	9.54992		472	472	110.164	89.3333	5.2459			472	86.8364	472	3.20507	89.3333		472	62.9473	472	3.16136	64.3333			472	86.8456	472	4.32344	89.3333
473	473	109.075	89.4167	9.54992		473	473	110.247	89.4167	5.24585			473	86.9201	473	3.20505	89.4167		473	63.0234	473	3.16148	64.4167			473	86.9307	473	4.32336	89.4167
474	474	109.16	89.5	9.54995		474	474	110.333	89.5	5.24576			474	87.0058	474	3.20502	89.5		474	63.1057	474	3.1616	64.5			474	87.0114	474	4.32331	89.5
475	475	109.244	89.5833	9.54997		475	475	110.402	89.5833	5.24568			475	87.0759	475	3.20498	89.5833		475	63.1836	475	3.16178	64.5833			475	87.0796	475	4.32327	89.5833
476	476	109.316	89.6667	9.54999		476	476	110.487	89.6667	5.24559			476	87.1634	476	3.20495	89.6667		476	63.2626	476	3.16191	64.6667			476	87.1591	476	4.32325	89.6667
477	477	109.403	89.75	9.54999		477	477	110.569	89.75	5.24551			477	87.24	477	3.20494	89.75		477	63.3378	477	3.16201	64.75			477	87.2466	477	4.32323	89.75
478	478	109.484	89.8333	9.54999		478	478	110.642	89.8333	5.2454			478	87.3286	478	3.20495	89.8333		478	63.4062	478	3.16208	64.8333			478	87.3273	478	4.32321	89.8333
479	479	109.567	89.9167	9.55		479	479	110.732	89.9167	5.24532			479	87.3958	479	3.20495	89.9167		479	63.4954	479	3.16205	64.9167			479	87.4124	479	4.32318	89.9167
480	480	109.645	90	9.55		480	480	110.815	90	5.24525			480	87.4767	480	3.205	90		480	63.5822	480	3.16198	65			480	87.4848	480	4.32319	90
481	481	109.717	90.0833	9.55		481	481	110.897	90.0833	5.24518			481	87.5612	481	3.20509	90.0833		481	63.6559	481	3.16188	65.0833			481	87.572	481	4.32317	90.0833
482	482	109.81	90.1667	9.55		482	482	110.982	90.1667	5.24514			482	87.6382	482	3.20519	90.1667		482	63.7269	482	3.16175	65.1667			482	87.6439	482	4.32314	90.1667
483	483	109.894	90.25	9.55		483	483	111.062	90.25	5.2451			483	87.7163	483	3.20534	90.25		483	63.8063	483	3.16146	65.25			483	87.7279	483	4.32315	90.25
484	484	109.975	90.3333	9.55		484	484	111.14	90.3333	5.24507			484	87.7965	484	3.20545	90.3333		484	63.8906	484	3.1613	65.3333			484	87.8215	484	4.32319	90.3333
485	485	110.055	90.4167	9.55		485	485	111.217	90.4167	5.24504			485	87.8868	485	3.20557	90.4167		485	63.9641	485	3.1612	65.4167			485	87.8937	485	4.32321	90.4167
486	486	110.14	90.5	9.55		486	486	111.299	90.5	5.24504			486	87.9721	486	3.20571	90.5		486	64.0427	486	3.16111	65.5			486	87.9688	486	4.32324	90.5
487	487	110.22	90.5833	9.55		487	487	111.384	90.5833	5.24503			487	88.0499	487	3.20581	90.5833		487	64.1211	487	3.16108	65.5833			487	88.0531	487	4.32326	90.5833
488	488	110.307	90.6667	9.55		488	488	111.476	90.6667	5.24502			488	88.1224	488	3.2059	90.6667		488	64.2	488	3.16105	65.6667			488	88.1285	488	4.32326	90.6667
489	489	110.392	90.75	9.55		489	489	111.546	90.75	5.24501			489	88.2078	489	3.20597	90.75		489	64.2778	489	3.16105	65.75			489	88.2179	489	4.32327	90.75
490	490	110.461	90.8333	9.55		490	490	111.635	90.8333	5.24501			490	88.276	490	3.20603	90.8333		490	64.3595	490	3.16108	65.8333			490	88.2984	490	4.32326	90.8333
491	491	110.539	90.9167	9.55		491	491	111.71	90.9167	5.24501			491	88.3611	491	3.20606	90.9167		491	64.4393	491	3.16123	65.9167			491	88.3817	491	4.32324	90.9167
492	492	110.618	91	9.55		492	492	111.791	91	5.245			492	88.4523	492	3.20613	91		492	64.5095	492	3.16135	66			492	88.4487	492	4.32322	91
493	493	110.686	91.0833	9.55		493	493	111.875	91.0833	5.245			493	88.5264	493	3.20623	91.0833		493	64.5911	493	3.16146	66.0833			493	88.5266	493	4.32316	91.0833
494	494	110.79	91.1667	9.55		494	494	111.961	91.1667	5.24499			494	88.601	494	3.20634	91.1667		494	64.6641	494	3.16159	66.1667			494	88.6141	494	4.32316	91.1667
495	495	110.867	91.25	9.55		495	495	112.034	91.25	5.24497			495	88.6899	495	3.20643	91.25		495	64.7457	495	3.16182	66.25			495	88.6916	495	4.32319	91.25
496	496	110.953	91.3333	9.55001		496	496	112.119	91.3333	5.24494			496	88.7668	496	3.2065	91.3333		496	64.8193	496	3.162	66.3333			496	88.7756	496	4.32323	91.3333
497	497	111.026	91.4167	9.55006		497	497	112.202	91.4167	5.2449			497	88.8482	497	3.20654	91.4167		497	64.9069	497	3.16215	66.4167			497	88.8459	497	4.3233	91.4167
498	498	111.103	91.5	9.55017		498	498	112.286	91.5	5.24485			498	88.9276	498	3.20656	91.5		498	64.9824	498	3.16228	66.5			498	88.9291	498	4.32333	91.5
499	499	111.19	91.5833	9.55029		499	499	112.358	91.5833	5.24475			499	89.0116	499	3.20648	91.5833		499	65.0605	499	3.16236	66.5833			499	88.9967	499	4.32335	91.5833
500	500	111.268	91.6667	9.5504		500	500	112.445	91.6667	5.24466			500	89.0874	500	3.2064	91.6667		500	65.1401	500	3.16246	66.6667			500	89.0867	500	4.32337	91.6667
501	501	111.36	91.75	9.55051		501	501	112.528	91.75	5.24457			501	89.1677	501	3.20632	91.75		501	65.2114	501	3.16254	66.75			501	89.1714	501	4.32337	91.75
502	502	111.431	91.8333	9.55068		502	502	112.606	91.8333	5.24448			502	89.2371	502	3.20624	91.8333		502	65.2949	502	3.16261	66.8333			502	89.2558	502	4.32336	91.8333
503	503	111.511	91.9167	9.55079		503	503	112.698	91.9167	5.24437			503	89.3276	503	3.20611	91.9167		503	65.379	503	3.16257	66.9167			503	89.3245	503	4.32332	91.9167
504	504	111.595	92	9.55087		504	504	112.774	92	5.24429			504	89.4053	504	3.20601	92		504	65.4513	504	3.16255	67			504	89.4051	504	4.32327	92
505	505	111.68	92.0833	9.55095		505	505	112.857	92.0833	5.24422			505	89.4838	505	3.20592	92.0833		505	65.522	505	3.1625	67.0833			505	89.4937	505	4.32317	92.0833
506	506	111.772	92.1667	9.55094		506	506	112.933	92.1667	5.24415			506	89.5693	506	3.20582	92.1667		506	65.6039	506	3.16243	67.1667			506	89.5657	506	4.32306	92.1667
507	507	111.843	92.25	9.55096		507	507	113.007	92.25	5.24413			507	89.6457	507	3.20576	92.25		507	65.6859	507	3.16227	67.25			507	89.6506	507	4.32295	92.25
508	508	111.932	92.3333	9.55098		508	508	113.092	92.3333	5.24409			508	89.7267	508	3.20566	92.3333		508	65.7695	508	3.16215	67.3333			508	89.7246	508	4.32286	92.3333
509	509	112.015	92.4167	9.551		509	509	113.173	92.4167	5.24406			509	89.8124	509	3.20554	92.4167		509	65.8427	509	3.16208	67.4167			509	89.8039	509	4.32277	92.4167
510	510	112.086	92.5	9.55099		510	510	113.249	92.5	5.24404			510	89.8868	510	3.20541	92.5		510	65.911	510	3.16203	67.5			510	89.8883	510	4.32271	92.5
511	511	112.171	92.5833	9.55099		511	511	113.327	92.5833	5.24403			511	89.9698	511	3.20523	92.5833		511	65.9936	511	3.16196	67.5833			511	89.973	511	4.32265	92.5833
512	512	112.255	92.6667	9.551		512	512	113.416	92.6667	5.24403			512	90.0406	512	3.20507	92.6667		512	66.0797	512	3.16191	67.6667			512	90.0516	512	4.3226	92.6667
513	513	112.328	92.75	9.551		513	513	113.499	92.75	5.24402			513	90.1356	513	3.20492	92.75		513	66.1484	513	3.16186	67.75			513	90.1312	513	4.32261	92.75
514	514	112.413	92.8333	9.551		514	514	113.573	92.8333	5.24401			514	90.2096	514	3.20478	92.8333		514	66.2338	514	3.16179	67.8333			514	90.2136	514	4.32256	92.8333
515	515	112.492	92.9167	9.551		515	515	113.658	92.9167	5.24401			515	90.2945	515	3.20464	92.9167		515	66.3081	515	3.16179	67.9167			515	90.2965	515	4.32251	92.9167
516	516	112.564	93	9.551		516	516	113.75	93	5.24401			516	90.3787	516	3.20452	93		516	66.3953	516	3.16179	68			516	90.3742	516	4.32245	93
517	517	112.665	93.0833	9.551		517	517	113.829	93.0833	5.244			517	90.4428	517	3.20444	93.0833		517	66.4696	517	3.16177	68.0833			517	90.4546	517	4.32235	93.0833
518	518	112.735	93.1667	9.551		518	518	113.907	93.1667	5.244			518	90.5337	518	3.20439	93.1667		518	66.5513	518	3.16175	68.1667			518	90.5382	518	4.32229	93.1667
519	519	112.821	93.25	9.551		519	519	113.987	93.25	5.244			519	90.6142	519	3.20446	93.25		519	66.6244	519	3.1617	68.25			519	90.6162	519	4.32229	93.25
520	520	112.9	93.3333	9.551		520	520	114.063	93.3333	5.244			520	90.7014	520	3.20451	93.3333		520	66.7002	520	3.16165	68.3333			520	90.7023	520	4.32233	93.3333
521	521	112.992	93.4167	9.551		521	521	114.149	93.4167	5.24401			521	90.7736	521	3.20456	93.4167		521	66.7833	521	3.16161	68.4167			521	90.7757	521	4.32242	93.4167
522	522	113.067	93.5	9.55101		522	522	114.233	93.5	5.24404			522	90.8547	522	3.20461	93.5		522	66.8555	522	3.16158	68.5			522	90.8501	522	4.32249	93.5
523	523	113.151	93.5833	9.55104		523	523	114.319	93.5833	5.24401			523	90.9333	523	3.20476	93.5833		523	66.9419	523	3.1615	68.5833			523	90.9329	523	4.32255	93.5833
524	524	113.236	93.6667	9.5511		524	524	114.393	93.6667	5.24397			524	91.0118	524	3.20488	93.6667		524	67.013	524	3.16142	68.6667			524	91.0097	524	4.3226	93.6667
525	525	113.31	93.75	9.55115		525	525	114.478	93.75	5.24394			525	91.099	525	3.20498	93.75		525	67.0903	525	3.16133	68.75			525	91.0951	525	4.32265	93.75
526	526	113.393	93.8333	9.55117		526	526	114.557	93.8333	5.24394			526	91.1785	526	3.20507	93.8333		526	67.1638	526	3.16123	68.8333			526	91.1706	526	4.32266	93.8333
527	527	113.482	93.9167	9.55122		527	527	114.634	93.9167	5.2439			527	91.254	527	3.20511	93.9167		527	67.2457	527	3.1611	68.9167			527	91.2612	527	4.32266	93.9167
528	528	113.575	94	9.55128		528	528	114.714	94	5.24387			528	91.3387	528	3.20513	94		528	67.3285	528	3.16096	69			528	91.34	528	4.32266	94
529	529	113.643	94.0833	9.55137		529	529	114.794	94.0833	5.2438			529	91.4257	529	3.20513	94.0833		529	67.4143	529	3.16081	69.0833			529	91.4321	529	4.32263	94.0833
530	530	113.714	94.1667	9.55147		530	530	114.877	94.1667	5.24373			530	91.4989	530	3.2051	94.1667		530	67.4846	530	3.16066	69.1667			530	91.5074	530	4.32262	94.1667
531	531	113.807	94.25	9.55154		531	531	114.945	94.25	5.24374			531	91.5746	531	3.20504	94.25		531	67.5676	531	3.1605	69.25			531	91.578	531	4.3226	94.25
532	532	113.898	94.3333	9.55162		532	532	115.039	94.3333	5.24377			532	91.6522	532	3.20504	94.3333		532	67.6461	532	3.16041	69.3333			532	91.6609	532	4.32257	94.3333
533	533	113.965	94.4167	9.5517		533	533	115.122	94.4167	5.2438			533	91.7325	533	3.20504	94.4167		533	67.7243	533	3.16033	69.4167			533	91.7431	533	4.32254	94.4167
534	534	114.052	94.5	9.55177		534	534	115.204	94.5	5.24384			534	91.8133	534	3.20503	94.5		534	67.8023	534	3.16026	69.5			534	91.8209	534	4.32247	94.5
535	535	114.147	94.5833	9.55184		535	535	115.273	94.5833	5.24391			535	91.8964	535	3.20503	94.5833		535	67.8769	535	3.16025	69.5833			535	91.9006	535	4.32237	94.5833
536	536	114.218	94.6667	9.5519		536	536	115.358	94.6667	5.24394			536	91.9746	536	3.20501	94.6667		536	67.9573	536	3.16019	69.6667			536	91.9918	536	4.32226	94.6667
537	537	114.302	94.75	9.55194		537	537	115.443	94.75	5.24394			537	92.0634	537	3.20501	94.75		537	68.0316	537	3.16013	69.75			537	92.0591	537	4.32205	94.75
538	538	114.372	94.8333	9.55198		538	538	115.527	94.8333	5.24393			538	92.1404	538	3.20503	94.8333		538	68.1135	538	3.16008	69.8333			538	92.149	538	4.32189	94.8333
539	539	114.469	94.9167	9.55197		539	539	115.604	94.9167	5.24386			539	92.2184	539	3.20501	94.9167		539	68.1847	539	3.16007	69.9167			539	92.2153	539	4.32173	94.9167
540	540	114.541	95	9.55198		540	540	115.686	95	5.24382			540	92.3029	540	3.205	95		540	68.2682	540	3.16006	70			540	92.3015	540	4.32156	95
541	541	114.629	95.0833	9.55199		541	541	115.771	95.0833	5.24378			541	92.3804	541	3.20497	95.0833		541	68.3503	541	3.16006	70.0833			541	92.3834	541	4.32139	95.0833
542	542	114.718	95.1667	9.552		542	542	115.847	95.1667	5.24374			542	92.4689	542	3.20494	95.1667		542	68.4384	542	3.16006	70.1667			542	92.4606	542	4.32122	95.1667
543	543	114.794	95.25	9.552		543	543	115.936	95.25	5.24369			543	92.5413	543	3.20488	95.25		543	68.515	543	3.16012	70.25			543	92.5457	543	4.32107	95.25
544	544	114.866	95.3333	9.552		544	544	116.02	95.3333	5.24366			544	92.6254	544	3.20483	95.3333		544	68.5999	544	3.16018	70.3333			544	92.6323	544	4.32097	95.3333
545	545	114.953	95.4167	9.552		545	545	116.113	95.4167	5.24364			545	92.6976	545	3.2048	95.4167		545	68.6696	545	3.16025	70.4167			545	92.707	545	4.32091	95.4167
546	546	115.028	95.5	9.552		546	546	116.185	95.5	5.24362			546	92.7869	546	3.2048	95.5		546	68.7542	546	3.16032	70.5			546	92.779	546	4.32092	95.5
547	547	115.127	95.5833	9.552		547	547	116.27	95.5833	5.24362			547	92.8611	547	3.2048	95.5833		547	68.8304	547	3.16037	70.5833			547	92.8729	547	4.32094	95.5833
548	548	115.199	95.6667	9.552		548	548	116.339	95.6667	5.24361			548	92.94	548	3.20482	95.6667		548	68.904	548	3.1604	70.6667			548	92.952	548	4.32099	95.6667
549	549	115.288	95.75	9.552		549	549	116.427	95.75	5.24359			549	93.0304	549	3.20483	95.75		549	68.9765	549	3.16041	70.75			549	93.0232	549	4.32108	95.75
550	550	115.367	95.8333	9.552		550	550	116.51	95.8333	5.24357			550	93.1086	550	3.20483	95.8333		550	69.0596	550	3.1604	70.8333			550	93.111	550	4.32126	95.8333
551	551	115.454	95.9167	9.552		551	551	116.595	95.9167	5.24354			551	93.192	551	3.20486	95.9167		551	69.1367	551	3.16035	70.9167			551	93.1841	551	4.32136	95.9167
552	552	115.532	96	9.552		552	552	116.682	96	5.24352			552	93.269	552	3.20484	96		552	69.215	552	3.16034	71			552	93.2553	552	4.32142	96
553	553	115.61	96.0833	9.552		553	553	116.755	96.0833	5.24349			553	93.3563	553	3.20478	96.0833		553	69.2956	553	3.16036	71.0833			553	93.3364	553	4.32146	96.0833
554	554	115.684	96.1667	9.552		554	554	116.836	96.1667	5.24345			554	93.4308	554	3.2047	96.1667		554	69.3847	554	3.16039	71.1667			554	93.4313	554	4.32149	96.1667
555	555	115.781	96.25	9.552		555	555	116.922	96.25	5.2434			555	93.5073	555	3.20451	96.25		555	69.4609	555	3.16042	71.25			555	93.5102	555	4.32154	96.25
556	556	115.86	96.3333	9.552		556	556	117.002	96.3333	5.24334			556	93.5867	556	3.20436	96.3333		556	69.5361	556	3.16043	71.3333			556	93.5859	556	4.32157	96.3333
557	557	115.925	96.4167	9.55201		557	557	117.084	96.4167	5.24329			557	93.6743	557	3.2042	96.4167		557	69.6122	557	3.16043	71.4167			557	93.6701	557	4.32158	96.4167
558	558	116.006	96.5	9.55205		558	558	117.165	96.5	5.24324			558	93.7475	558	3.20405	96.5		558	69.6922	558	3.1604	71.5			558	93.7589	558	4.32155	96.5
559	559	116.092	96.5833	9.55215		559	559	117.242	96.5833	5.24318			559	93.8397	559	3.20386	96.5833		559	69.7693	559	3.16039	71.5833			559	93.8385	559	4.32152	96.5833
560	560	116.171	96.6667	9.55226		560	560	117.327	96.6667	5.24313			560	93.9182	560	3.2037	96.6667		560	69.8603	560	3.16041	71.6667			560	93.9122	560	4.32148	96.6667
561	561	116.249	96.75	9.55237		561	561	117.413	96.75	5.2431			561	93.988	561	3.20357	96.75		561	69.9325	561	3.16042	71.75			561	93.9986	561	4.32143	96.75
562	562	116.347	96.8333	9.55248		562	562	117.496	96.8333	5.24307			562	94.0744	562	3.20347	96.8333		562	70.0063	562	3.16042	71.8333			562	94.074	562	4.32133	96.8333
563	563	116.421	96.9167	9.55266		563	563	117.566	96.9167	5.24305			563	94.1582	563	3.20349	96.9167		563	70.0835	563	3.1605	71.9167			563	94.1565	563	4.32128	96.9167
564	564	116.5	97	9.55277		564	564	117.65	97	5.24306			564	94.2382	564	3.20352	97		564	70.1625	564	3.16058	72			564	94.2429	564	4.32128	97
565	565	116.582	97.0833	9.55286		565	565	117.732	97.0833	5.24305			565	94.3199	565	3.20359	97.0833		565	70.2442	565	3.16065	72.0833			565	94.3299	565	4.32131	97.0833
566	566	116.663	97.1667	9.55293		566	566	117.814	97.1667	5.24304			566	94.3988	566	3.20369	97.1667		566	70.3274	566	3.16071	72.1667			566	94.3954	566	4.32139	97.1667
567	567	116.754	97.25	9.55293		567	567	117.893	97.25	5.24303			567	94.4818	567	3.20394	97.25		567	70.4012	567	3.16077	72.25			567	94.4709	567	4.32143	97.25
568	568	116.839	97.3333	9.55295		568	568	117.975	97.3333	5.24303			568	94.5623	568	3.20408	97.3333		568	70.4803	568	3.16079	72.3333			568	94.554	568	4.32147	97.3333
569	569	116.901	97.4167	9.55297		569	569	118.048	97.4167	5.24302			569	94.6443	569	3.20418	97.4167		569	70.5537	569	3.16077	72.4167			569	94.6376	569	4.32148	97.4167
570	570	116.987	97.5	9.55299		570	570	118.137	97.5	5.243			570	94.7326	570	3.20426	97.5		570	70.6366	570	3.16074	72.5			570	94.7146	570	4.32148	97.5
571	571	117.075	97.5833	9.55299		571	571	118.212	97.5833	5.24297			571	94.8105	571	3.20423	97.5833		571	70.712	571	3.1606	72.5833			571	94.8057	571	4.32144	97.5833
572	572	117.179	97.6667	9.55299		572	572	118.302	97.6667	5.24293			572	94.8828	572	3.20419	97.6667		572	70.7993	572	3.16052	72.6667			572	94.8828	572	4.32141	97.6667
573	573	117.228	97.75	9.553		573	573	118.382	97.75	5.24287			573	94.97	573	3.20414	97.75		573	70.8765	573	3.16047	72.75			573	94.9618	573	4.32141	97.75
574	574	117.315	97.8333	9.553		574	574	118.47	97.8333	5.24281			574	95.0499	574	3.20409	97.8333		574	70.9459	574	3.16045	72.8333			574	95.0525	574	4.32133	97.8333
575	575	117.384	97.9167	9.553		575	575	118.549	97.9167	5.24274			575	95.1331	575	3.20399	97.9167		575	71.0268	575	3.16042	72.9167			575	95.121	575	4.32129	97.9167
576	576	117.471	98	9.553		576	576	118.633	98	5.24262			576	95.2158	576	3.20395	98		576	71.1117	576	3.16039	73			576	95.2086	576	4.32126	98
577	577	117.564	98.0833	9.553		577	577	118.71	98.0833	5.24253			577	95.298	577	3.20395	98.0833		577	71.1886	577	3.16038	73.0833			577	95.2854	577	4.32125	98.0833
578	578	117.649	98.1667	9.553		578	578	118.792	98.1667	5.24244			578	95.3777	578	3.20398	98.1667		578	71.2625	578	3.1604	73.1667			578	95.3605	578	4.32134	98.1667
579	579	117.734	98.25	9.553		579	579	118.862	98.25	5.24236			579	95.4518	579	3.20418	98.25		579	71.3543	579	3.16051	73.25			579	95.4353	579	4.32141	98.25
580	580	117.793	98.3333	9.553		580	580	118.944	98.3333	5.24228			580	95.5361	580	3.20431	98.3333		580	71.4348	580	3.1606	73.3333			580	95.5285	580	4.32148	98.3333
581	581	117.891	98.4167	9.553		581	581	119.028	98.4167	5.24222			581	95.6165	581	3.20443	98.4167		581	71.5145	581	3.16068	73.4167			581	95.6074	581	4.32155	98.4167
582	582	117.969	98.5	9.553		582	582	119.112	98.5	5.24216			582	95.6963	582	3.20453	98.5		582	71.5917	582	3.16076	73.5			582	95.6881	582	4.32165	98.5
583	583	118.058	98.5833	9.553		583	583	119.181	98.5833	5.24211			583	95.7764	583	3.20465	98.5833		583	71.6683	583	3.16089	73.5833			583	95.7743	583	4.32169	98.5833
584	584	118.123	98.6667	9.553		584	584	119.267	98.6667	5.24209			584	95.8585	584	3.2047	98.6667		584	71.7509	584	3.16096	73.6667			584	95.8489	584	4.3217	98.6667
585	585	118.214	98.75	9.55301		585	585	119.35	98.75	5.24207			585	95.9413	585	3.2047	98.75		585	71.828	585	3.16102	73.75			585	95.938	585	4.32168	98.75
586	586	118.291	98.8333	9.55304		586	586	119.427	98.8333	5.24204			586	96.0184	586	3.20468	98.8333		586	71.8999	586	3.16107	73.8333			586	96.0193	586	4.32155	98.8333
587	587	118.391	98.9167	9.55314		587	587	119.521	98.9167	5.24202			587	96.094	587	3.2045	98.9167		587	71.9797	587	3.16106	73.9167			587	96.0995	587	4.32143	98.9167
588	588	118.46	99	9.55325		588	588	119.592	99	5.24202			588	96.1844	588	3.20437	99		588	72.0528	588	3.16107	74			588	96.1769	588	4.32132	99
589	589	118.551	99.0833	9.55336		589	589	119.678	99.0833	5.24202			589	96.2689	589	3.20426	99.0833		589	72.1429	589	3.16108	74.0833			589	96.261	589	4.32121	99.0833
590	590	118.615	99.1667	9.55347		590	590	119.763	99.1667	5.24201			590	96.3433	590	3.20416	99.1667		590	72.225	590	3.1611	74.1667			590	96.3299	590	4.32112	99.1667
591	591	118.715	99.25	9.55358		591	591	119.85	99.25	5.242			591	96.4259	591	3.20409	99.25		591	72.2986	591	3.16116	74.25			591	96.4001	591	4.32108	99.25
592	592	118.787	99.3333	9.55372		592	592	119.936	99.3333	5.24201			592	96.5023	592	3.20404	99.3333		592	72.3724	592	3.16121	74.3333			592	96.492	592	4.32106	99.3333
593	593	118.874	99.4167	9.55382		593	593	120.002	99.4167	5.242			593	96.5947	593	3.20402	99.4167		593	72.4675	593	3.16125	74.4167			593	96.5803	593	4.32103	99.4167
594	594	118.942	99.5	9.55389		594	594	120.083	99.5	5.242			594	96.6631	594	3.20402	99.5		594	72.5504	594	3.16131	74.5			594	96.6583	594	4.32109	99.5
595	595	119.032	99.5833	9.55395		595	595	120.165	99.5833	5.242			595	96.7511	595	3.20417	99.5833		595	72.6221	595	3.16138	74.5833			595	96.7416	595	4.32109	99.5833
596	596	119.122	99.6667	9.55394		596	596	120.249	99.6667	5.24199			596	96.8272	596	3.20426	99.6667		596	72.6991	596	3.1614	74.6667			596	96.8235	596	4.32111	99.6667
597	597	119.181	99.75	9.55396		597	597	120.332	99.75	5.24198			597	96.9214	597	3.20432	99.75		597	72.7777	597	3.16137	74.75			597	96.9025	597	4.32114	99.75
598	598	119.261	99.8333	9.55398		598	598	120.4	99.8333	5.24195			598	96.991	598	3.20437	99.8333		598	72.8537	598	3.16131	74.8333			598	96.9845	598	4.32114	99.8333
599	599	119.355	99.9167	9.554		599	599	120.488	99.9167	5.24191			599	97.0735	599	3.20438	99.9167		599	72.9356	599	3.16114	74.9167			599	97.0657	599	4.32114	99.9167
600	600	119.431	100	9.55399		600	600	120.574	100	5.24184			600	97.1566	600	3.20436	100		600	73.0182	600	3.161	75			600	97.1507	600	4.32112	100
601	601	119.507	100.083	9.55399		601	601	120.646	100.083	5.24177			601	97.2262	601	3.20431	100.083		601	73.0878	601	3.16087	75.0833			601	97.222	601	4.32109	100.083
602	602	119.606	100.167	9.554		602	602	120.735	100.167	5.24168			602	97.3161	602	3.20423	100.167		602	73.161	602	3.16076	75.1667			602	97.306	602	4.32103	100.167
603	603	119.67	100.25	9.554		603	603	120.819	100.25	5.2416			603	97.3902	603	3.20404	100.25		603	73.2502	603	3.16065	75.25			603	97.3851	603	4.32098	100.25
604	604	119.768	100.333	9.554		604	604	120.892	100.333	5.24148			604	97.4769	604	3.2039	100.333		604	73.3257	604	3.16055	75.3333			604	97.4663	604	4.32096	100.333
605	605	119.857	100.417	9.554		605	605	120.972	100.417	5.24139			605	97.5548	605	3.20376	100.417		605	73.4015	605	3.16045	75.4167			605	97.5402	605	4.32096	100.417
606	606	119.919	100.5	9.554		606	606	121.051	100.5	5.24131			606	97.6253	606	3.20362	100.5		606	73.4872	606	3.16035	75.5			606	97.628	606	4.32093	100.5
607	607	120.019	100.583	9.554		607	607	121.144	100.583	5.24123			607	97.7113	607	3.20355	100.583		607	73.5586	607	3.16029	75.5833			607	97.7108	607	4.32092	100.583
608	608	120.092	100.667	9.554		608	608	121.219	100.667	5.24118			608	97.8013	608	3.20352	100.667		608	73.6356	608	3.1602	75.6667			608	97.7943	608	4.32092	100.667
609	609	120.178	100.75	9.554		609	609	121.306	100.75	5.24113			609	97.8846	609	3.20351	100.75		609	73.7134	609	3.16014	75.75			609	97.8782	609	4.32091	100.75
610	610	120.264	100.833	9.554		610	610	121.391	100.833	5.24109			610	97.9596	610	3.2035	100.833		610	73.7969	610	3.16011	75.8333			610	97.9423	610	4.32091	100.833
611	611	120.339	100.917	9.554		611	611	121.466	100.917	5.24106			611	98.0328	611	3.20359	100.917		611	73.8815	611	3.16005	75.9167			611	98.0208	611	4.32088	100.917
612	612	120.416	101	9.554		612	612	121.558	101	5.24105			612	98.1225	612	3.2036	101		612	73.9673	612	3.16002	76			612	98.11	612	4.32083	101
613	613	120.506	101.083	9.554		613	613	121.634	101.083	5.24104			613	98.2077	613	3.20358	101.083		613	74.0428	613	3.15998	76.0833			613	98.1877	613	4.32077	101.083
614	614	120.579	101.167	9.554		614	614	121.711	101.167	5.24102			614	98.2925	614	3.20356	101.167		614	74.1122	614	3.15995	76.1667			614	98.2712	614	4.32064	101.167
615	615	120.662	101.25	9.554		615	615	121.795	101.25	5.24101			615	98.3689	615	3.20345	101.25		615	74.2	615	3.15999	76.25			615	98.36	615	4.32054	101.25
616	616	120.745	101.333	9.55401		616	616	121.874	101.333	5.24106			616	98.4497	616	3.20337	101.333		616	74.2801	616	3.16003	76.3333			616	98.4339	616	4.32045	101.333
617	617	120.827	101.417	9.55404		617	617	121.961	101.417	5.24115			617	98.5326	617	3.20328	101.417		617	74.3616	617	3.16007	76.4167			617	98.5172	617	4.32037	101.417
618	618	120.908	101.5	9.55412		618	618	122.033	101.5	5.24125			618	98.6175	618	3.2032	101.5		618	74.4296	618	3.16011	76.5			618	98.593	618	4.32034	101.5
619	619	120.99	101.583	9.5542		619	619	122.12	101.583	5.24135			619	98.6889	619	3.20313	101.583		619	74.512	619	3.16016	76.5833			619	98.6758	619	4.32031	101.583
620	620	121.074	101.667	9.55427		620	620	122.2	101.667	5.24152			620	98.7704	620	3.20308	101.667		620	74.5911	620	3.16019	76.6667			620	98.7507	620	4.32028	101.667
621	621	121.153	101.75	9.55428		621	621	122.271	101.75	5.24162			621	98.859	621	3.20304	101.75		621	74.675	621	3.16021	76.75			621	98.8392	621	4.32024	101.75
622	622	121.243	101.833	9.55428		622	622	122.359	101.833	5.24168			622	98.9367	622	3.20299	101.833		622	74.7503	622	3.16022	76.8333			622	98.9225	622	4.32023	101.833
623	623	121.324	101.917	9.5543		623	623	122.442	101.917	5.24173			623	99.0239	623	3.20294	101.917		623	74.8236	623	3.16019	76.9167			623	99.0002	623	4.32017	101.917
624	624	121.397	102	9.55431		624	624	122.527	102	5.24168			624	99.0937	624	3.20291	102		624	74.8958	624	3.16017	77			624	99.0815	624	4.32009	102
625	625	121.487	102.083	9.55438		625	625	122.607	102.083	5.24165			625	99.1769	625	3.20284	102.083		625	74.9649	625	3.16014	77.0833			625	99.1635	625	4.32	102.083
626	626	121.57	102.167	9.55447		626	626	122.687	102.167	5.2416			626	99.258	626	3.20278	102.167		626	75.0627	626	3.16011	77.1667			626	99.2433	626	4.31989	102.167
627	627	121.657	102.25	9.5546		627	627	122.777	102.25	5.24154			627	99.3378	627	3.20274	102.25		627	75.1386	627	3.1601	77.25			627	99.3209	627	4.31985	102.25
628	628	121.733	102.333	9.55486		628	628	122.859	102.333	5.24147			628	99.4164	628	3.2027	102.333		628	75.2195	628	3.16012	77.3333			628	99.4165	628	4.31984	102.333
629	629	121.821	102.417	9.55501		629	629	122.937	102.417	5.24135			629	99.5031	629	3.2027	102.417		629	75.3054	629	3.16013	77.4167			629	99.4806	629	4.31984	102.417
630	630	121.897	102.5	9.55508		630	630	123.015	102.5	5.24127			630	99.5771	630	3.20271	102.5		630	75.3905	630	3.16013	77.5			630	99.5625	630	4.31992	102.5
631	631	121.972	102.583	9.55511		631	631	123.1	102.583	5.24121			631	99.6563	631	3.20275	102.583		631	75.4641	631	3.16019	77.5833			631	99.6504	631	4.31995	102.583
632	632	122.052	102.667	9.55507		632	632	123.172	102.667	5.24114			632	99.7411	632	3.20295	102.667		632	75.5471	632	3.16022	77.6667			632	99.7242	632	4.31997	102.667
633	633	122.141	102.75	9.55506		633	633	123.258	102.75	5.24112			633	99.8241	633	3.20309	102.75		633	75.6247	633	3.16023	77.75			633	99.7994	633	4.31999	102.75
634	634	122.224	102.833	9.55506		634	634	123.339	102.833	5.24109			634	99.9024	634	3.2032	102.833		634	75.6977	634	3.16022	77.8333			634	99.879	634	4.32004	102.833
635	635	122.303	102.917	9.55505		635	635	123.417	102.917	5.24106			635	99.9779	635	3.2033	102.917		635	75.7849	635	3.16021	77.9167			635	99.9617	635	4.32009	102.917
636	636	122.389	103	9.55498		636	636	123.499	103	5.24103			636	100.058	636	3.2034	103		636	75.8554	636	3.1602	78			636	100.054	636	4.32013	103
637	637	122.469	103.083	9.55496		637	637	123.58	103.083	5.24103			637	100.149	637	3.20345	103.083		637	75.9477	637	3.16018	78.0833			637	100.123	637	4.32016	103.083
638	638	122.56	103.167	9.55495		638	638	123.653	103.167	5.24102			638	100.224	638	3.20346	103.167		638	76.0318	638	3.16014	78.1667			638	100.211	638	4.32017	103.167
639	639	122.633	103.25	9.55494		639	639	123.739	103.25	5.24101			639	100.312	639	3.20345	103.25		639	76.1051	639	3.16006	78.25			639	100.29	639	4.32017	103.25
640	640	122.718	103.333	9.55497		640	640	123.82	103.333	5.24101			640	100.403	640	3.20336	103.333		640	76.1832	640	3.15997	78.3333			640	100.368	640	4.32015	103.333
641	641	122.788	103.417	9.55498		641	641	123.901	103.417	5.24101			641	100.478	641	3.20334	103.417		641	76.2696	641	3.15987	78.4167			641	100.46	641	4.32014	103.417
642	642	122.884	103.5	9.55499		642	642	123.984	103.5	5.241			642	100.554	642	3.20335	103.5		642	76.3419	642	3.15979	78.5			642	100.537	642	4.32016	103.5
643	643	122.953	103.583	9.55501		643	643	124.078	103.583	5.241			643	100.635	643	3.20335	103.583		643	76.4258	643	3.15971	78.5833			643	100.62	643	4.32014	103.583
644	644	123.04	103.667	9.55508		644	644	124.163	103.667	5.241			644	100.715	644	3.20337	103.667		644	76.4979	644	3.15966	78.6667			644	100.707	644	4.32015	103.667
645	645	123.132	103.75	9.55518		645	645	124.233	103.75	5.24099			645	100.795	645	3.20335	103.75		645	76.5718	645	3.1596	78.75			645	100.786	645	4.32015	103.75
646	646	123.212	103.833	9.55528		646	646	124.319	103.833	5.24098			646	100.88	646	3.20332	103.833		646	76.6583	646	3.15955	78.8333			646	100.863	646	4.32015	103.833
647	647	123.275	103.917	9.55538		647	647	124.393	103.917	5.24096			647	100.958	647	3.20328	103.917		647	76.7365	647	3.15956	78.9167			647	100.946	647	4.32015	103.917
648	648	123.368	104	9.55554		648	648	124.475	104	5.24092			648	101.044	648	3.20318	104		648	76.8102	648	3.15953	79			648	101.025	648	4.32012	104
649	649	123.452	104.083	9.55565		649	649	124.562	104.083	5.24085			649	101.132	649	3.2031	104.083		649	76.897	649	3.15952	79.0833			649	101.113	649	4.32007	104.083
650	650	123.531	104.167	9.55573		650	650	124.633	104.167	5.24078			650	101.201	650	3.20301	104.167		650	76.9665	650	3.15955	79.1667			650	101.205	650	4.32001	104.167
651	651	123.606	104.25	9.55581		651	651	124.719	104.25	5.24071			651	101.282	651	3.20291	104.25		651	77.0581	651	3.15957	79.25			651	101.275	651	4.31987	104.25
652	652	123.691	104.333	9.55582		652	652	124.797	104.333	5.24062			652	101.373	652	3.20285	104.333		652	77.1301	652	3.15962	79.3333			652	101.355	652	4.31977	104.333
653	653	123.779	104.417	9.55584		653	653	124.886	104.417	5.24051			653	101.449	653	3.20283	104.417		653	77.207	653	3.15969	79.4167			653	101.431	653	4.3197	104.417
654	654	123.863	104.5	9.55587		654	654	124.965	104.5	5.24042			654	101.537	654	3.20283	104.5		654	77.2828	654	3.15978	79.5			654	101.516	654	4.31965	104.5
655	655	123.951	104.583	9.55589		655	655	125.043	104.583	5.24034			655	101.612	655	3.20282	104.583		655	77.3671	655	3.15995	79.5833			655	101.59	655	4.31966	104.583
656	656	124.021	104.667	9.5559		656	656	125.125	104.667	5.24026			656	101.691	656	3.20289	104.667		656	77.4641	656	3.16004	79.6667			656	101.669	656	4.31966	104.667
657	657	124.105	104.75	9.55589		657	657	125.199	104.75	5.24021			657	101.777	657	3.2029	104.75		657	77.5388	657	3.1601	79.75			657	101.747	657	4.31966	104.75
658	658	124.183	104.833	9.5559		658	658	125.29	104.833	5.24016			658	101.86	658	3.2029	104.833		658	77.6175	658	3.16013	79.8333			658	101.829	658	4.31965	104.833
659	659	124.267	104.917	9.5559		659	659	125.37	104.917	5.24011			659	101.938	659	3.20291	104.917		659	77.7024	659	3.16007	79.9167			659	101.909	659	4.31968	104.917
660	660	124.349	105	9.5559		660	660	125.461	105	5.24007			660	102.02	660	3.20292	105		660	77.7898	660	3.16002	80			660	101.993	660	4.31966	105
661	661	124.436	105.083	9.5559		661	661	125.538	105.083	5.24006			661	102.099	661	3.20294	105.083		661	77.8603	661	3.15994	80.0833			661	102.074	661	4.3196	105.083
662	662	124.509	105.167	9.5559		662	662	125.622	105.167	5.24005			662	102.178	662	3.20294	105.167		662	77.9501	662	3.15984	80.1667			662	102.159	662	4.31953	105.167
663	663	124.598	105.25	9.5559		663	663	125.698	105.25	5.24003			663	102.265	663	3.20293	105.25		663	78.0296	663	3.15963	80.25			663	102.239	663	4.31942	105.25
664	664	124.683	105.333	9.5559		664	664	125.78	105.333	5.24002			664	102.337	664	3.20292	105.333		664	78.1077	664	3.15949	80.3333			664	102.31	664	4.31939	105.333
665	665	124.773	105.417	9.5559		665	665	125.864	105.417	5.24002			665	102.422	665	3.20287	105.417		665	78.185	665	3.15939	80.4167			665	102.399	665	4.31936	105.417
666	666	124.847	105.5	9.5559		666	666	125.944	105.5	5.24001			666	102.495	666	3.2028	105.5		666	78.2629	666	3.15933	80.5			666	102.481	666	4.31932	105.5
667	667	124.93	105.583	9.5559		667	667	126.026	105.583	5.24001			667	102.58	667	3.20272	105.583		667	78.3374	667	3.15929	80.5833			667	102.553	667	4.31935	105.583
668	668	125.012	105.667	9.5559		668	668	126.107	105.667	5.24			668	102.659	668	3.20257	105.667		668	78.4244	668	3.15923	80.6667			668	102.644	668	4.31938	105.667
669	669	125.089	105.75	9.5559		669	669	126.19	105.75	5.24			669	102.741	669	3.20245	105.75		669	78.4968	669	3.15917	80.75			669	102.721	669	4.31942	105.75
670	670	125.171	105.833	9.5559		670	670	126.276	105.833	5.23999			670	102.827	670	3.20234	105.833		670	78.583	670	3.1591	80.8333			670	102.798	670	4.31947	105.833
671	671	125.255	105.917	9.5559		671	671	126.356	105.917	5.23997			671	102.918	671	3.20226	105.917		671	78.6674	671	3.15903	80.9167			671	102.886	671	4.31951	105.917
672	672	125.343	106	9.5559		672	672	126.429	106	5.23995			672	102.994	672	3.20224	106		672	78.7415	672	3.15895	81			672	102.972	672	4.31953	106
673	673	125.426	106.083	9.5559		673	673	126.515	106.083	5.23989			673	103.077	673	3.20222	106.083		673	78.8205	673	3.15889	81.0833			673	103.053	673	4.31954	106.083
674	674	125.5	106.167	9.55589		674	674	126.587	106.167	5.23983			674	103.154	674	3.20221	106.167		674	78.9005	674	3.15886	81.1667			674	103.133	674	4.31953	106.167
675	675	125.578	106.25	9.55585		675	675	126.669	106.25	5.23975			675	103.231	675	3.20219	106.25		675	78.9808	675	3.15884	81.25			675	103.213	675	4.31948	106.25
676	676	125.664	106.333	9.5558		676	676	126.756	106.333	5.23967			676	103.314	676	3.20224	106.333		676	79.0684	676	3.15883	81.3333			676	103.288	676	4.31943	106.333
677	677	125.753	106.417	9.5559		677	677	126.836	106.417	5.23955			677	103.394	677	3.20224	106.417		677	79.1396	677	3.15884	81.4167			677	103.381	677	4.31938	106.417
678	678	125.834	106.5	9.55607		678	678	126.909	106.5	5.23946			678	103.484	678	3.20222	106.5		678	79.2141	678	3.15886	81.5			678	103.462	678	4.31933	106.5
679	679	125.916	106.583	9.55625		679	679	127	106.583	5.23937			679	103.551	679	3.2022	106.583		679	79.2935	679	3.15894	81.5833			679	103.541	679	4.31924	106.583
680	680	125.981	106.667	9.5564		680	680	127.072	106.667	5.23929			680	103.636	680	3.20212	106.667		680	79.3809	680	3.15897	81.6667			680	103.617	680	4.3192	106.667
681	681	126.075	106.75	9.55661		681	681	127.156	106.75	5.23923			681	103.721	681	3.20206	106.75		681	79.4498	681	3.159	81.75			681	103.708	681	4.31919	106.75
682	682	126.148	106.833	9.55666		682	682	127.245	106.833	5.23917			682	103.801	682	3.202	106.833		682	79.5317	682	3.15903	81.8333			682	103.787	682	4.31921	106.833
683	683	126.238	106.917	9.55667		683	683	127.328	106.917	5.23912			683	103.895	683	3.20195	106.917		683	79.6249	683	3.15908	81.9167			683	103.863	683	4.31927	106.917
684	684	126.317	107	9.55669		684	684	127.411	107	5.23908			684	103.965	684	3.20193	107		684	79.698	684	3.15914	82			684	103.946	684	4.31931	107
685	685	126.402	107.083	9.55655		685	685	127.489	107.083	5.23907			685	104.051	685	3.20193	107.083		685	79.7673	685	3.1592	82.0833			685	104.024	685	4.31938	107.083
686	686	126.488	107.167	9.55654		686	686	127.565	107.167	5.23905			686	104.133	686	3.20193	107.167		686	79.844	686	3.15924	82.1667			686	104.109	686	4.31947	107.167
687	687	126.565	107.25	9.55657		687	687	127.656	107.25	5.23903			687	104.212	687	3.20193	107.25		687	79.932	687	3.15935	82.25			687	104.192	687	4.31958	107.25
688	688	126.646	107.333	9.5566		688	688	127.736	107.333	5.23902			688	104.289	688	3.202	107.333		688	80.0125	688	3.15945	82.3333			688	104.267	688	4.31965	107.333
689	689	126.729	107.417	9.55677		689	689	127.82	107.417	5.23902			689	104.379	689	3.20206	107.417		689	80.0992	689	3.15955	82.4167			689	104.346	689	4.31969	107.417
690	690	126.814	107.5	9.55685		690	690	127.903	107.5	5.23903			690	104.456	690	3.20214	107.5		690	80.1731	690	3.15964	82.5			690	104.431	690	4.31973	107.5
691	691	126.889	107.583	9.5569		691	691	127.98	107.583	5.23907			691	104.542	691	3.20221	107.583		691	80.2536	691	3.1597	82.5833			691	104.511	691	4.31969	107.583
692	692	126.983	107.667	9.55695		692	692	128.065	107.667	5.23911			692	104.622	692	3.20225	107.667		692	80.3288	692	3.15977	82.6667			692	104.597	692	4.31965	107.667
693	693	127.051	107.75	9.55695		693	693	128.149	107.75	5.23912			693	104.693	693	3.20228	107.75		693	80.4179	693	3.15984	82.75			693	104.685	693	4.3196	107.75
694	694	127.138	107.833	9.55697		694	694	128.233	107.833	5.23922			694	104.781	694	3.20229	107.833		694	80.497	694	3.15991	82.8333			694	104.768	694	4.31955	107.833
695	695	127.224	107.917	9.55698		695	695	128.307	107.917	5.23932			695	104.862	695	3.20228	107.917		695	80.5824	695	3.15992	82.9167			695	104.845	695	4.3195	107.917
696	696	127.31	108	9.55699		696	696	128.4	108	5.23942			696	104.944	696	3.20223	108		696	80.6441	696	3.15992	83			696	104.932	696	4.31952	108
697	697	127.382	108.083	9.55699		697	697	128.473	108.083	5.23952			697	105.031	697	3.2022	108.083		697	80.7264	697	3.15991	83.0833			697	105.011	697	4.31955	108.083
698	698	127.465	108.167	9.55699		698	698	128.548	108.167	5.23962			698	105.11	698	3.2022	108.167		698	80.8046	698	3.1599	83.1667			698	105.092	698	4.3196	108.167
699	699	127.546	108.25	9.557		699	699	128.631	108.25	5.23969			699	105.187	699	3.20223	108.25		699	80.9004	699	3.15987	83.25			699	105.174	699	4.31974	108.25
700	700	127.636	108.333	9.557		700	700	128.716	108.333	5.23972			700	105.26	700	3.20231	108.333		700	80.9765	700	3.15986	83.3333			700	105.251	700	4.31982	108.333
701	701	127.723	108.417	9.557		701	701	128.793	108.417	5.23974			701	105.352	701	3.20239	108.417		701	81.0513	701	3.15983	83.4167			701	105.332	701	4.31986	108.417
702	702	127.796	108.5	9.557		702	702	128.882	108.5	5.23966			702	105.439	702	3.20245	108.5		702	81.1341	702	3.1598	83.5			702	105.414	702	4.3199	108.5
703	703	127.884	108.583	9.55701		703	703	128.956	108.583	5.2396			703	105.509	703	3.20251	108.583		703	81.2099	703	3.15976	83.5833			703	105.502	703	4.31986	108.583
704	704	127.954	108.667	9.55704		704	704	129.042	108.667	5.23954			704	105.59	704	3.20259	108.667		704	81.2896	704	3.1597	83.6667			704	105.582	704	4.31984	108.667
705	705	128.037	108.75	9.55714		705	705	129.124	108.75	5.23947			705	105.674	705	3.20264	108.75		705	81.3661	705	3.15963	83.75			705	105.659	705	4.31984	108.75
706	706	128.117	108.833	9.55722		706	706	129.209	108.833	5.23936			706	105.77	706	3.2027	108.833		706	81.4623	706	3.15955	83.8333			706	105.73	706	4.31986	108.833
707	707	128.203	108.917	9.55725		707	707	129.29	108.917	5.23928			707	105.848	707	3.20274	108.917		707	81.5339	707	3.15947	83.9167			707	105.81	707	4.31982	108.917
708	708	128.286	109	9.55727		708	708	129.373	109	5.23922			708	105.922	708	3.20269	109		708	81.6134	708	3.15945	84			708	105.904	708	4.31979	109
709	709	128.366	109.083	9.55738		709	709	129.461	109.083	5.23916			709	106.003	709	3.20266	109.083		709	81.6834	709	3.15948	84.0833			709	105.985	709	4.31974	109.083
710	710	128.45	109.167	9.55747		710	710	129.541	109.167	5.23913			710	106.085	710	3.20261	109.167		710	81.769	710	3.15952	84.1667			710	106.065	710	4.31967	109.167
711	711	128.524	109.25	9.55752		711	711	129.616	109.25	5.23909			711	106.163	711	3.20254	109.25		711	81.854	711	3.15964	84.25			711	106.14	711	4.31957	109.25
712	712	128.608	109.333	9.55753		712	712	129.697	109.333	5.23906			712	106.244	712	3.20245	109.333		712	81.9352	712	3.15971	84.3333			712	106.229	712	4.31946	109.333
713	713	128.691	109.417	9.55749		713	713	129.777	109.417	5.23904			713	106.331	713	3.2023	109.417		713	82.0043	713	3.15976	84.4167			713	106.308	713	4.31935	109.417
714	714	128.781	109.5	9.55744		714	714	129.85	109.5	5.23903			714	106.417	714	3.20217	109.5		714	82.0871	714	3.15978	84.5			714	106.397	714	4.31922	109.5
715	715	128.862	109.583	9.55739		715	715	129.948	109.583	5.23902			715	106.498	715	3.20209	109.583		715	82.1643	715	3.15975	84.5833			715	106.475	715	4.31905	109.583
716	716	128.949	109.667	9.55735		716	716	130.028	109.667	5.23901			716	106.584	716	3.20203	109.667		716	82.2436	716	3.15969	84.6667			716	106.561	716	4.3189	109.667
717	717	129.027	109.75	9.5573		717	717	130.107	109.75	5.23901			717	106.666	717	3.202	109.75		717	82.3284	717	3.1596	84.75			717	106.637	717	4.31877	109.75
718	718	129.098	109.833	9.55733		718	718	130.181	109.833	5.239			718	106.747	718	3.20198	109.833		718	82.4073	718	3.15949	84.8333			718	106.719	718	4.31867	109.833
719	719	129.188	109.917	9.55738		719	719	130.266	109.917	5.23898			719	106.828	719	3.20195	109.917		719	82.487	719	3.15926	84.9167			719	106.795	719	4.31864	109.917
720	720	129.263	110	9.55745		720	720	130.348	110	5.23895			720	106.905	720	3.20192	110		720	82.5699	720	3.15908	85			720	106.884	720	4.31862	110
721	721	129.35	110.083	9.55752		721	721	130.429	110.083	5.23891			721	106.988	721	3.20193	110.083		721	82.6543	721	3.15894	85.0833			721	106.966	721	4.31859	110.083
722	722	129.434	110.167	9.5577		722	722	130.509	110.167	5.23884			722	107.072	722	3.20194	110.167		722	82.7327	722	3.15884	85.1667			722	107.048	722	4.31856	110.167
723	723	129.515	110.25	9.55781		723	723	130.601	110.25	5.23876			723	107.149	723	3.20197	110.25		723	82.8229	723	3.15878	85.25			723	107.125	723	4.31866	110.25
724	724	129.6	110.333	9.55788		724	724	130.678	110.333	5.23868			724	107.23	724	3.202	110.333		724	82.8968	724	3.15875	85.3333			724	107.209	724	4.31872	110.333
725	725	129.676	110.417	9.55794		725	725	130.757	110.417	5.23859			725	107.301	725	3.20201	110.417		725	82.9811	725	3.15876	85.4167			725	107.288	725	4.31879	110.417
726	726	129.751	110.5	9.55794		726	726	130.845	110.5	5.23848			726	107.391	726	3.20203	110.5		726	83.061	726	3.1588	85.5			726	107.376	726	4.31884	110.5
727	727	129.837	110.583	9.55796		727	727	130.915	110.583	5.23838			727	107.474	727	3.20204	110.583		727	83.1323	727	3.15897	85.5833			727	107.461	727	4.3189	110.583
728	728	129.922	110.667	9.55798		728	728	131.004	110.667	5.23831			728	107.563	728	3.20205	110.667		728	83.22	728	3.15907	85.6667			728	107.545	728	4.31894	110.667
729	729	130.002	110.75	9.55799		729	729	131.078	110.75	5.23823			729	107.634	729	3.20207	110.75		729	83.3003	729	3.15913	85.75			729	107.607	729	4.31897	110.75
730	730	130.087	110.833	9.55799		730	730	131.171	110.833	5.23818			730	107.712	730	3.20212	110.833		730	83.3846	730	3.15918	85.8333			730	107.697	730	4.31899	110.833
731	731	130.176	110.917	9.55799		731	731	131.255	110.917	5.23813			731	107.805	731	3.20218	110.917		731	83.4574	731	3.15922	85.9167			731	107.786	731	4.31897	110.917
732	732	130.243	111	9.55799		732	732	131.332	111	5.23809			732	107.883	732	3.20224	111		732	83.5367	732	3.15929	86			732	107.866	732	4.31901	111
733	733	130.325	111.083	9.558		733	733	131.422	111.083	5.23806			733	107.964	733	3.20231	111.083		733	83.6137	733	3.15937	86.0833			733	107.947	733	4.31906	111.083
734	734	130.41	111.167	9.558		734	734	131.502	111.167	5.23805			734	108.045	734	3.20234	111.167		734	83.6965	734	3.15944	86.1667			734	108.03	734	4.31911	111.167
735	735	130.499	111.25	9.558		735	735	131.583	111.25	5.23804			735	108.137	735	3.20236	111.25		735	83.7734	735	3.15946	86.25			735	108.109	735	4.31917	111.25
736	736	130.572	111.333	9.558		736	736	131.67	111.333	5.23802			736	108.217	736	3.20237	111.333		736	83.8499	736	3.15945	86.3333			736	108.193	736	4.31921	111.333
737	737	130.656	111.417	9.558		737	737	131.76	111.417	5.23801			737	108.296	737	3.20231	111.417		737	83.9371	737	3.15941	86.4167			737	108.268	737	4.31923	111.417
738	738	130.744	111.5	9.558		738	738	131.846	111.5	5.23801			738	108.376	738	3.20228	111.5		738	84.019	738	3.15933	86.5			738	108.35	738	4.31925	111.5
739	739	130.828	111.583	9.558		739	739	131.913	111.583	5.23801			739	108.454	739	3.20224	111.583		739	84.1026	739	3.15915	86.5833			739	108.434	739	4.31922	111.583
740	740	130.906	111.667	9.558		740	740	131.99	111.667	5.238			740	108.536	740	3.2022	111.667		740	84.1916	740	3.15902	86.6667			740	108.513	740	4.3192	111.667
741	741	130.985	111.75	9.558		741	741	132.067	111.75	5.238			741	108.616	741	3.20212	111.75		741	84.2657	741	3.15893	86.75			741	108.6	741	4.31918	111.75
742	742	131.068	111.833	9.558		742	742	132.148	111.833	5.238			742	108.694	742	3.20206	111.833		742	84.3436	742	3.15883	86.8333			742	108.683	742	4.31915	111.833
743	743	131.15	111.917	9.558		743	743	132.225	111.917	5.238			743	108.782	743	3.20204	111.917		743	84.4229	743	3.1587	86.9167			743	108.766	743	4.31915	111.917
744	744	131.235	112	9.558		744	744	132.31	112	5.238			744	108.864	744	3.20205	112		744	84.5145	744	3.1586	87			744	108.844	744	4.31916	112
745	745	131.321	112.083	9.558		745	745	132.4	112.083	5.238			745	108.942	745	3.20209	112.083		745	84.5898	745	3.1585	87.0833			745	108.924	745	4.31917	112.083
746	746	131.411	112.167	9.558		746	746	132.483	112.167	5.23799			746	109.024	746	3.20216	112.167		746	84.667	746	3.15841	87.1667			746	109.004	746	4.31917	112.167
747	747	131.478	112.25	9.55801		747	747	132.561	112.25	5.23798			747	109.105	747	3.20227	112.25		747	84.7439	747	3.1584	87.25			747	109.084	747	4.3192	112.25
748	748	131.566	112.333	9.55807		748	748	132.643	112.333	5.23796			748	109.183	748	3.20239	112.333		748	84.8259	748	3.15841	87.3333			748	109.166	748	4.31919	112.333
749	749	131.647	112.417	9.55816		749	749	132.727	112.417	5.23792			749	109.267	749	3.20256	112.417		749	84.906	749	3.15845	87.4167			749	109.257	749	4.31916	112.417
750	750	131.719	112.5	9.5583		750	750	132.804	112.5	5.23786			750	109.356	750	3.20266	112.5		750	84.9837	750	3.15851	87.5			750	109.337	750	4.31914	112.5
751	751	131.802	112.583	9.55841		751	751	132.886	112.583	5.23779			751	109.437	751	3.20272	112.583		751	85.0599	751	3.15864	87.5833			751	109.413	751	4.31912	112.583
752	752	131.892	112.667	9.55852		752	752	132.968	112.667	5.23771			752	109.508	752	3.20276	112.667		752	85.1475	752	3.15873	87.6667			752	109.501	752	4.31914	112.667
753	753	131.966	112.75	9.55863		753	753	133.053	112.75	5.23763			753	109.591	753	3.20274	112.75		753	85.2312	753	3.15884	87.75			753	109.566	753	4.31916	112.75
754	754	132.051	112.833	9.55872		754	754	133.13	112.833	5.23751			754	109.68	754	3.20277	112.833		754	85.3043	754	3.15898	87.8333			754	109.655	754	4.31917	112.833
755	755	132.134	112.917	9.5588		755	755	133.214	112.917	5.23741			755	109.757	755	3.2028	112.917		755	85.3834	755	3.15913	87.9167			755	109.745	755	4.31922	112.917
756	756	132.222	113	9.55887		756	756	133.306	113	5.23733			756	109.836	756	3.20282	113		756	85.465	756	3.15927	88			756	109.824	756	4.31921	113
757	757	132.305	113.083	9.55892		757	757	133.39	113.083	5.23726			757	109.921	757	3.20282	113.083		757	85.5589	757	3.15937	88.0833			757	109.901	757	4.31921	113.083
758	758	132.386	113.167	9.55897		758	758	133.455	113.167	5.23719			758	110.009	758	3.2028	113.167		758	85.6282	758	3.15946	88.1667			758	109.987	758	4.31923	113.167
759	759	132.473	113.25	9.55896		759	759	133.532	113.25	5.2372			759	110.092	759	3.20279	113.25		759	85.7053	759	3.15954	88.25			759	110.065	759	4.31919	113.25
760	760	132.553	113.333	9.55898		760	760	133.624	113.333	5.23725			760	110.173	760	3.20279	113.333		760	85.7922	760	3.15962	88.3333			760	110.149	760	4.31919	113.333
761	761	132.632	113.417	9.55899		761	761	133.707	113.417	5.2373			761	110.244	761	3.2028	113.417		761	85.8806	761	3.15967	88.4167			761	110.235	761	4.31918	113.417
762	762	132.714	113.5	9.559		762	762	133.796	113.5	5.23732			762	110.34	762	3.20282	113.5		762	85.9466	762	3.15969	88.5			762	110.316	762	4.31917	113.5
763	763	132.797	113.583	9.55899		763	763	133.87	113.583	5.23737			763	110.412	763	3.20284	113.583		763	86.0309	763	3.15964	88.5833			763	110.39	763	4.31915	113.583
764	764	132.876	113.667	9.559		764	764	133.957	113.667	5.23738			764	110.493	764	3.20287	113.667		764	86.1116	764	3.15964	88.6667			764	110.475	764	4.31916	113.667
765	765	132.958	113.75	9.559		765	765	134.028	113.75	5.23741			765	110.582	765	3.20295	113.75		765	86.186	765	3.15963	88.75			765	110.558	765	4.31921	113.75
766	766	133.048	113.833	9.559		766	766	134.119	113.833	5.23747			766	110.659	766	3.20298	113.833		766	86.2653	766	3.15962	88.8333			766	110.64	766	4.31928	113.833
767	767	133.133	113.917	9.559		767	767	134.197	113.917	5.23747			767	110.736	767	3.20301	113.917		767	86.3544	767	3.15956	88.9167			767	110.72	767	4.31937	113.917
768	768	133.217	114	9.559		768	768	134.273	114	5.23752			768	110.82	768	3.20305	114		768	86.4399	768	3.1595	89			768	110.799	768	4.31947	114
769	769	133.288	114.083	9.559		769	769	134.369	114.083	5.23757			769	110.899	769	3.2031	114.083		769	86.5167	769	3.15943	89.0833			769	110.873	769	4.31954	114.083
770	770	133.366	114.167	9.559		770	770	134.442	114.167	5.23761			770	110.985	770	3.20316	114.167		770	86.5996	770	3.15936	89.1667			770	110.956	770	4.31958	114.167
771	771	133.464	114.25	9.559		771	771	134.522	114.25	5.2377			771	111.061	771	3.2032	114.25		771	86.6806	771	3.15924	89.25			771	111.038	771	4.31961	114.25
772	772	133.546	114.333	9.559		772	772	134.606	114.333	5.23771			772	111.15	772	3.20321	114.333		772	86.7553	772	3.15913	89.3333			772	111.125	772	4.31958	114.333
773	773	133.621	114.417	9.559		773	773	134.69	114.417	5.2377			773	111.234	773	3.2032	114.417		773	86.8324	773	3.15902	89.4167			773	111.213	773	4.31958	114.417
774	774	133.703	114.5	9.559		774	774	134.771	114.5	5.23768			774	111.318	774	3.20315	114.5		774	86.9065	774	3.15891	89.5			774	111.284	774	4.31959	114.5
775	775	133.789	114.583	9.55904		775	775	134.848	114.583	5.23756			775	111.389	775	3.20308	114.583		775	86.9893	775	3.15878	89.5833			775	111.367	775	4.31959	114.583
776	776	133.871	114.667	9.55911		776	776	134.935	114.667	5.23748			776	111.466	776	3.20299	114.667		776	87.0762	776	3.1587	89.6667			776	111.46	776	4.31954	114.667
777	777	133.951	114.75	9.55922		777	777	135.017	114.75	5.23741			777	111.555	777	3.20288	114.75		777	87.1517	777	3.15867	89.75			777	111.533	777	4.31949	114.75
778	778	134.026	114.833	9.55932		778	778	135.09	114.833	5.23734			778	111.635	778	3.20267	114.833		778	87.2375	778	3.15867	89.8333			778	111.618	778	4.31943	114.833
779	779	134.112	114.917	9.55949		779	779	135.175	114.917	5.23726			779	111.725	779	3.20251	114.917		779	87.3219	779	3.15872	89.9167			779	111.698	779	4.31935	114.917
780	780	134.197	115	9.55961		780	780	135.254	115	5.2372			780	111.793	780	3.20235	115		780	87.3974	780	3.15878	90			780	111.776	780	4.31921	115
781	781	134.28	115.083	9.55971		781	781	135.333	115.083	5.23715			781	111.879	781	3.20218	115.083		781	87.4727	781	3.15888	90.0833			781	111.863	781	4.31909	115.083
782	782	134.357	115.167	9.5598		782	782	135.42	115.167	5.2371			782	111.966	782	3.20203	115.167		782	87.562	782	3.15901	90.1667			782	111.942	782	4.31899	115.167
783	783	134.446	115.25	9.55985		783	783	135.498	115.25	5.23709			783	112.052	783	3.20192	115.25		783	87.6438	783	3.15921	90.25			783	112.024	783	4.31891	115.25
784	784	134.521	115.333	9.5599		784	784	135.582	115.333	5.23706			784	112.131	784	3.20186	115.333		784	87.709	784	3.15936	90.3333			784	112.104	784	4.31887	115.333
785	785	134.602	115.417	9.55994		785	785	135.666	115.417	5.23704			785	112.215	785	3.20181	115.417		785	87.7939	785	3.15948	90.4167			785	112.194	785	4.31885	115.417
786	786	134.69	115.5	9.55998		786	786	135.754	115.5	5.23702			786	112.297	786	3.20182	115.5		786	87.882	786	3.15957	90.5			786	112.26	786	4.31883	115.5
787	787	134.767	115.583	9.55997		787	787	135.833	115.583	5.23702			787	112.374	787	3.20179	115.583		787	87.9689	787	3.1596	90.5833			787	112.342	787	4.31881	115.583
788	788	134.844	115.667	9.55998		788	788	135.909	115.667	5.23702			788	112.453	788	3.20175	115.667		788	88.046	788	3.1596	90.6667			788	112.438	788	4.31885	115.667
789	789	134.937	115.75	9.55999		789	789	135.996	115.75	5.23701			789	112.541	789	3.2017	115.75		789	88.1167	789	3.15956	90.75			789	112.51	789	4.31883	115.75
790	790	135.013	115.833	9.56		790	790	136.067	115.833	5.237			790	112.615	790	3.20163	115.833		790	88.1904	790	3.1595	90.8333			790	112.592	790	4.31878	115.833
791	791	135.104	115.917	9.56		791	791	136.159	115.917	5.237			791	112.701	791	3.20159	115.917		791	88.284	791	3.15933	90.9167			791	112.666	791	4.31871	115.917
792	792	135.184	116	9.56		792	792	136.241	116	5.23698			792	112.776	792	3.20158	116		792	88.3598	792	3.15925	91			792	112.763	792	4.31858	116
793	793	135.26	116.083	9.56		793	793	136.33	116.083	5.23695			793	112.862	793	3.2016	116.083		793	88.4463	793	3.1592	91.0833			793	112.837	793	4.31852	116.083
794	794	135.341	116.167	9.56		794	794	136.419	116.167	5.23691			794	112.944	794	3.20162	116.167		794	88.5246	794	3.15915	91.1667			794	112.922	794	4.3185	116.167
795	795	135.429	116.25	9.56		795	795	136.5	116.25	5.23687			795	113.024	795	3.20167	116.25		795	88.6015	795	3.15914	91.25			795	113.006	795	4.31848	116.25
796	796	135.509	116.333	9.56		796	796	136.579	116.333	5.23677			796	113.105	796	3.20176	116.333		796	88.693	796	3.15911	91.3333			796	113.08	796	4.31848	116.333
797	797	135.596	116.417	9.56		797	797	136.659	116.417	5.23668			797	113.186	797	3.20184	116.417		797	88.7614	797	3.15907	91.4167			797	113.166	797	4.31845	116.417
798	798	135.681	116.5	9.56		798	798	136.748	116.5	5.2366			798	113.259	798	3.20197	116.5		798	88.8437	798	3.15902	91.5			798	113.248	798	4.31841	116.5
799	799	135.76	116.583	9.56		799	799	136.826	116.583	5.23651			799	113.339	799	3.20204	116.583		799	88.9192	799	3.15896	91.5833			799	113.321	799	4.31837	116.583
800	800	135.845	116.667	9.56		800	800	136.912	116.667	5.2364			800	113.424	800	3.20209	116.667		800	89.0062	800	3.15891	91.6667			800	113.407	800	4.3183	116.667
801	801	135.92	116.75	9.56		801	801	136.987	116.75	5.23631			801	113.521	801	3.20213	116.75		801	89.0961	801	3.15889	91.75			801	113.489	801	4.31825	116.75
802	802	135.996	116.833	9.56		802	802	137.049	116.833	5.23624			802	113.603	802	3.2021	116.833		802	89.168	802	3.15885	91.8333			802	113.574	802	4.31823	116.833
803	803	136.083	116.917	9.56		803	803	137.148	116.917	5.23617			803	113.685	803	3.20209	116.917		803	89.2498	803	3.15878	91.9167			803	113.651	803	4.31825	116.917
804	804	136.158	117	9.56		804	804	137.231	117	5.23614			804	113.764	804	3.20206	117		804	89.3321	804	3.15874	92			804	113.728	804	4.3183	117
805	805	136.249	117.083	9.56001		805	805	137.306	117.083	5.2361			805	113.843	805	3.20203	117.083		805	89.4104	805	3.15871	92.0833			805	113.829	805	4.31835	117.083
806	806	136.334	117.167	9.56004		806	806	137.38	117.167	5.23607			806	113.933	806	3.20195	117.167		806	89.4886	806	3.15869	92.1667			806	113.903	806	4.31839	117.167
807	807	136.413	117.25	9.56013		807	807	137.468	117.25	5.23604			807	114.01	807	3.20187	117.25		807	89.5675	807	3.15864	92.25			807	113.978	807	4.31842	117.25
808	808	136.497	117.333	9.56024		808	808	137.541	117.333	5.23604			808	114.096	808	3.2018	117.333		808	89.6411	808	3.15859	92.3333			808	114.058	808	4.3185	117.333
809	809	136.573	117.417	9.56035		809	809	137.635	117.417	5.23603			809	114.169	809	3.20174	117.417		809	89.7359	809	3.15854	92.4167			809	114.15	809	4.31856	117.417
810	810	136.667	117.5	9.56046		810	810	137.72	117.5	5.23602			810	114.252	810	3.20173	117.5		810	89.8154	810	3.15851	92.5			810	114.232	810	4.31864	117.5
811	811	136.746	117.583	9.56064		811	811	137.793	117.583	5.23601			811	114.335	811	3.20174	117.583		811	89.889	811	3.15854	92.5833			811	114.319	811	4.31871	117.583
812	812	136.835	117.667	9.56075		812	812	137.885	117.667	5.23601			812	114.412	812	3.20178	117.667		812	89.973	812	3.15858	92.6667			812	114.394	812	4.31874	117.667
813	813	136.917	117.75	9.56084		813	813	137.961	117.75	5.236			813	114.499	813	3.20185	117.75		813	90.0567	813	3.15863	92.75			813	114.475	813	4.31877	117.75
814	814	136.996	117.833	9.56092		814	814	138.046	117.833	5.23598			814	114.585	814	3.20204	117.833		814	90.1325	814	3.15868	92.8333			814	114.56	814	4.31879	117.833
815	815	137.072	117.917	9.56092		815	815	138.127	117.917	5.23595			815	114.668	815	3.20215	117.917		815	90.2107	815	3.15881	92.9167			815	114.633	815	4.31879	117.917
816	816	137.154	118	9.56095		816	816	138.199	118	5.2359			816	114.742	816	3.20224	118		816	90.2886	816	3.15888	93			816	114.722	816	4.31874	118
817	817	137.226	118.083	9.56097		817	817	138.282	118.083	5.23584			817	114.826	817	3.20231	118.083		817	90.3825	817	3.15892	93.0833			817	114.803	817	4.31869	118.083
818	818	137.311	118.167	9.56099		818	818	138.379	118.167	5.23577			818	114.909	818	3.20233	118.167		818	90.4559	818	3.15895	93.1667			818	114.883	818	4.31863	118.167
819	819	137.404	118.25	9.561		819	819	138.457	118.25	5.2357			819	114.992	819	3.20233	118.25		819	90.54	819	3.1589	93.25			819	114.975	819	4.31855	118.25
820	820	137.49	118.333	9.561		820	820	138.546	118.333	5.23558			820	115.083	820	3.20231	118.333		820	90.6183	820	3.15889	93.3333			820	115.054	820	4.31841	118.333
821	821	137.561	118.417	9.561		821	821	138.614	118.417	5.23549			821	115.156	821	3.20227	118.417		821	90.6988	821	3.15891	93.4167			821	115.132	821	4.31829	118.417
822	822	137.655	118.5	9.561		822	822	138.689	118.5	5.23541			822	115.233	822	3.20212	118.5		822	90.7796	822	3.15893	93.5			822	115.212	822	4.31817	118.5
823	823	137.736	118.583	9.561		823	823	138.773	118.583	5.23532			823	115.323	823	3.20203	118.583		823	90.8628	823	3.1589	93.5833			823	115.293	823	4.31805	118.583
824	824	137.822	118.667	9.561		824	824	138.848	118.667	5.23526			824	115.398	824	3.20199	118.667		824	90.9447	824	3.15887	93.6667			824	115.377	824	4.31795	118.667
825	825	137.89	118.75	9.561		825	825	138.943	118.75	5.23525			825	115.487	825	3.20198	118.75		825	91.0253	825	3.15883	93.75			825	115.462	825	4.31788	118.75
826	826	137.978	118.833	9.561		826	826	139.025	118.833	5.23529			826	115.563	826	3.20198	118.833		826	91.1047	826	3.15877	93.8333			826	115.536	826	4.31786	118.833
827	827	138.059	118.917	9.561		827	827	139.089	118.917	5.23535			827	115.652	827	3.20198	118.917		827	91.1779	827	3.15867	93.9167			827	115.625	827	4.31785	118.917
828	828	138.138	119	9.561		828	828	139.183	119	5.23548			828	115.728	828	3.20197	119		828	91.2621	828	3.15858	94			828	115.705	828	4.31789	119
829	829	138.229	119.083	9.561		829	829	139.277	119.083	5.23558			829	115.809	829	3.20196	119.083		829	91.3389	829	3.15849	94.0833			829	115.782	829	4.3179	119.083
830	830	138.316	119.167	9.561		830	830	139.354	119.167	5.23566			830	115.894	830	3.20197	119.167		830	91.4213	830	3.15839	94.1667			830	115.876	830	4.3179	119.167
831	831	138.404	119.25	9.561		831	831	139.438	119.25	5.23574			831	115.969	831	3.20194	119.25		831	91.5088	831	3.15828	94.25			831	115.948	831	4.31792	119.25
832	832	138.478	119.333	9.561		832	832	139.515	119.333	5.23582			832	116.049	832	3.20189	119.333		832	91.5874	832	3.1582	94.3333			832	116.034	832	4.31798	119.333
833	833	138.562	119.417	9.561		833	833	139.593	119.417	5.23588			833	116.135	833	3.20183	119.417		833	91.6625	833	3.15817	94.4167			833	116.118	833	4.31803	119.417
834	834	138.642	119.5	9.561		834	834	139.676	119.5	5.23593			834	116.22	834	3.20174	119.5		834	91.7436	834	3.15814	94.5			834	116.195	834	4.31807	119.5
835	835	138.727	119.583	9.561		835	835	139.759	119.583	5.23597			835	116.305	835	3.20171	119.583		835	91.8281	835	3.15811	94.5833			835	116.285	835	4.3181	119.583
836	836	138.809	119.667	9.56104		836	836	139.852	119.667	5.23597			836	116.373	836	3.20171	119.667		836	91.9105	836	3.15814	94.6667			836	116.355	836	4.31815	119.667
837	837	138.893	119.75	9.56111		837	837	139.922	119.75	5.23598			837	116.465	837	3.20171	119.75		837	91.9907	837	3.15814	94.75			837	116.444	837	4.31817	119.75
838	838	138.983	119.833	9.56118		838	838	140.001	119.833	5.23598			838	116.54	838	3.20176	119.833		838	92.0688	838	3.15812	94.8333			838	116.532	838	4.31816	119.833
839	839	139.069	119.917	9.56126		839	839	140.098	119.917	5.23598			839	116.626	839	3.2018	119.917		839	92.1536	839	3.15809	94.9167			839	116.605	839	4.31814	119.917
840	840	139.134	120	9.56141		840	840	140.176	120	5.23595			840	116.712	840	3.20186	120		840	92.232	840	3.15808	95			840	116.681	840	4.3181	120
841	841	139.224	120.083	9.56153		841	841	140.254	120.083	5.23591			841	116.792	841	3.20194	120.083		841	92.3081	841	3.15812	95.0833			841	116.771	841	4.31812	120.083
842	842	139.305	120.167	9.56163		842	842	140.334	120.167	5.23586			842	116.876	842	3.20201	120.167		842	92.3873	842	3.1582	95.1667			842	116.854	842	4.31813	120.167
843	843	139.387	120.25	9.56173		843	843	140.415	120.25	5.2358			843	116.949	843	3.20205	120.25		843	92.4658	843	3.1583	95.25			843	116.943	843	4.31813	120.25
844	844	139.468	120.333	9.56181		844	844	140.495	120.333	5.2357			844	117.025	844	3.20207	120.333		844	92.5497	844	3.15846	95.3333			844	117.024	844	4.31815	120.333
845	845	139.564	120.417	9.56187		845	845	140.587	120.417	5.23561			845	117.115	845	3.20206	120.417		845	92.6357	845	3.15857	95.4167			845	117.106	845	4.31812	120.417
846	846	139.649	120.5	9.56192		846	846	140.665	120.5	5.23553			846	117.197	846	3.20199	120.5		846	92.7274	846	3.1587	95.5			846	117.183	846	4.31807	120.5
847	847	139.733	120.583	9.56197		847	847	140.748	120.583	5.23544			847	117.282	847	3.20192	120.583		847	92.8107	847	3.15883	95.5833			847	117.267	847	4.31803	120.583
848	848	139.814	120.667	9.56196		848	848	140.834	120.667	5.23535			848	117.365	848	3.20184	120.667		848	92.8861	848	3.15892	95.6667			848	117.344	848	4.31796	120.667
849	849	139.885	120.75	9.56197		849	849	140.912	120.75	5.23527			849	117.446	849	3.20178	120.75		849	92.9712	849	3.15899	95.75			849	117.423	849	4.31794	120.75
850	850	139.968	120.833	9.56199		850	850	140.995	120.833	5.23521			850	117.532	850	3.20172	120.833		850	93.0474	850	3.15901	95.8333			850	117.502	850	4.31794	120.833
851	851	140.041	120.917	9.562		851	851	141.072	120.917	5.23515			851	117.606	851	3.20171	120.917		851	93.1352	851	3.15899	95.9167			851	117.581	851	4.31794	120.917
852	852	140.118	121	9.56199		852	852	141.159	121	5.23512			852	117.689	852	3.20172	121		852	93.205	852	3.15885	96			852	117.667	852	4.31801	121
853	853	140.209	121.083	9.56199		853	853	141.234	121.083	5.23509			853	117.772	853	3.20174	121.083		853	93.2839	853	3.15871	96.0833			853	117.758	853	4.31804	121.083
854	854	140.293	121.167	9.562		854	854	141.318	121.167	5.23506			854	117.853	854	3.20186	121.167		854	93.3771	854	3.15855	96.1667			854	117.828	854	4.31805	121.167
855	855	140.378	121.25	9.562		855	855	141.401	121.25	5.23503			855	117.933	855	3.20191	121.25		855	93.4658	855	3.15838	96.25			855	117.915	855	4.31806	121.25
856	856	140.444	121.333	9.562		856	856	141.478	121.333	5.23502			856	118.018	856	3.20195	121.333		856	93.5384	856	3.1581	96.3333			856	117.996	856	4.31804	121.333
857	857	140.539	121.417	9.562		857	857	141.566	121.417	5.23502			857	118.095	857	3.20198	121.417		857	93.6186	857	3.1579	96.4167			857	118.075	857	4.31802	121.417
858	858	140.62	121.5	9.562		858	858	141.658	121.5	5.23501			858	118.177	858	3.20195	121.5		858	93.6998	858	3.15774	96.5			858	118.157	858	4.318	121.5
859	859	140.696	121.583	9.562		859	859	141.73	121.583	5.23501			859	118.265	859	3.20194	121.583		859	93.7697	859	3.15763	96.5833			859	118.241	859	4.31797	121.583
860	860	140.781	121.667	9.562		860	860	141.812	121.667	5.235			860	118.351	860	3.20193	121.667		860	93.8507	860	3.15765	96.6667			860	118.328	860	4.31791	121.667
861	861	140.862	121.75	9.562		861	861	141.894	121.75	5.235			861	118.421	861	3.20195	121.75		861	93.9311	861	3.15769	96.75			861	118.411	861	4.31785	121.75
862	862	140.956	121.833	9.562		862	862	141.976	121.833	5.235			862	118.521	862	3.20196	121.833		862	94.0081	862	3.15778	96.8333			862	118.482	862	4.31777	121.833
863	863	141.036	121.917	9.562		863	863	142.056	121.917	5.23499			863	118.599	863	3.20198	121.917		863	94.1002	863	3.15789	96.9167			863	118.569	863	4.31768	121.917
864	864	141.115	122	9.562		864	864	142.137	122	5.23498			864	118.673	864	3.20197	122		864	94.1811	864	3.15816	97			864	118.644	864	4.31753	122
865	865	141.189	122.083	9.562		865	865	142.214	122.083	5.23494			865	118.763	865	3.20195	122.083		865	94.2603	865	3.15835	97.0833			865	118.731	865	4.3174	122.083
866	866	141.275	122.167	9.562		866	866	142.298	122.167	5.2349			866	118.837	866	3.20192	122.167		866	94.3358	866	3.15853	97.1667			866	118.816	866	4.3173	122.167
867	867	141.359	122.25	9.562		867	867	142.391	122.25	5.23484			867	118.919	867	3.20185	122.25		867	94.4184	867	3.1587	97.25			867	118.894	867	4.31722	122.25
868	868	141.44	122.333	9.562		868	868	142.475	122.333	5.23478			868	119	868	3.20178	122.333		868	94.5023	868	3.1588	97.3333			868	118.979	868	4.31717	122.333
869	869	141.524	122.417	9.56201		869	869	142.552	122.417	5.23467			869	119.087	869	3.20169	122.417		869	94.5767	869	3.15887	97.4167			869	119.057	869	4.31714	122.417
870	870	141.605	122.5	9.56205		870	870	142.624	122.5	5.23458			870	119.161	870	3.20161	122.5		870	94.6633	870	3.15892	97.5			870	119.142	870	4.31711	122.5
871	871	141.686	122.583	9.56212		871	871	142.709	122.583	5.23449			871	119.249	871	3.20154	122.583		871	94.7435	871	3.15893	97.5833			871	119.216	871	4.31709	122.583
872	872	141.767	122.667	9.56225		872	872	142.803	122.667	5.2344			872	119.325	872	3.20154	122.667		872	94.8272	872	3.15887	97.6667			872	119.296	872	4.31715	122.667
873	873	141.852	122.75	9.56236		873	873	142.891	122.75	5.23431			873	119.411	873	3.20156	122.75		873	94.9	873	3.15887	97.75			873	119.375	873	4.31718	122.75
874	874	141.933	122.833	9.56247		874	874	142.96	122.833	5.23424			874	119.503	874	3.20158	122.833		874	94.9839	874	3.15889	97.8333			874	119.47	874	4.31724	122.833
875	875	142.02	122.917	9.56258		875	875	143.048	122.917	5.23418			875	119.586	875	3.20169	122.917		875	95.0632	875	3.15891	97.9167			875	119.553	875	4.31731	122.917
876	876	142.097	123	9.56272		876	876	143.132	123	5.23412			876	119.66	876	3.20173	123		876	95.15	876	3.15895	98			876	119.626	876	4.31738	123
877	877	142.169	123.083	9.56282		877	877	143.214	123.083	5.2341			877	119.745	877	3.20173	123.083		877	95.2408	877	3.15897	98.0833			877	119.712	877	4.31743	123.083
878	878	142.26	123.167	9.56289		878	878	143.291	123.167	5.23407			878	119.825	878	3.20172	123.167		878	95.3081	878	3.15899	98.1667			878	119.792	878	4.31748	123.167
879	879	142.349	123.25	9.56295		879	879	143.369	123.25	5.23405			879	119.912	879	3.20163	123.25		879	95.3923	879	3.159	98.25			879	119.868	879	4.31756	123.25
880	880	142.423	123.333	9.56294		880	880	143.451	123.333	5.23403			880	120	880	3.20156	123.333		880	95.4736	880	3.15899	98.3333			880	119.955	880	4.31764	123.333
881	881	142.494	123.417	9.56296		881	881	143.55	123.417	5.23403			881	120.064	881	3.20149	123.417		881	95.5535	881	3.15897	98.4167			881	120.052	881	4.31772	123.417
882	882	142.587	123.5	9.56298		882	882	143.623	123.5	5.23402			882	120.144	882	3.20142	123.5		882	95.6271	882	3.15894	98.5			882	120.121	882	4.31778	123.5
883	883	142.676	123.583	9.56299		883	883	143.704	123.583	5.23402			883	120.236	883	3.20139	123.583		883	95.7191	883	3.15889	98.5833			883	120.196	883	4.31782	123.583
884	884	142.757	123.667	9.563		884	884	143.792	123.667	5.23403			884	120.321	884	3.20138	123.667		884	95.7943	884	3.15877	98.6667			884	120.287	884	4.31784	123.667
885	885	142.839	123.75	9.563		885	885	143.869	123.75	5.23412			885	120.399	885	3.20137	123.75		885	95.8853	885	3.1587	98.75			885	120.371	885	4.31783	123.75
886	886	142.908	123.833	9.563		886	886	143.951	123.833	5.2342			886	120.477	886	3.20136	123.833		886	95.9628	886	3.15866	98.8333			886	120.452	886	4.3178	123.833
887	887	142.997	123.917	9.563		887	887	144.029	123.917	5.23426			887	120.557	887	3.20141	123.917		887	96.0403	887	3.15862	98.9167			887	120.528	887	4.31778	123.917
888	888	143.079	124	9.563		888	888	144.117	124	5.23432			888	120.637	888	3.20139	124		888	96.1198	888	3.15854	99			888	120.616	888	4.31774	124
889	889	143.164	124.083	9.563		889	889	144.209	124.083	5.23446			889	120.715	889	3.20136	124.083		889	96.2036	889	3.15846	99.0833			889	120.693	889	4.31774	124.083
890	890	143.237	124.167	9.563		890	890	144.269	124.167	5.23453			890	120.804	890	3.20132	124.167		890	96.2844	890	3.15836	99.1667			890	120.782	890	4.31776	124.167
891	891	143.316	124.25	9.563		891	891	144.353	124.25	5.23458			891	120.874	891	3.2012	124.25		891	96.366	891	3.15828	99.25			891	120.85	891	4.31778	124.25
892	892	143.405	124.333	9.563		892	892	144.437	124.333	5.23461			892	120.962	892	3.20111	124.333		892	96.446	892	3.15822	99.3333			892	120.939	892	4.31791	124.333
893	893	143.494	124.417	9.563		893	893	144.524	124.417	5.23457			893	121.049	893	3.20102	124.417		893	96.5223	893	3.15818	99.4167			893	121.016	893	4.31801	124.417
894	894	143.569	124.5	9.563		894	894	144.609	124.5	5.23454			894	121.129	894	3.20094	124.5		894	96.6093	894	3.15815	99.5			894	121.107	894	4.31809	124.5
895	895	143.652	124.583	9.563		895	895	144.686	124.583	5.2345			895	121.204	895	3.20091	124.583		895	96.6737	895	3.15812	99.5833			895	121.188	895	4.31815	124.583
896	896	143.743	124.667	9.563		896	896	144.768	124.667	5.23446			896	121.284	896	3.2009	124.667		896	96.759	896	3.15815	99.6667			896	121.269	896	4.3182	124.667
897	897	143.827	124.75	9.563		897	897	144.847	124.75	5.23435			897	121.374	897	3.2009	124.75		897	96.8434	897	3.15815	99.75			897	121.358	897	4.31823	124.75
898	898	143.902	124.833	9.563		898	898	144.935	124.833	5.23428			898	121.441	898	3.20089	124.833		898	96.9392	898	3.15813	99.8333			898	121.437	898	4.31824	124.833
899	899	143.987	124.917	9.563		899	899	145.022	124.917	5.23423			899	121.53	899	3.20095	124.917		899	97.0143	899	3.1581	99.9167			899	121.52	899	4.31825	124.917
900	900	144.062	125	9.563		900	900	145.105	125	5.23417			900	121.609	900	3.20095	125		900	97.0925	900	3.15807	100			900	121.596	900	4.31824	125
901	901	144.143	125.083	9.56301		901	901	145.173	125.083	5.23413			901	121.698	901	3.20092	125.083		901	97.1732	901	3.15807	100.083			901	121.671	901	4.31827	125.083
902	902	144.229	125.167	9.56304		902	902	145.264	125.167	5.2341			902	121.78	902	3.20088	125.167		902	97.2487	902	3.15808	100.167			902	121.772	902	4.31829	125.167
903	903	144.314	125.25	9.56312		903	903	145.348	125.25	5.23407			903	121.867	903	3.20076	125.25		903	97.3356	903	3.15809	100.25			903	121.857	903	4.3183	125.25
904	904	144.387	125.333	9.56322		904	904	145.43	125.333	5.23404			904	121.948	904	3.20066	125.333		904	97.4167	904	3.15808	100.333			904	121.932	904	4.31835	125.333
905	905	144.475	125.417	9.56337		905	905	145.506	125.417	5.23404			905	122.028	905	3.20056	125.417		905	97.4951	905	3.15803	100.417			905	122.009	905	4.31834	125.417
906	906	144.562	125.5	9.56348		906	906	145.593	125.5	5.23403			906	122.109	906	3.20046	125.5		906	97.5769	906	3.15796	100.5			906	122.093	906	4.31831	125.5
907	907	144.639	125.583	9.56359		907	907	145.671	125.583	5.23402			907	122.186	907	3.20032	125.583		907	97.6628	907	3.15788	100.583			907	122.172	907	4.31826	125.583
908	908	144.725	125.667	9.56369		908	908	145.756	125.667	5.23401			908	122.276	908	3.2002	125.667		908	97.7442	908	3.15779	100.667			908	122.258	908	4.31812	125.667
909	909	144.809	125.75	9.56378		909	909	145.835	125.75	5.23401			909	122.365	909	3.20013	125.75		909	97.818	909	3.15777	100.75			909	122.344	909	4.31802	125.75
910	910	144.875	125.833	9.56386		910	910	145.922	125.833	5.234			910	122.451	910	3.20009	125.833		910	97.8926	910	3.15777	100.833			910	122.423	910	4.31791	125.833
911	911	144.968	125.917	9.56392		911	911	146.002	125.917	5.23398			911	122.525	911	3.20009	125.917		911	97.9782	911	3.15777	100.917			911	122.501	911	4.31779	125.917
912	912	145.056	126	9.56396		912	912	146.074	126	5.23395			912	122.604	912	3.20011	126		912	98.0532	912	3.15786	101			912	122.589	912	4.31765	126
913	913	145.135	126.083	9.56396		913	913	146.158	126.083	5.23389			913	122.694	913	3.20018	126.083		913	98.1436	913	3.15788	101.083			913	122.666	913	4.31753	126.083
914	914	145.222	126.167	9.56397		914	914	146.241	126.167	5.23383			914	122.772	914	3.20028	126.167		914	98.2149	914	3.15789	101.167			914	122.749	914	4.31742	126.167
915	915	145.302	126.25	9.56398		915	915	146.332	126.25	5.23375			915	122.846	915	3.20047	126.25		915	98.3097	915	3.15788	101.25			915	122.834	915	4.31732	126.25
916	916	145.384	126.333	9.564		916	916	146.416	126.333	5.23366			916	122.936	916	3.20065	126.333		916	98.3895	916	3.15779	101.333			916	122.918	916	4.31725	126.333
917	917	145.464	126.417	9.56399		917	917	146.497	126.417	5.23353			917	123.023	917	3.20084	126.417		917	98.4698	917	3.15771	101.417			917	123.003	917	4.31718	126.417
918	918	145.549	126.5	9.56399		918	918	146.569	126.5	5.23343			918	123.094	918	3.20103	126.5		918	98.548	918	3.1576	101.5			918	123.079	918	4.31711	126.5
919	919	145.631	126.583	9.564		919	919	146.646	126.583	5.23334			919	123.176	919	3.20123	126.583		919	98.6356	919	3.15749	101.583			919	123.153	919	4.31706	126.583
920	920	145.714	126.667	9.564		920	920	146.732	126.667	5.23325			920	123.261	920	3.20137	126.667		920	98.716	920	3.15731	101.667			920	123.247	920	4.31709	126.667
921	921	145.794	126.75	9.564		921	921	146.82	126.75	5.23316			921	123.339	921	3.20147	126.75		921	98.7914	921	3.15721	101.75			921	123.324	921	4.31713	126.75
922	922	145.876	126.833	9.564		922	922	146.903	126.833	5.23311			922	123.43	922	3.20155	126.833		922	98.8802	922	3.15714	101.833			922	123.41	922	4.31716	126.833
923	923	145.956	126.917	9.564		923	923	146.981	126.917	5.23306			923	123.509	923	3.20151	126.917		923	98.9601	923	3.15708	101.917			923	123.489	923	4.31718	126.917
924	924	146.043	127	9.564		924	924	147.062	127	5.23301			924	123.589	924	3.20152	127		924	99.0411	924	3.15709	102			924	123.57	924	4.31726	127
925	925	146.12	127.083	9.564		925	925	147.149	127.083	5.23297			925	123.67	925	3.20156	127.083		925	99.11	925	3.1571	102.083			925	123.65	925	4.31732	127.083
926	926	146.209	127.167	9.564		926	926	147.235	127.167	5.23297			926	123.751	926	3.20161	127.167		926	99.2	926	3.15715	102.167			926	123.733	926	4.3174	127.167
927	927	146.286	127.25	9.564		927	927	147.316	127.25	5.23296			927	123.831	927	3.20165	127.25		927	99.2805	927	3.15722	102.25			927	123.818	927	4.31748	127.25
928	928	146.371	127.333	9.564		928	928	147.397	127.333	5.23295			928	123.913	928	3.20167	127.333		928	99.36	928	3.15731	102.333			928	123.893	928	4.31752	127.333
929	929	146.46	127.417	9.564		929	929	147.481	127.417	5.23296			929	124.015	929	3.20168	127.417		929	99.4431	929	3.15746	102.417			929	123.987	929	4.31755	127.417
930	930	146.538	127.5	9.564		930	930	147.566	127.5	5.23297			930	124.081	930	3.20167	127.5		930	99.5225	930	3.15758	102.5			930	124.064	930	4.31756	127.5
931	931	146.628	127.583	9.56401		931	931	147.653	127.583	5.23296			931	124.164	931	3.20164	127.583		931	99.5988	931	3.1577	102.583			931	124.14	931	4.31756	127.583
932	932	146.704	127.667	9.56404		932	932	147.734	127.667	5.23293			932	124.251	932	3.2016	127.667		932	99.6757	932	3.15786	102.667			932	124.229	932	4.3175	127.667
933	933	146.781	127.75	9.56415		933	933	147.809	127.75	5.23289			933	124.335	933	3.2016	127.75		933	99.7651	933	3.15803	102.75			933	124.306	933	4.31743	127.75
934	934	146.863	127.833	9.56426		934	934	147.887	127.833	5.23281			934	124.409	934	3.20161	127.833		934	99.8464	934	3.15818	102.833			934	124.388	934	4.31736	127.833
935	935	146.953	127.917	9.56437		935	935	147.965	127.917	5.23273			935	124.486	935	3.20161	127.917		935	99.9281	935	3.15832	102.917			935	124.465	935	4.31729	127.917
936	936	147.032	128	9.56448		936	936	148.06	128	5.23266			936	124.572	936	3.20162	128		936	100.002	936	3.15843	103			936	124.553	936	4.31721	128
937	937	147.105	128.083	9.56466		937	937	148.144	128.083	5.23259			937	124.658	937	3.2016	128.083		937	100.097	937	3.15852	103.083			937	124.64	937	4.31719	128.083
938	938	147.194	128.167	9.56477		938	938	148.227	128.167	5.23252			938	124.738	938	3.20157	128.167		938	100.161	938	3.15857	103.167			938	124.722	938	4.31717	128.167
939	939	147.277	128.25	9.56486		939	939	148.31	128.25	5.23247			939	124.821	939	3.20153	128.25		939	100.246	939	3.1586	103.25			939	124.8	939	4.31714	128.25
940	940	147.363	128.333	9.56493		940	940	148.387	128.333	5.23242			940	124.905	940	3.20151	128.333		940	100.33	940	3.15864	103.333			940	124.878	940	4.3172	128.333
941	941	147.44	128.417	9.56493		941	941	148.459	128.417	5.23238			941	124.986	941	3.20152	128.417		941	100.415	941	3.15862	103.417			941	124.966	941	4.31723	128.417
942	942	147.528	128.5	9.56495		942	942	148.548	128.5	5.23237			942	125.062	942	3.20155	128.5		942	100.495	942	3.15864	103.5			942	125.044	942	4.31728	128.5
943	943	147.609	128.583	9.56497		943	943	148.628	128.583	5.23233			943	125.14	943	3.20156	128.583		943	100.581	943	3.15866	103.583			943	125.126	943	4.31734	128.583
944	944	147.687	128.667	9.56499		944	944	148.715	128.667	5.23228			944	125.225	944	3.20162	128.667		944	100.657	944	3.15867	103.667			944	125.219	944	4.31737	128.667
945	945	147.781	128.75	9.56499		945	945	148.799	128.75	5.23222			945	125.313	945	3.20163	128.75		945	100.748	945	3.1587	103.75			945	125.298	945	4.3174	128.75
946	946	147.859	128.833	9.56499		946	946	148.877	128.833	5.23215			946	125.391	946	3.20161	128.833		946	100.83	946	3.15872	103.833			946	125.375	946	4.3174	128.833
947	947	147.949	128.917	9.56499		947	947	148.961	128.917	5.2321			947	125.481	947	3.20157	128.917		947	100.909	947	3.15874	103.917			947	125.459	947	4.3174	128.917
948	948	148.028	129	9.565		948	948	149.045	129	5.23205			948	125.556	948	3.20146	129		948	100.995	948	3.15875	104			948	125.546	948	4.31736	129
949	949	148.103	129.083	9.565		949	949	149.13	129.083	5.23201			949	125.639	949	3.20139	129.083		949	101.081	949	3.15868	104.083			949	125.617	949	4.31732	129.083
950	950	148.191	129.167	9.565		950	950	149.198	129.167	5.23199			950	125.726	950	3.20132	129.167		950	101.166	950	3.15862	104.167			950	125.706	950	4.31728	129.167
951	951	148.268	129.25	9.565		951	951	149.278	129.25	5.23197			951	125.804	951	3.20125	129.25		951	101.244	951	3.15856	104.25			951	125.784	951	4.31723	129.25
952	952	148.351	129.333	9.565		952	952	149.367	129.333	5.23195			952	125.89	952	3.20116	129.333		952	101.323	952	3.15848	104.333			952	125.866	952	4.31718	129.333
953	953	148.436	129.417	9.565		953	953	149.459	129.417	5.23193			953	125.968	953	3.20108	129.417		953	101.403	953	3.15836	104.417			953	125.953	953	4.31718	129.417
954	954	148.532	129.5	9.565		954	954	149.545	129.5	5.23197			954	126.043	954	3.20099	129.5		954	101.482	954	3.15825	104.5			954	126.032	954	4.3172	129.5
955	955	148.603	129.583	9.565		955	955	149.626	129.583	5.23204			955	126.133	955	3.20089	129.583		955	101.564	955	3.15814	104.583			955	126.116	955	4.31722	129.583
956	956	148.68	129.667	9.565		956	956	149.703	129.667	5.2321			956	126.211	956	3.20082	129.667		956	101.652	956	3.15803	104.667			956	126.193	956	4.31728	129.667
957	957	148.754	129.75	9.565		957	957	149.781	129.75	5.23215			957	126.293	957	3.20079	129.75		957	101.73	957	3.15796	104.75			957	126.279	957	4.3173	129.75
958	958	148.85	129.833	9.565		958	958	149.867	129.833	5.23222			958	126.381	958	3.20078	129.833		958	101.816	958	3.15791	104.833			958	126.36	958	4.31729	129.833
959	959	148.934	129.917	9.565		959	959	149.947	129.917	5.23223			959	126.463	959	3.20077	129.917		959	101.888	959	3.15786	104.917			959	126.449	959	4.31727	129.917
960	960	149.008	130	9.565		960	960	150.028	130	5.2322			960	126.547	960	3.2008	130		960	101.966	960	3.15782	105			960	126.524	960	4.31718	130
961	961	149.091	130.083	9.565		961	961	150.109	130.083	5.23218			961	126.625	961	3.20079	130.083		961	102.048	961	3.15783	105.083			961	126.615	961	4.3171	130.083
962	962	149.181	130.167	9.56501		962	962	150.188	130.167	5.23214			962	126.71	962	3.20075	130.167		962	102.13	962	3.15778	105.167			962	126.694	962	4.31701	130.167
963	963	149.263	130.25	9.56504		963	963	150.272	130.25	5.23213			963	126.796	963	3.2007	130.25		963	102.199	963	3.15772	105.25			963	126.774	963	4.31693	130.25
964	964	149.345	130.333	9.56512		964	964	150.36	130.333	5.23212			964	126.872	964	3.20061	130.333		964	102.294	964	3.15766	105.333			964	126.856	964	4.31687	130.333
965	965	149.428	130.417	9.56522		965	965	150.438	130.417	5.23211			965	126.954	965	3.20055	130.417		965	102.381	965	3.15758	105.417			965	126.939	965	4.31685	130.417
966	966	149.506	130.5	9.56536		966	966	150.504	130.5	5.23216			966	127.039	966	3.20054	130.5		966	102.459	966	3.15758	105.5			966	127.024	966	4.31685	130.5
967	967	149.588	130.583	9.56548		967	967	150.599	130.583	5.23218			967	127.116	967	3.20056	130.583		967	102.531	967	3.1576	105.583			967	127.104	967	4.31685	130.583
968	968	149.669	130.667	9.56559		968	968	150.675	130.667	5.23218			968	127.19	968	3.20061	130.667		968	102.618	968	3.15764	105.667			968	127.184	968	4.31694	130.667
969	969	149.746	130.75	9.56569		969	969	150.76	130.75	5.23219			969	127.271	969	3.20065	130.75		969	102.693	969	3.15776	105.75			969	127.265	969	4.31698	130.75
970	970	149.836	130.833	9.56578		970	970	150.85	130.833	5.23214			970	127.358	970	3.20073	130.833		970	102.776	970	3.15783	105.833			970	127.348	970	4.31705	130.833
971	971	149.912	130.917	9.56586		971	971	150.938	130.917	5.23211			971	127.45	971	3.20083	130.917		971	102.854	971	3.15788	105.917			971	127.421	971	4.31713	130.917
972	972	149.996	131	9.56592		972	972	151.016	131	5.23208			972	127.54	972	3.20098	131		972	102.936	972	3.15793	106			972	127.504	972	4.31719	131
973	973	150.083	131.083	9.56596		973	973	151.086	131.083	5.23205			973	127.621	973	3.20108	131.083		973	103.018	973	3.15793	106.083			973	127.595	973	4.31724	131.083
974	974	150.157	131.167	9.56596		974	974	151.175	131.167	5.23201			974	127.7	974	3.20115	131.167		974	103.094	974	3.15791	106.167			974	127.672	974	4.31727	131.167
975	975	150.242	131.25	9.56597		975	975	151.263	131.25	5.23199			975	127.781	975	3.20121	131.25		975	103.188	975	3.15787	106.25			975	127.761	975	4.31728	131.25
976	976	150.326	131.333	9.56598		976	976	151.347	131.333	5.23196			976	127.853	976	3.20119	131.333		976	103.267	976	3.15781	106.333			976	127.841	976	4.31727	131.333
977	977	150.407	131.417	9.566		977	977	151.425	131.417	5.23194			977	127.932	977	3.20117	131.417		977	103.35	977	3.15765	106.417			977	127.926	977	4.31719	131.417
978	978	150.495	131.5	9.56599		978	978	151.515	131.5	5.23194			978	128.026	978	3.20112	131.5		978	103.433	978	3.15751	106.5			978	128.012	978	4.31713	131.5
979	979	150.571	131.583	9.56599		979	979	151.599	131.583	5.23194			979	128.101	979	3.20105	131.583		979	103.514	979	3.15735	106.583			979	128.09	979	4.31708	131.583
980	980	150.646	131.667	9.566		980	980	151.665	131.667	5.23194			980	128.186	980	3.20089	131.667		980	103.587	980	3.15718	106.667			980	128.169	980	4.31706	131.667
981	981	150.732	131.75	9.566		981	981	151.75	131.75	5.23194			981	128.275	981	3.20077	131.75		981	103.676	981	3.15693	106.75			981	128.252	981	4.31703	131.75
982	982	150.816	131.833	9.566		982	982	151.834	131.833	5.23195			982	128.353	982	3.20066	131.833		982	103.749	982	3.15672	106.833			982	128.346	982	4.31702	131.833
983	983	150.902	131.917	9.566		983	983	151.917	131.917	5.23194			983	128.44	983	3.20055	131.917		983	103.83	983	3.15655	106.917			983	128.427	983	4.31702	131.917
984	984	150.986	132	9.566		984	984	151.995	132	5.23192			984	128.527	984	3.20043	132		984	103.913	984	3.15641	107			984	128.507	984	4.31702	132
985	985	151.064	132.083	9.566		985	985	152.069	132.083	5.23189			985	128.6	985	3.20035	132.083		985	103.994	985	3.1563	107.083			985	128.584	985	4.31706	132.083
986	986	151.146	132.167	9.566		986	986	152.158	132.167	5.23185			986	128.68	986	3.20031	132.167		986	104.076	986	3.15621	107.167			986	128.662	986	4.31707	132.167
987	987	151.223	132.25	9.566		987	987	152.243	132.25	5.23177			987	128.759	987	3.2003	132.25		987	104.165	987	3.15618	107.25			987	128.743	987	4.31707	132.25
988	988	151.3	132.333	9.566		988	988	152.316	132.333	5.23169			988	128.84	988	3.20035	132.333		988	104.243	988	3.15618	107.333			988	128.828	988	4.3171	132.333
989	989	151.394	132.417	9.566		989	989	152.399	132.417	5.23161			989	128.933	989	3.20039	132.417		989	104.316	989	3.15628	107.417			989	128.917	989	4.31713	132.417
990	990	151.477	132.5	9.566		990	990	152.476	132.5	5.23152			990	129.008	990	3.20044	132.5		990	104.41	990	3.15636	107.5			990	129.005	990	4.31716	132.5
991	991	151.557	132.583	9.566		991	991	152.569	132.583	5.23143			991	129.094	991	3.20051	132.583		991	104.49	991	3.15646	107.583			991	129.09	991	4.31717	132.583
992	992	151.64	132.667	9.566		992	992	152.655	132.667	5.23136			992	129.171	992	3.20063	132.667		992	104.566	992	3.15656	107.667			992	129.16	992	4.31717	132.667
993	993	151.728	132.75	9.566		993	993	152.733	132.75	5.23129			993	129.261	993	3.20069	132.75		993	104.647	993	3.15667	107.75			993	129.241	993	4.31716	132.75
994	994	151.809	132.833	9.56603		994	994	152.808	132.833	5.23121			994	129.344	994	3.20072	132.833		994	104.727	994	3.15672	107.833			994	129.322	994	4.31712	132.833
995	995	151.893	132.917	9.5661		995	995	152.903	132.917	5.23116			995	129.422	995	3.20073	132.917		995	104.811	995	3.15675	107.917			995	129.407	995	4.31704	132.917
996	996	151.972	133	9.5662		996	996	152.989	133	5.23109			996	129.508	996	3.20067	133		996	104.902	996	3.15675	108			996	129.491	996	4.31695	133
997	997	152.061	133.083	9.56631		997	997	153.065	133.083	5.23101			997	129.59	997	3.20062	133.083		997	104.974	997	3.15664	108.083			997	129.578	997	4.31676	133.083
998	998	152.141	133.167	9.56647		998	998	153.151	133.167	5.23093			998	129.675	998	3.20055	133.167		998	105.049	998	3.15655	108.167			998	129.663	998	4.31663	133.167
999	999	152.232	133.25	9.56659		999	999	153.22	133.25	5.23081			999	129.745	999	3.20049	133.25		999	105.132	999	3.15649	108.25			999	129.748	999	4.31653	133.25
1000	1000	152.315	133.333	9.5667		1000	1000	153.306	133.333	5.2307			1000	129.836	1000	3.20038	133.333		1000	105.217	1000	3.15645	108.333			1000	129.818	1000	4.31645	133.333
1001	1001	152.395	133.417	9.56679		1001	1001	153.385	133.417	5.23059			1001	129.918	1001	3.20034	133.417		1001	105.304	1001	3.15638	108.417			1001	129.893	1001	4.31648	133.417
1002	1002	152.481	133.5	9.56684		1002	1002	153.472	133.5	5.23049			1002	129.995	1002	3.20036	133.5		1002	105.38	1002	3.15633	108.5			1002	129.983	1002	4.31651	133.5
1003	1003	152.557	133.583	9.56689		1003	1003	153.551	133.583	5.2304			1003	130.087	1003	3.20039	133.583		1003	105.464	1003	3.1563	108.583			1003	130.079	1003	4.31655	133.583
1004	1004	152.639	133.667	9.56694		1004	1004	153.634	133.667	5.23034			1004	130.161	1004	3.20052	133.667		1004	105.553	1004	3.1563	108.667			1004	130.145	1004	4.3166	133.667
1005	1005	152.719	133.75	9.56698		1005	1005	153.722	133.75	5.2303			1005	130.244	1005	3.2006	133.75		1005	105.636	1005	3.15642	108.75			1005	130.229	1005	4.31676	133.75
1006	1006	152.8	133.833	9.56697		1006	1006	153.801	133.833	5.23027			1006	130.335	1006	3.20066	133.833		1006	105.717	1006	3.1565	108.833			1006	130.313	1006	4.31684	133.833
1007	1007	152.876	133.917	9.56698		1007	1007	153.886	133.917	5.23031			1007	130.412	1007	3.20072	133.917		1007	105.783	1007	3.15658	108.917			1007	130.399	1007	4.31688	133.917
1008	1008	152.965	134	9.56699		1008	1008	153.971	134	5.23034			1008	130.498	1008	3.20078	134		1008	105.871	1008	3.15666	109			1008	130.479	1008	4.31691	134
1009	1009	153.045	134.083	9.567		1009	1009	154.05	134.083	5.23036			1009	130.563	1009	3.20084	134.083		1009	105.962	1009	3.15677	109.083			1009	130.565	1009	4.31686	134.083
1010	1010	153.137	134.167	9.56699		1010	1010	154.132	134.167	5.23038			1010	130.654	1010	3.20091	134.167		1010	106.039	1010	3.15682	109.167			1010	130.652	1010	4.31682	134.167
1011	1011	153.221	134.25	9.56699		1011	1011	154.216	134.25	5.2304			1011	130.738	1011	3.20099	134.25		1011	106.122	1011	3.15684	109.25			1011	130.73	1011	4.31677	134.25
1012	1012	153.297	134.333	9.567		1012	1012	154.296	134.333	5.2304			1012	130.826	1012	3.20101	134.333		1012	106.208	1012	3.15685	109.333			1012	130.817	1012	4.31672	134.333
1013	1013	153.375	134.417	9.567		1013	1013	154.382	134.417	5.23038			1013	130.9	1013	3.20103	134.417		1013	106.297	1013	3.15674	109.417			1013	130.894	1013	4.31668	134.417
1014	1014	153.458	134.5	9.567		1014	1014	154.467	134.5	5.23035			1014	130.979	1014	3.20103	134.5		1014	106.37	1014	3.15667	109.5			1014	130.979	1014	4.31667	134.5
1015	1015	153.549	134.583	9.567		1015	1015	154.541	134.583	5.23027			1015	131.061	1015	3.20102	134.583		1015	106.451	1015	3.1566	109.583			1015	131.051	1015	4.31666	134.583
1016	1016	153.637	134.667	9.567		1016	1016	154.623	134.667	5.23022			1016	131.146	1016	3.20096	134.667		1016	106.529	1016	3.15653	109.667			1016	131.142	1016	4.31664	134.667
1017	1017	153.71	134.75	9.567		1017	1017	154.707	134.75	5.23018			1017	131.231	1017	3.20089	134.75		1017	106.615	1017	3.1565	109.75			1017	131.234	1017	4.31669	134.75
1018	1018	153.791	134.833	9.567		1018	1018	154.787	134.833	5.23014			1018	131.316	1018	3.20081	134.833		1018	106.697	1018	3.15649	109.833			1018	131.31	1018	4.31673	134.833
1019	1019	153.876	134.917	9.567		1019	1019	154.871	134.917	5.2301			1019	131.395	1019	3.20073	134.917		1019	106.773	1019	3.15649	109.917			1019	131.39	1019	4.31678	134.917
1020	1020	153.948	135	9.567		1020	1020	154.949	135	5.23014			1020	131.474	1020	3.20059	135		1020	106.855	1020	3.15648	110			1020	131.458	1020	4.31684	135
1021	1021	154.033	135.083	9.567		1021	1021	155.019	135.083	5.23021			1021	131.556	1021	3.20048	135.083		1021	106.942	1021	3.15653	110.083			1021	131.547	1021	4.31688	135.083
1022	1022	154.121	135.167	9.567		1022	1022	155.112	135.167	5.2303			1022	131.643	1022	3.20038	135.167		1022	107.022	1022	3.15652	110.167			1022	131.628	1022	4.31692	135.167
1023	1023	154.199	135.25	9.567		1023	1023	155.197	135.25	5.23039			1023	131.718	1023	3.20028	135.25		1023	107.101	1023	3.15652	110.25			1023	131.704	1023	4.31693	135.25
1024	1024	154.286	135.333	9.567		1024	1024	155.276	135.333	5.23057			1024	131.8	1024	3.20018	135.333		1024	107.185	1024	3.15654	110.333			1024	131.781	1024	4.31694	135.333
1025	1025	154.365	135.417	9.567		1025	1025	155.357	135.417	5.23068			1025	131.89	1025	3.20007	135.417		1025	107.263	1025	3.15654	110.417			1025	131.863	1025	4.3169	135.417
1026	1026	154.451	135.5	9.567		1026	1026	155.445	135.5	5.23077			1026	131.97	1026	3.19997	135.5		1026	107.342	1026	3.15657	110.5			1026	131.953	1026	4.31685	135.5
1027	1027	154.533	135.583	9.567		1027	1027	155.513	135.583	5.23085			1027	132.052	1027	3.19985	135.583		1027	107.428	1027	3.15661	110.583			1027	132.039	1027	4.31679	135.583
1028	1028	154.624	135.667	9.56701		1028	1028	155.598	135.667	5.23086			1028	132.136	1028	3.19979	135.667		1028	107.506	1028	3.15664	110.667			1028	132.119	1028	4.31672	135.667
1029	1029	154.701	135.75	9.56707		1029	1029	155.699	135.75	5.23089			1029	132.211	1029	3.19977	135.75		1029	107.593	1029	3.15671	110.75			1029	132.203	1029	4.31662	135.75
1030	1030	154.783	135.833	9.56717		1030	1030	155.771	135.833	5.2309			1030	132.317	1030	3.19977	135.833		1030	107.677	1030	3.15672	110.833			1030	132.287	1030	4.31659	135.833
1031	1031	154.87	135.917	9.5673		1031	1031	155.849	135.917	5.2309			1031	132.389	1031	3.19978	135.917		1031	107.756	1031	3.15671	110.917			1031	132.37	1031	4.3166	135.917
1032	1032	154.939	136	9.56742		1032	1032	155.939	136	5.23084			1032	132.461	1032	3.19995	136		1032	107.831	1032	3.15669	111			1032	132.445	1032	4.31662	136
1033	1033	155.037	136.083	9.56752		1033	1033	156.008	136.083	5.23079			1033	132.546	1033	3.20008	136.083		1033	107.912	1033	3.15664	111.083			1033	132.531	1033	4.31669	136.083
1034	1034	155.116	136.167	9.56763		1034	1034	156.093	136.167	5.23074			1034	132.639	1034	3.20019	136.167		1034	108	1034	3.15664	111.167			1034	132.614	1034	4.31672	136.167
1035	1035	155.208	136.25	9.56775		1035	1035	156.184	136.25	5.23068			1035	132.713	1035	3.20029	136.25		1035	108.079	1035	3.15663	111.25			1035	132.696	1035	4.31672	136.25
1036	1036	155.281	136.333	9.56783		1036	1036	156.264	136.333	5.23059			1036	132.791	1036	3.20041	136.333		1036	108.17	1036	3.1566	111.333			1036	132.796	1036	4.31672	136.333
1037	1037	155.364	136.417	9.5679		1037	1037	156.341	136.417	5.23051			1037	132.874	1037	3.20047	136.417		1037	108.243	1037	3.15659	111.417			1037	132.874	1037	4.31667	136.417
1038	1038	155.446	136.5	9.56796		1038	1038	156.425	136.5	5.23043			1038	132.958	1038	3.2005	136.5		1038	108.33	1038	3.15653	111.5			1038	132.959	1038	4.31662	136.5
1039	1039	155.529	136.583	9.56795		1039	1039	156.512	136.583	5.23035			1039	133.045	1039	3.20054	136.583		1039	108.412	1039	3.15644	111.583			1039	133.033	1039	4.31659	136.583
1040	1040	155.613	136.667	9.56797		1040	1040	156.596	136.667	5.23028			1040	133.119	1040	3.20053	136.667		1040	108.491	1040	3.15634	111.667			1040	133.113	1040	4.31658	136.667
1041	1041	155.69	136.75	9.56798		1041	1041	156.68	136.75	5.23021			1041	133.2	1041	3.20057	136.75		1041	108.575	1041	3.15615	111.75			1041	133.192	1041	4.31659	136.75
1042	1042	155.777	136.833	9.568		1042	1042	156.763	136.833	5.23016			1042	133.293	1042	3.20061	136.833		1042	108.657	1042	3.156	111.833			1042	133.277	1042	4.31661	136.833
1043	1043	155.861	136.917	9.56799		1043	1043	156.839	136.917	5.23011			1043	133.378	1043	3.20065	136.917		1043	108.739	1043	3.1559	111.917			1043	133.372	1043	4.31663	136.917
1044	1044	155.944	137	9.568		1044	1044	156.92	137	5.23009			1044	133.456	1044	3.20072	137		1044	108.816	1044	3.15582	112			1044	133.455	1044	4.31664	137
1045	1045	156.031	137.083	9.568		1045	1045	156.998	137.083	5.23007			1045	133.542	1045	3.20075	137.083		1045	108.905	1045	3.15575	112.083			1045	133.526	1045	4.3167	137.083
1046	1046	156.114	137.167	9.568		1046	1046	157.082	137.167	5.23004			1046	133.621	1046	3.20078	137.167		1046	108.99	1046	3.15568	112.167			1046	133.609	1046	4.31669	137.167
1047	1047	156.189	137.25	9.568		1047	1047	157.163	137.25	5.23001			1047	133.694	1047	3.20082	137.25		1047	109.067	1047	3.15561	112.25			1047	133.694	1047	4.31666	137.25
1048	1048	156.279	137.333	9.568		1048	1048	157.25	137.333	5.23			1048	133.777	1048	3.20082	137.333		1048	109.137	1048	3.15559	112.333			1048	133.773	1048	4.31662	137.333
1049	1049	156.356	137.417	9.568		1049	1049	157.329	137.417	5.22997			1049	133.865	1049	3.20085	137.417		1049	109.224	1049	3.15559	112.417			1049	133.86	1049	4.31649	137.417
1050	1050	156.442	137.5	9.568		1050	1050	157.405	137.5	5.22995			1050	133.938	1050	3.20088	137.5		1050	109.302	1050	3.15566	112.5			1050	133.941	1050	4.31642	137.5
1051	1051	156.524	137.583	9.568		1051	1051	157.488	137.583	5.22994			1051	134.03	1051	3.20091	137.583		1051	109.389	1051	3.15571	112.583			1051	134.02	1051	4.31639	137.583
1052	1052	156.597	137.667	9.568		1052	1052	157.574	137.667	5.22992			1052	134.113	1052	3.20096	137.667		1052	109.471	1052	3.15576	112.667			1052	134.104	1052	4.3164	137.667
1053	1053	156.683	137.75	9.568		1053	1053	157.658	137.75	5.22991			1053	134.19	1053	3.20099	137.75		1053	109.551	1053	3.15581	112.75			1053	134.198	1053	4.31644	137.75
1054	1054	156.766	137.833	9.568		1054	1054	157.744	137.833	5.2299			1054	134.275	1054	3.20104	137.833		1054	109.642	1054	3.1559	112.833			1054	134.271	1054	4.31647	137.833
1055	1055	156.848	137.917	9.568		1055	1055	157.825	137.917	5.22988			1055	134.347	1055	3.20112	137.917		1055	109.727	1055	3.15598	112.917			1055	134.355	1055	4.3165	137.917
1056	1056	156.927	138	9.568		1056	1056	157.903	138	5.22985			1056	134.438	1056	3.20116	138		1056	109.81	1056	3.15609	113			1056	134.437	1056	4.31654	138
1057	1057	157.015	138.083	9.568		1057	1057	157.986	138.083	5.22981			1057	134.515	1057	3.2012	138.083		1057	109.881	1057	3.15621	113.083			1057	134.517	1057	4.31667	138.083
1058	1058	157.107	138.167	9.56801		1058	1058	158.073	138.167	5.22976			1058	134.595	1058	3.20122	138.167		1058	109.961	1058	3.15634	113.167			1058	134.596	1058	4.31677	138.167
1059	1059	157.191	138.25	9.56803		1059	1059	158.155	138.25	5.2297			1059	134.68	1059	3.20123	138.25		1059	110.049	1059	3.15646	113.25			1059	134.68	1059	4.31683	138.25
1060	1060	157.265	138.333	9.56812		1060	1060	158.228	138.333	5.2296			1060	134.766	1060	3.20119	138.333		1060	110.128	1060	3.15657	113.333			1060	134.759	1060	4.31688	138.333
1061	1061	157.353	138.417	9.56823		1061	1061	158.322	138.417	5.22952			1061	134.851	1061	3.20114	138.417		1061	110.21	1061	3.15667	113.417			1061	134.845	1061	4.3169	138.417
1062	1062	157.431	138.5	9.56834		1062	1062	158.397	138.5	5.22944			1062	134.937	1062	3.20107	138.5		1062	110.288	1062	3.15675	113.5			1062	134.931	1062	4.31689	138.5
1063	1063	157.518	138.583	9.56845		1063	1063	158.485	138.583	5.22935			1063	135.014	1063	3.201	138.583		1063	110.371	1063	3.1568	113.583			1063	135.015	1063	4.31685	138.583
1064	1064	157.595	138.667	9.56863		1064	1064	158.563	138.667	5.22928			1064	135.104	1064	3.20091	138.667		1064	110.45	1064	3.15682	113.667			1064	135.085	1064	4.31679	138.667
1065	1065	157.678	138.75	9.56874		1065	1065	158.651	138.75	5.22921			1065	135.176	1065	3.20088	138.75		1065	110.533	1065	3.15684	113.75			1065	135.169	1065	4.31669	138.75
1066	1066	157.757	138.833	9.56883		1066	1066	158.731	138.833	5.22916			1066	135.259	1066	3.20087	138.833		1066	110.618	1066	3.15681	113.833			1066	135.253	1066	4.31667	138.833
1067	1067	157.837	138.917	9.56891		1067	1067	158.811	138.917	5.22911			1067	135.34	1067	3.20087	138.917		1067	110.695	1067	3.15682	113.917			1067	135.342	1067	4.31668	138.917
1068	1068	157.924	139	9.56892		1068	1068	158.892	139	5.22909			1068	135.43	1068	3.20095	139		1068	110.788	1068	3.15682	114			1068	135.423	1068	4.3167	139
1069	1069	157.997	139.083	9.56894		1069	1069	158.977	139.083	5.22907			1069	135.515	1069	3.20098	139.083		1069	110.871	1069	3.1568	114.083			1069	135.504	1069	4.3168	139.083
1070	1070	158.081	139.167	9.56897		1070	1070	159.051	139.167	5.22904			1070	135.597	1070	3.20099	139.167		1070	110.95	1070	3.15678	114.167			1070	135.588	1070	4.31684	139.167
1071	1071	158.165	139.25	9.56899		1071	1071	159.138	139.25	5.22903			1071	135.682	1071	3.20099	139.25		1071	111.032	1071	3.15671	114.25			1071	135.676	1071	4.31686	139.25
1072	1072	158.251	139.333	9.56899		1072	1072	159.223	139.333	5.22902			1072	135.771	1072	3.20094	139.333		1072	111.108	1072	3.15662	114.333			1072	135.753	1072	4.31687	139.333
1073	1073	158.342	139.417	9.56899		1073	1073	159.295	139.417	5.22902			1073	135.85	1073	3.2009	139.417		1073	111.199	1073	3.15652	114.417			1073	135.84	1073	4.31683	139.417
1074	1074	158.423	139.5	9.569		1074	1074	159.385	139.5	5.22901			1074	135.937	1074	3.20085	139.5		1074	111.28	1074	3.15638	114.5			1074	135.921	1074	4.31679	139.5
1075	1075	158.504	139.583	9.569		1075	1075	159.467	139.583	5.229			1075	136.02	1075	3.20082	139.583		1075	111.361	1075	3.15631	114.583			1075	136.016	1075	4.31673	139.583
1076	1076	158.581	139.667	9.569		1076	1076	159.557	139.667	5.22898			1076	136.095	1076	3.2008	139.667		1076	111.434	1076	3.15625	114.667			1076	136.094	1076	4.31666	139.667
1077	1077	158.665	139.75	9.569		1077	1077	159.634	139.75	5.22894			1077	136.181	1077	3.20081	139.75		1077	111.524	1077	3.1562	114.75			1077	136.167	1077	4.31659	139.75
1078	1078	158.749	139.833	9.569		1078	1078	159.717	139.833	5.2289			1078	136.263	1078	3.20082	139.833		1078	111.599	1078	3.15615	114.833			1078	136.252	1078	4.31658	139.833
1079	1079	158.833	139.917	9.569		1079	1079	159.798	139.917	5.22885			1079	136.341	1079	3.20083	139.917		1079	111.678	1079	3.15624	114.917			1079	136.335	1079	4.31659	139.917
1080	1080	158.922	140	9.569		1080	1080	159.887	140	5.22878			1080	136.433	1080	3.2009	140		1080	111.764	1080	3.15631	115			1080	136.411	1080	4.3166	140
1081	1081	158.996	140.083	9.569		1081	1081	159.972	140.083	5.22872			1081	136.503	1081	3.20093	140.083		1081	111.846	1081	3.1564	115.083			1081	136.491	1081	4.31666	140.083
1082	1082	159.074	140.167	9.569		1082	1082	160.042	140.167	5.2287			1082	136.594	1082	3.20097	140.167		1082	111.931	1082	3.15648	115.167			1082	136.582	1082	4.31667	140.167
1083	1083	159.162	140.25	9.569		1083	1083	160.13	140.25	5.22871			1083	136.677	1083	3.20103	140.25		1083	112.013	1083	3.1566	115.25			1083	136.654	1083	4.31665	140.25
1084	1084	159.245	140.333	9.569		1084	1084	160.219	140.333	5.22873			1084	136.761	1084	3.20104	140.333		1084	112.092	1084	3.15667	115.333			1084	136.733	1084	4.31661	140.333
1085	1085	159.33	140.417	9.569		1085	1085	160.303	140.417	5.2288			1085	136.838	1085	3.20106	140.417		1085	112.177	1085	3.1567	115.417			1085	136.828	1085	4.31651	140.417
1086	1086	159.414	140.5	9.569		1086	1086	160.379	140.5	5.22884			1086	136.914	1086	3.20108	140.5		1086	112.253	1086	3.15671	115.5			1086	136.914	1086	4.31644	140.5
1087	1087	159.485	140.583	9.569		1087	1087	160.456	140.583	5.22885			1087	136.996	1087	3.20108	140.583		1087	112.33	1087	3.15663	115.583			1087	136.985	1087	4.31639	140.583
1088	1088	159.571	140.667	9.569		1088	1088	160.552	140.667	5.22886			1088	137.089	1088	3.20106	140.667		1088	112.42	1088	3.15657	115.667			1088	137.071	1088	4.31636	140.667
1089	1089	159.663	140.75	9.56901		1089	1089	160.621	140.75	5.22883			1089	137.172	1089	3.20102	140.75		1089	112.502	1089	3.15652	115.75			1089	137.154	1089	4.31637	140.75
1090	1090	159.744	140.833	9.56903		1090	1090	160.705	140.833	5.22879			1090	137.251	1090	3.20097	140.833		1090	112.573	1090	3.15649	115.833			1090	137.239	1090	4.31637	140.833
1091	1091	159.831	140.917	9.56909		1091	1091	160.785	140.917	5.22873			1091	137.33	1091	3.2009	140.917		1091	112.659	1091	3.15649	115.917			1091	137.322	1091	4.31637	140.917
1092	1092	159.91	141	9.56921		1092	1092	160.869	141	5.22866			1092	137.415	1092	3.20077	141		1092	112.755	1092	3.1565	116			1092	137.408	1092	4.31636	141
1093	1093	159.985	141.083	9.56933		1093	1093	160.953	141.083	5.22853			1093	137.501	1093	3.20067	141.083		1093	112.833	1093	3.15652	116.083			1093	137.494	1093	4.31639	141.083
1094	1094	160.065	141.167	9.56944		1094	1094	161.041	141.167	5.22844			1094	137.581	1094	3.20062	141.167		1094	112.912	1094	3.15653	116.167			1094	137.572	1094	4.31638	141.167
1095	1095	160.155	141.25	9.56954		1095	1095	161.111	141.25	5.22835			1095	137.676	1095	3.20061	141.25		1095	112.989	1095	3.15661	116.25			1095	137.655	1095	4.31636	141.25
1096	1096	160.233	141.333	9.5697		1096	1096	161.193	141.333	5.22827			1096	137.749	1096	3.20063	141.333		1096	113.058	1096	3.15661	116.333			1096	137.728	1096	4.31637	141.333
1097	1097	160.318	141.417	9.5698		1097	1097	161.277	141.417	5.2282			1097	137.83	1097	3.20065	141.417		1097	113.142	1097	3.15659	116.417			1097	137.82	1097	4.31641	141.417
1098	1098	160.398	141.5	9.56988		1098	1098	161.36	141.5	5.22809			1098	137.913	1098	3.20067	141.5		1098	113.23	1098	3.15656	116.5			1098	137.902	1098	4.31643	141.5
1099	1099	160.481	141.583	9.56995		1099	1099	161.437	141.583	5.22795			1099	137.986	1099	3.20068	141.583		1099	113.322	1099	3.15644	116.583			1099	137.983	1099	4.31645	141.583
1100	1100	160.567	141.667	9.56994		1100	1100	161.528	141.667	5.2278			1100	138.068	1100	3.20072	141.667		1100	113.392	1100	3.15636	116.667			1100	138.054	1100	4.31648	141.667
1101	1101	160.652	141.75	9.56996		1101	1101	161.615	141.75	5.22774			1101	138.155	1101	3.20072	141.75		1101	113.469	1101	3.15631	116.75			1101	138.141	1101	4.31649	141.75
1102	1102	160.731	141.833	9.56998		1102	1102	161.701	141.833	5.22778			1102	138.244	1102	3.20068	141.833		1102	113.554	1102	3.15628	116.833			1102	138.226	1102	4.31651	141.833
1103	1103	160.816	141.917	9.56999		1103	1103	161.793	141.917	5.22783			1103	138.325	1103	3.20062	141.917		1103	113.632	1103	3.15629	116.917			1103	138.316	1103	4.31648	141.917
1104	1104	160.902	142	9.56999		1104	1104	161.856	142	5.22788			1104	138.407	1104	3.20048	142		1104	113.716	1104	3.15629	117			1104	138.401	1104	4.31642	142
1105	1105	160.988	142.083	9.56999		1105	1105	161.937	142.083	5.22795			1105	138.485	1105	3.20041	142.083		1105	113.802	1105	3.15628	117.083			1105	138.477	1105	4.31634	142.083
1106	1106	161.06	142.167	9.57		1106	1106	162.019	142.167	5.22792			1106	138.563	1106	3.20038	142.167		1106	113.888	1106	3.15627	117.167			1106	138.558	1106	4.31616	142.167
1107	1107	161.143	142.25	9.57		1107	1107	162.105	142.25	5.2279			1107	138.649	1107	3.20034	142.25		1107	113.969	1107	3.15628	117.25			1107	138.642	1107	4.31602	142.25
1108	1108	161.232	142.333	9.57		1108	1108	162.189	142.333	5.22789			1108	138.728	1108	3.20032	142.333		1108	114.05	1108	3.15629	117.333			1108	138.727	1108	4.31592	142.333
1109	1109	161.311	142.417	9.57		1109	1109	162.272	142.417	5.22773			1109	138.81	1109	3.20028	142.417		1109	114.134	1109	3.15631	117.417			1109	138.797	1109	4.31585	142.417
1110	1110	161.396	142.5	9.57		1110	1110	162.366	142.5	5.22767			1110	138.898	1110	3.20027	142.5		1110	114.214	1110	3.15632	117.5			1110	138.883	1110	4.31582	142.5
1111	1111	161.484	142.583	9.57		1111	1111	162.445	142.583	5.22764			1111	138.978	1111	3.20028	142.583		1111	114.296	1111	3.15629	117.583			1111	138.969	1111	4.31581	142.583
1112	1112	161.553	142.667	9.57		1112	1112	162.521	142.667	5.2276			1112	139.068	1112	3.20036	142.667		1112	114.375	1112	3.15627	117.667			1112	139.054	1112	4.31581	142.667
1113	1113	161.635	142.75	9.57		1113	1113	162.607	142.75	5.22763			1113	139.141	1113	3.20044	142.75		1113	114.457	1113	3.15628	117.75			1113	139.134	1113	4.31581	142.75
1114	1114	161.72	142.833	9.57		1114	1114	162.695	142.833	5.22761			1114	139.233	1114	3.2005	142.833		1114	114.543	1114	3.1563	117.833			1114	139.215	1114	4.3159	142.833
1115	1115	161.803	142.917	9.57		1115	1115	162.773	142.917	5.22757			1115	139.326	1115	3.20056	142.917		1115	114.62	1115	3.15631	117.917			1115	139.303	1115	4.31591	142.917
1116	1116	161.891	143	9.57		1116	1116	162.852	143	5.22753			1116	139.406	1116	3.20067	143		1116	114.707	1116	3.15632	118			1116	139.386	1116	4.3159	143
1117	1117	161.974	143.083	9.57		1117	1117	162.934	143.083	5.22744			1117	139.49	1117	3.2007	143.083		1117	114.79	1117	3.15631	118.083			1117	139.46	1117	4.31588	143.083
1118	1118	162.046	143.167	9.57		1118	1118	163.018	143.167	5.22738			1118	139.563	1118	3.2007	143.167		1118	114.869	1118	3.1563	118.167			1118	139.555	1118	4.31582	143.167
1119	1119	162.133	143.25	9.57		1119	1119	163.092	143.25	5.22733			1119	139.634	1119	3.20069	143.25		1119	114.949	1119	3.15627	118.25			1119	139.63	1119	4.31582	143.25
1120	1120	162.222	143.333	9.57		1120	1120	163.176	143.333	5.22731			1120	139.723	1120	3.20056	143.333		1120	115.031	1120	3.15624	118.333			1120	139.72	1120	4.31584	143.333
1121	1121	162.3	143.417	9.57		1121	1121	163.263	143.417	5.2273			1121	139.807	1121	3.20048	143.417		1121	115.116	1121	3.15621	118.417			1121	139.807	1121	4.31586	143.417
1122	1122	162.386	143.5	9.57		1122	1122	163.333	143.5	5.22728			1122	139.889	1122	3.20043	143.5		1122	115.194	1122	3.15618	118.5			1122	139.885	1122	4.3159	143.5
1123	1123	162.47	143.583	9.57		1123	1123	163.419	143.583	5.22726			1123	139.969	1123	3.2004	143.583		1123	115.286	1123	3.15614	118.583			1123	139.971	1123	4.31591	143.583
1124	1124	162.551	143.667	9.57		1124	1124	163.502	143.667	5.22723			1124	140.058	1124	3.20039	143.667		1124	115.374	1124	3.1561	118.667			1124	140.043	1124	4.3159	143.667
1125	1125	162.638	143.75	9.57		1125	1125	163.586	143.75	5.22723			1125	140.139	1125	3.20039	143.75		1125	115.438	1125	3.15606	118.75			1125	140.128	1125	4.3159	143.75
1126	1126	162.717	143.833	9.57001		1126	1126	163.672	143.833	5.22721			1126	140.217	1126	3.20038	143.833		1126	115.53	1126	3.15602	118.833			1126	140.208	1126	4.31592	143.833
1127	1127	162.804	143.917	9.57007		1127	1127	163.755	143.917	5.22718			1127	140.303	1127	3.20037	143.917		1127	115.617	1127	3.15598	118.917			1127	140.301	1127	4.31595	143.917
1128	1128	162.882	144	9.57017		1128	1128	163.837	144	5.22714			1128	140.387	1128	3.20039	144		1128	115.685	1128	3.15592	119			1128	140.376	1128	4.31598	144
1129	1129	162.964	144.083	9.5703		1129	1129	163.921	144.083	5.22707			1129	140.475	1129	3.20037	144.083		1129	115.77	1129	3.15585	119.083			1129	140.459	1129	4.31601	144.083
1130	1130	163.051	144.167	9.57042		1130	1130	164.004	144.167	5.22702			1130	140.553	1130	3.20034	144.167		1130	115.857	1130	3.15578	119.167			1130	140.536	1130	4.31607	144.167
1131	1131	163.13	144.25	9.57053		1131	1131	164.085	144.25	5.22697			1131	140.634	1131	3.2003	144.25		1131	115.928	1131	3.15574	119.25			1131	140.623	1131	4.31609	144.25
1132	1132	163.215	144.333	9.57063		1132	1132	164.17	144.333	5.22694			1132	140.71	1132	3.20021	144.333		1132	116.016	1132	3.15573	119.333			1132	140.704	1132	4.3161	144.333
1133	1133	163.296	144.417	9.57075		1133	1133	164.25	144.417	5.22692			1133	140.785	1133	3.20016	144.417		1133	116.105	1133	3.15573	119.417			1133	140.784	1133	4.31611	144.417
1134	1134	163.375	144.5	9.57083		1134	1134	164.328	144.5	5.22691			1134	140.87	1134	3.20011	144.5		1134	116.18	1134	3.15572	119.5			1134	140.879	1134	4.31606	144.5
1135	1135	163.459	144.583	9.5709		1135	1135	164.406	144.583	5.22692			1135	140.953	1135	3.20007	144.583		1135	116.266	1135	3.15576	119.583			1135	140.957	1135	4.31604	144.583
1136	1136	163.552	144.667	9.57096		1136	1136	164.497	144.667	5.22693			1136	141.037	1136	3.20004	144.667		1136	116.354	1136	3.15575	119.667			1136	141.033	1136	4.31603	144.667
1137	1137	163.632	144.75	9.57095		1137	1137	164.586	144.75	5.22698			1137	141.127	1137	3.2	144.75		1137	116.432	1137	3.15573	119.75			1137	141.121	1137	4.31601	144.75
1138	1138	163.713	144.833	9.57097		1138	1138	164.659	144.833	5.22702			1138	141.206	1138	3.19996	144.833		1138	116.506	1138	3.15571	119.833			1138	141.199	1138	4.31605	144.833
1139	1139	163.792	144.917	9.57098		1139	1139	164.746	144.917	5.22704			1139	141.3	1139	3.19992	144.917		1139	116.594	1139	3.1557	119.917			1139	141.286	1139	4.3161	144.917
1140	1140	163.882	145	9.571		1140	1140	164.823	145	5.22707			1140	141.376	1140	3.19993	145		1140	116.671	1140	3.15571	120			1140	141.371	1140	4.31614	145
1141	1141	163.963	145.083	9.57099		1141	1141	164.903	145.083	5.22709			1141	141.459	1141	3.19996	145.083		1141	116.755	1141	3.15572	120.083			1141	141.452	1141	4.31618	145.083
1142	1142	164.036	145.167	9.57099		1142	1142	164.994	145.167	5.2271			1142	141.543	1142	3.19998	145.167		1142	116.844	1142	3.15573	120.167			1142	141.529	1142	4.31624	145.167
1143	1143	164.133	145.25	9.571		1143	1143	165.077	145.25	5.22712			1143	141.63	1143	3.2	145.25		1143	116.919	1143	3.15576	120.25			1143	141.62	1143	4.31627	145.25
1144	1144	164.219	145.333	9.571		1144	1144	165.144	145.333	5.22715			1144	141.712	1144	3.20015	145.333		1144	117	1144	3.15574	120.333			1144	141.697	1144	4.31627	145.333
1145	1145	164.288	145.417	9.571		1145	1145	165.227	145.417	5.2272			1145	141.78	1145	3.20027	145.417		1145	117.075	1145	3.15569	120.417			1145	141.779	1145	4.31628	145.417
1146	1146	164.376	145.5	9.571		1146	1146	165.308	145.5	5.2272			1146	141.874	1146	3.20039	145.5		1146	117.166	1146	3.15562	120.5			1146	141.859	1146	4.3163	145.5
1147	1147	164.46	145.583	9.571		1147	1147	165.391	145.583	5.22715			1147	141.953	1147	3.20051	145.583		1147	117.25	1147	3.15549	120.583			1147	141.94	1147	4.31636	145.583
1148	1148	164.543	145.667	9.571		1148	1148	165.48	145.667	5.22711			1148	142.034	1148	3.20065	145.667		1148	117.332	1148	3.15543	120.667			1148	142.018	1148	4.31644	145.667
1149	1149	164.625	145.75	9.571		1149	1149	165.566	145.75	5.22709			1149	142.113	1149	3.20074	145.75		1149	117.408	1149	3.15538	120.75			1149	142.112	1149	4.31651	145.75
1150	1150	164.712	145.833	9.571		1150	1150	165.646	145.833	5.22703			1150	142.202	1150	3.2008	145.833		1150	117.492	1150	3.15533	120.833			1150	142.197	1150	4.31664	145.833
1151	1151	164.796	145.917	9.571		1151	1151	165.736	145.917	5.22701			1151	142.281	1151	3.20084	145.917		1151	117.568	1151	3.1553	120.917			1151	142.276	1151	4.3167	145.917
1152	1152	164.878	146	9.571		1152	1152	165.81	146	5.227			1152	142.365	1152	3.2008	146		1152	117.651	1152	3.15523	121			1152	142.347	1152	4.31672	146
1153	1153	164.955	146.083	9.571		1153	1153	165.899	146.083	5.22699			1153	142.45	1153	3.20083	146.083		1153	117.733	1153	3.15514	121.083			1153	142.427	1153	4.31673	146.083
1154	1154	165.035	146.167	9.571		1154	1154	165.975	146.167	5.22705			1154	142.534	1154	3.20087	146.167		1154	117.811	1154	3.15504	121.167			1154	142.525	1154	4.31664	146.167
1155	1155	165.125	146.25	9.571		1155	1155	166.055	146.25	5.22706			1155	142.607	1155	3.20092	146.25		1155	117.9	1155	3.15489	121.25			1155	142.607	1155	4.31657	146.25
1156	1156	165.205	146.333	9.571		1156	1156	166.137	146.333	5.22705			1156	142.684	1156	3.20094	146.333		1156	117.987	1156	3.15477	121.333			1156	142.686	1156	4.3165	146.333
1157	1157	165.288	146.417	9.571		1157	1157	166.226	146.417	5.22703			1157	142.769	1157	3.20095	146.417		1157	118.068	1157	3.15466	121.417			1157	142.78	1157	4.31641	146.417
1158	1158	165.361	146.5	9.571		1158	1158	166.305	146.5	5.22696			1158	142.856	1158	3.20094	146.5		1158	118.146	1158	3.15457	121.5			1158	142.863	1158	4.31627	146.5
1159	1159	165.448	146.583	9.571		1159	1159	166.386	146.583	5.2269			1159	142.948	1159	3.20091	146.583		1159	118.222	1159	3.15457	121.583			1159	142.939	1159	4.31615	146.583
1160	1160	165.536	146.667	9.571		1160	1160	166.473	146.667	5.22684			1160	143.028	1160	3.20087	146.667		1160	118.306	1160	3.15458	121.667			1160	143.022	1160	4.31608	146.667
1161	1161	165.61	146.75	9.57104		1161	1161	166.555	146.75	5.22679			1161	143.104	1161	3.20088	146.75		1161	118.392	1161	3.15462	121.75			1161	143.099	1161	4.31604	146.75
1162	1162	165.706	146.833	9.57112		1162	1162	166.644	146.833	5.22673			1162	143.198	1162	3.2009	146.833		1162	118.479	1162	3.15468	121.833			1162	143.185	1162	4.31602	146.833
1163	1163	165.787	146.917	9.57121		1163	1163	166.724	146.917	5.22668			1163	143.274	1163	3.20092	146.917		1163	118.547	1163	3.15494	121.917			1163	143.268	1163	4.316	146.917
1164	1164	165.873	147	9.57131		1164	1164	166.799	147	5.22665			1164	143.348	1164	3.20096	147		1164	118.628	1164	3.15512	122			1164	143.353	1164	4.31599	147
1165	1165	165.949	147.083	9.57147		1165	1165	166.884	147.083	5.22661			1165	143.44	1165	3.20098	147.083		1165	118.715	1165	3.15528	122.083			1165	143.427	1165	4.31598	147.083
1166	1166	166.042	147.167	9.57157		1166	1166	166.963	147.167	5.22659			1166	143.526	1166	3.20097	147.167		1166	118.801	1166	3.15544	122.167			1166	143.509	1166	4.316	147.167
1167	1167	166.127	147.25	9.57166		1167	1167	167.049	147.25	5.22656			1167	143.607	1167	3.20096	147.25		1167	118.88	1167	3.15561	122.25			1167	143.598	1167	4.31602	147.25
1168	1168	166.203	147.333	9.57174		1168	1168	167.132	147.333	5.22651			1168	143.688	1168	3.2009	147.333		1168	118.961	1168	3.15573	122.333			1168	143.682	1168	4.31606	147.333
1169	1169	166.283	147.417	9.57178		1169	1169	167.21	147.417	5.22646			1169	143.773	1169	3.20083	147.417		1169	119.045	1169	3.15582	122.417			1169	143.761	1169	4.3161	147.417
1170	1170	166.363	147.5	9.57182		1170	1170	167.289	147.5	5.22639			1170	143.848	1170	3.20076	147.5		1170	119.123	1170	3.15589	122.5			1170	143.841	1170	4.31613	147.5
1171	1171	166.454	147.583	9.57185		1171	1171	167.377	147.583	5.22633			1171	143.933	1171	3.20068	147.583		1171	119.215	1171	3.15584	122.583			1171	143.919	1171	4.31615	147.583
1172	1172	166.523	147.667	9.57188		1172	1172	167.457	147.667	5.22627			1172	144.015	1172	3.20056	147.667		1172	119.295	1172	3.15582	122.667			1172	143.999	1172	4.31616	147.667
1173	1173	166.616	147.75	9.57188		1173	1173	167.545	147.75	5.22621			1173	144.095	1173	3.2005	147.75		1173	119.382	1173	3.15579	122.75			1173	144.089	1173	4.31617	147.75
1174	1174	166.711	147.833	9.57188		1174	1174	167.625	147.833	5.22617			1174	144.178	1174	3.20048	147.833		1174	119.463	1174	3.15575	122.833			1174	144.176	1174	4.31621	147.833
1175	1175	166.787	147.917	9.57189		1175	1175	167.707	147.917	5.22613			1175	144.26	1175	3.20049	147.917		1175	119.544	1175	3.15564	122.917			1175	144.261	1175	4.31627	147.917
1176	1176	166.861	148	9.5719		1176	1176	167.78	148	5.22609			1176	144.349	1176	3.20054	148		1176	119.626	1176	3.1556	123			1176	144.339	1176	4.31633	148
1177	1177	166.94	148.083	9.5719		1177	1177	167.875	148.083	5.22606			1177	144.431	1177	3.20056	148.083		1177	119.707	1177	3.15561	123.083			1177	144.419	1177	4.3164	148.083
1178	1178	167.026	148.167	9.5719		1178	1178	167.968	148.167	5.22605			1178	144.513	1178	3.20058	148.167		1178	119.788	1178	3.15562	123.167			1178	144.499	1178	4.31647	148.167
1179	1179	167.124	148.25	9.5719		1179	1179	168.041	148.25	5.22604			1179	144.593	1179	3.20059	148.25		1179	119.872	1179	3.15567	123.25			1179	144.579	1179	4.3165	148.25
1180	1180	167.206	148.333	9.5719		1180	1180	168.135	148.333	5.22604			1180	144.671	1180	3.20067	148.333		1180	119.948	1180	3.15568	123.333			1180	144.664	1180	4.31651	148.333
1181	1181	167.272	148.417	9.5719		1181	1181	168.205	148.417	5.22606			1181	144.756	1181	3.20073	148.417		1181	120.035	1181	3.15569	123.417			1181	144.736	1181	4.3165	148.417
1182	1182	167.362	148.5	9.5719		1182	1182	168.29	148.5	5.22612			1182	144.84	1182	3.20079	148.5		1182	120.109	1182	3.15569	123.5			1182	144.829	1182	4.31641	148.5
1183	1183	167.444	148.583	9.5719		1183	1183	168.378	148.583	5.22612			1183	144.923	1183	3.20082	148.583		1183	120.189	1183	3.1557	123.583			1183	144.914	1183	4.31634	148.583
1184	1184	167.527	148.667	9.5719		1184	1184	168.457	148.667	5.22609			1184	145.004	1184	3.20091	148.667		1184	120.273	1184	3.1557	123.667			1184	144.989	1184	4.3163	148.667
1185	1185	167.609	148.75	9.5719		1185	1185	168.536	148.75	5.22605			1185	145.088	1185	3.20099	148.75		1185	120.353	1185	3.15567	123.75			1185	145.079	1185	4.31629	148.75
1186	1186	167.691	148.833	9.5719		1186	1186	168.633	148.833	5.22597			1186	145.168	1186	3.20107	148.833		1186	120.435	1186	3.15562	123.833			1186	145.159	1186	4.31627	148.833
1187	1187	167.764	148.917	9.5719		1187	1187	168.706	148.917	5.22589			1187	145.258	1187	3.20114	148.917		1187	120.524	1187	3.15551	123.917			1187	145.244	1187	4.31626	148.917
1188	1188	167.857	149	9.5719		1188	1188	168.78	149	5.22582			1188	145.348	1188	3.20118	149		1188	120.613	1188	3.1554	124			1188	145.328	1188	4.31625	149
1189	1189	167.938	149.083	9.5719		1189	1189	168.864	149.083	5.22575			1189	145.427	1189	3.2012	149.083		1189	120.688	1189	3.15526	124.083			1189	145.405	1189	4.31623	149.083
1190	1190	168.019	149.167	9.5719		1190	1190	168.947	149.167	5.22565			1190	145.511	1190	3.2012	149.167		1190	120.767	1190	3.15511	124.167			1190	145.493	1190	4.3162	149.167
1191	1191	168.105	149.25	9.5719		1191	1191	169.027	149.25	5.22559			1191	145.59	1191	3.20119	149.25		1191	120.858	1191	3.15489	124.25			1191	145.578	1191	4.31616	149.25
1192	1192	168.189	149.333	9.5719		1192	1192	169.112	149.333	5.22555			1192	145.676	1192	3.20109	149.333		1192	120.94	1192	3.1547	124.333			1192	145.66	1192	4.31612	149.333
1193	1193	168.27	149.417	9.5719		1193	1193	169.193	149.417	5.22552			1193	145.758	1193	3.20103	149.417		1193	121.015	1193	3.15452	124.417			1193	145.737	1193	4.3161	149.417
1194	1194	168.351	149.5	9.5719		1194	1194	169.271	149.5	5.22553			1194	145.84	1194	3.201	149.5		1194	121.09	1194	3.15433	124.5			1194	145.83	1194	4.31611	149.5
1195	1195	168.444	149.583	9.5719		1195	1195	169.354	149.583	5.22551			1195	145.919	1195	3.20101	149.583		1195	121.185	1195	3.15423	124.583			1195	145.915	1195	4.3161	149.583
1196	1196	168.521	149.667	9.5719		1196	1196	169.443	149.667	5.22547			1196	146.006	1196	3.201	149.667		1196	121.266	1196	3.15416	124.667			1196	145.991	1196	4.3161	149.667
1197	1197	168.6	149.75	9.5719		1197	1197	169.517	149.75	5.22542			1197	146.078	1197	3.20101	149.75		1197	121.348	1197	3.15411	124.75			1197	146.072	1197	4.3161	149.75
1198	1198	168.683	149.833	9.5719		1198	1198	169.602	149.833	5.22535			1198	146.17	1198	3.20101	149.833		1198	121.426	1198	3.15407	124.833			1198	146.154	1198	4.3161	149.833
1199	1199	168.762	149.917	9.5719		1199	1199	169.686	149.917	5.22529			1199	146.246	1199	3.20101	149.917		1199	121.509	1199	3.15419	124.917			1199	146.241	1199	4.31612	149.917
1200	1200	168.854	150	9.5719		1200	1200	169.771	150	5.22523			1200	146.327	1200	3.20102	150		1200	121.588	1200	3.15428	125			1200	146.327	1200	4.3161	150
1201	1201	168.949	150.083	9.5719		1201	1201	169.845	150.083	5.22518			1201	146.413	1201	3.20099	150.083		1201	121.663	1201	3.15437	125.083			1201	146.414	1201	4.31606	150.083
1202	1202	169.021	150.167	9.57196		1202	1202	169.935	150.167	5.22516			1202	146.5	1202	3.20095	150.167		1202	121.753	1202	3.15446	125.167			1202	146.483	1202	4.31601	150.167
1203	1203	169.099	150.25	9.57206		1203	1203	170.026	150.25	5.22515			1203	146.574	1203	3.20089	150.25		1203	121.828	1203	3.15458	125.25			1203	146.574	1203	4.31589	150.25
1204	1204	169.157	150.333	9.57218		1204	1204	170.106	150.333	5.22512			1204	146.662	1204	3.20081	150.333		1204	121.919	1204	3.15465	125.333			1204	146.663	1204	4.31579	150.333
1205	1205	169.26	150.417	9.5723		1205	1205	170.18	150.417	5.22508			1205	146.748	1205	3.20065	150.417		1205	122.008	1205	3.15469	125.417			1205	146.738	1205	4.31567	150.417
1206	1206	169.355	150.5	9.5725		1206	1206	170.26	150.5	5.22511			1206	146.831	1206	3.20052	150.5		1206	122.08	1206	3.15471	125.5			1206	146.811	1206	4.31555	150.5
1207	1207	169.439	150.583	9.57263		1207	1207	170.353	150.583	5.22518			1207	146.913	1207	3.20037	150.583		1207	122.169	1207	3.15463	125.583			1207	146.895	1207	4.3154	150.583
1208	1208	169.506	150.667	9.57274		1208	1208	170.435	150.667	5.22528			1208	146.995	1208	3.20023	150.667		1208	122.245	1208	3.15458	125.667			1208	146.986	1208	4.31532	150.667
1209	1209	169.602	150.75	9.57284		1209	1209	170.519	150.75	5.22536			1209	147.076	1209	3.20004	150.75		1209	122.335	1209	3.15452	125.75			1209	147.058	1209	4.31526	150.75
1210	1210	169.684	150.833	9.57286		1210	1210	170.59	150.833	5.22537			1210	147.159	1210	3.19988	150.833		1210	122.414	1210	3.15446	125.833			1210	147.143	1210	4.31522	150.833
1211	1211	169.758	150.917	9.57291		1211	1211	170.675	150.917	5.2253			1211	147.243	1211	3.19973	150.917		1211	122.498	1211	3.15437	125.917			1211	147.229	1211	4.31522	150.917
1212	1212	169.854	151	9.57295		1212	1212	170.75	151	5.22524			1212	147.326	1212	3.19959	151		1212	122.579	1212	3.15435	126			1212	147.316	1212	4.31519	151
1213	1213	169.934	151.083	9.57298		1213	1213	170.845	151.083	5.22521			1213	147.409	1213	3.19947	151.083		1213	122.662	1213	3.15435	126.083			1213	147.4	1213	4.31517	151.083
1214	1214	170.013	151.167	9.57297		1214	1214	170.93	151.167	5.22518			1214	147.496	1214	3.19936	151.167		1214	122.738	1214	3.15436	126.167			1214	147.485	1214	4.31514	151.167
1215	1215	170.097	151.25	9.57298		1215	1215	171.013	151.25	5.22504			1215	147.576	1215	3.19928	151.25		1215	122.823	1215	3.15441	126.25			1215	147.561	1215	4.31513	151.25
1216	1216	170.173	151.333	9.57299		1216	1216	171.09	151.333	5.22499			1216	147.657	1216	3.19925	151.333		1216	122.916	1216	3.15445	126.333			1216	147.644	1216	4.3151	151.333
1217	1217	170.261	151.417	9.573		1217	1217	171.167	151.417	5.22497			1217	147.744	1217	3.19933	151.417		1217	122.99	1217	3.15451	126.417			1217	147.727	1217	4.31509	151.417
1218	1218	170.339	151.5	9.573		1218	1218	171.253	151.5	5.22495			1218	147.828	1218	3.19941	151.5		1218	123.074	1218	3.15459	126.5			1218	147.807	1218	4.31509	151.5
1219	1219	170.425	151.583	9.573		1219	1219	171.342	151.583	5.22503			1219	147.903	1219	3.19954	151.583		1219	123.155	1219	3.15466	126.583			1219	147.886	1219	4.31516	151.583
1220	1220	170.504	151.667	9.573		1220	1220	171.422	151.667	5.22504			1220	147.985	1220	3.1997	151.667		1220	123.23	1220	3.15473	126.667			1220	147.971	1220	4.31524	151.667
1221	1221	170.585	151.75	9.573		1221	1221	171.5	151.75	5.22505			1221	148.076	1221	3.19997	151.75		1221	123.314	1221	3.15479	126.75			1221	148.059	1221	4.31531	151.75
1222	1222	170.662	151.833	9.573		1222	1222	171.577	151.833	5.22504			1222	148.161	1222	3.20014	151.833		1222	123.403	1222	3.15483	126.833			1222	148.149	1222	4.31538	151.833
1223	1223	170.741	151.917	9.573		1223	1223	171.662	151.917	5.22499			1223	148.244	1223	3.20027	151.917		1223	123.477	1223	3.15485	126.917			1223	148.226	1223	4.31549	151.917
1224	1224	170.832	152	9.573		1224	1224	171.751	152	5.22496			1224	148.318	1224	3.20037	152		1224	123.559	1224	3.15484	127			1224	148.307	1224	4.31552	152
1225	1225	170.906	152.083	9.573		1225	1225	171.837	152.083	5.22493			1225	148.391	1225	3.20035	152.083		1225	123.641	1225	3.15482	127.083			1225	148.387	1225	4.31552	152.083
1226	1226	171.003	152.167	9.573		1226	1226	171.915	152.167	5.22491			1226	148.472	1226	3.20034	152.167		1226	123.725	1226	3.15478	127.167			1226	148.471	1226	4.31549	152.167
1227	1227	171.087	152.25	9.573		1227	1227	171.998	152.25	5.22489			1227	148.562	1227	3.2003	152.25		1227	123.795	1227	3.15467	127.25			1227	148.553	1227	4.31532	152.25
1228	1228	171.171	152.333	9.573		1228	1228	172.072	152.333	5.2249			1228	148.646	1228	3.20026	152.333		1228	123.887	1228	3.15463	127.333			1228	148.625	1228	4.3152	152.333
1229	1229	171.252	152.417	9.573		1229	1229	172.162	152.417	5.22493			1229	148.726	1229	3.20016	152.417		1229	123.969	1229	3.15462	127.417			1229	148.719	1229	4.31509	152.417
1230	1230	171.331	152.5	9.573		1230	1230	172.242	152.5	5.22497			1230	148.817	1230	3.20012	152.5		1230	124.048	1230	3.15461	127.5			1230	148.805	1230	4.315	152.5
1231	1231	171.413	152.583	9.573		1231	1231	172.33	152.583	5.22506			1231	148.895	1231	3.2001	152.583		1231	124.133	1231	3.1546	127.583			1231	148.884	1231	4.31494	152.583
1232	1232	171.495	152.667	9.573		1232	1232	172.41	152.667	5.22512			1232	148.981	1232	3.20008	152.667		1232	124.213	1232	3.15458	127.667			1232	148.971	1232	4.31491	152.667
1233	1233	171.568	152.75	9.573		1233	1233	172.496	152.75	5.22515			1233	149.07	1233	3.20006	152.75		1233	124.292	1233	3.15459	127.75			1233	149.065	1233	4.3149	152.75
1234	1234	171.669	152.833	9.573		1234	1234	172.579	152.833	5.22517			1234	149.142	1234	3.2001	152.833		1234	124.378	1234	3.15462	127.833			1234	149.135	1234	4.31489	152.833
1235	1235	171.744	152.917	9.573		1235	1235	172.647	152.917	5.22513			1235	149.234	1235	3.2001	152.917		1235	124.461	1235	3.15465	127.917			1235	149.219	1235	4.31498	152.917
1236	1236	171.836	153	9.573		1236	1236	172.744	153	5.22508			1236	149.306	1236	3.20009	153		1236	124.541	1236	3.15468	128			1236	149.304	1236	4.31501	153
1237	1237	171.905	153.083	9.573		1237	1237	172.82	153.083	5.225			1237	149.396	1237	3.20008	153.083		1237	124.63	1237	3.1547	128.083			1237	149.38	1237	4.315	153.083
1238	1238	171.981	153.167	9.57307		1238	1238	172.905	153.167	5.22491			1238	149.48	1238	3.2001	153.167		1238	124.706	1238	3.1547	128.167			1238	149.477	1238	4.31499	153.167
1239	1239	172.076	153.25	9.57317		1239	1239	172.991	153.25	5.22473			1239	149.562	1239	3.20014	153.25		1239	124.791	1239	3.1547	128.25			1239	149.553	1239	4.31492	153.25
1240	1240	172.161	153.333	9.57328		1240	1240	173.066	153.333	5.22461			1240	149.636	1240	3.20018	153.333		1240	124.876	1240	3.15467	128.333			1240	149.638	1240	4.31485	153.333
1241	1241	172.236	153.417	9.57339		1241	1241	173.154	153.417	5.22449			1241	149.723	1241	3.20021	153.417		1241	124.96	1241	3.15462	128.417			1241	149.713	1241	4.31479	153.417
1242	1242	172.311	153.5	9.5735		1242	1242	173.239	153.5	5.22438			1242	149.81	1242	3.20028	153.5		1242	125.044	1242	3.15455	128.5			1242	149.808	1242	4.31474	153.5
1243	1243	172.405	153.583	9.57367		1243	1243	173.314	153.583	5.2243			1243	149.894	1243	3.2003	153.583		1243	125.122	1243	3.1544	128.583			1243	149.886	1243	4.31473	153.583
1244	1244	172.488	153.667	9.57378		1244	1244	173.395	153.667	5.22422			1244	149.976	1244	3.20029	153.667		1244	125.21	1244	3.15429	128.667			1244	149.957	1244	4.31474	153.667
1245	1245	172.573	153.75	9.57387		1245	1245	173.477	153.75	5.22415			1245	150.058	1245	3.20028	153.75		1245	125.291	1245	3.15417	128.75			1245	150.049	1245	4.31476	153.75
1246	1246	172.658	153.833	9.57394		1246	1246	173.561	153.833	5.22409			1246	150.143	1246	3.2002	153.833		1246	125.372	1246	3.15405	128.833			1246	150.126	1246	4.31479	153.833
1247	1247	172.735	153.917	9.57393		1247	1247	173.649	153.917	5.22405			1247	150.225	1247	3.20015	153.917		1247	125.456	1247	3.1539	128.917			1247	150.211	1247	4.3149	153.917
1248	1248	172.82	154	9.57395		1248	1248	173.722	154	5.224			1248	150.308	1248	3.2001	154		1248	125.532	1248	3.15377	129			1248	150.294	1248	4.31499	154
1249	1249	172.9	154.083	9.57398		1249	1249	173.809	154.083	5.22396			1249	150.391	1249	3.20004	154.083		1249	125.624	1249	3.15363	129.083			1249	150.372	1249	4.31509	154.083
1250	1250	172.977	154.167	9.57399		1250	1250	173.891	154.167	5.22393			1250	150.476	1250	3.20004	154.167		1250	125.71	1250	3.15349	129.167			1250	150.452	1250	4.31519	154.167
1251	1251	173.064	154.25	9.57399		1251	1251	173.978	154.25	5.2239			1251	150.556	1251	3.20007	154.25		1251	125.783	1251	3.15336	129.25			1251	150.534	1251	4.31528	154.25
1252	1252	173.138	154.333	9.57399		1252	1252	174.056	154.333	5.22388			1252	150.649	1252	3.20009	154.333		1252	125.854	1252	3.15329	129.333			1252	150.626	1252	4.31535	154.333
1253	1253	173.233	154.417	9.57399		1253	1253	174.135	154.417	5.22387			1253	150.728	1253	3.20012	154.417		1253	125.95	1253	3.15325	129.417			1253	150.699	1253	4.31539	154.417
1254	1254	173.314	154.5	9.574		1254	1254	174.22	154.5	5.22386			1254	150.811	1254	3.20019	154.5		1254	126.032	1254	3.15323	129.5			1254	150.79	1254	4.3154	154.5
1255	1255	173.406	154.583	9.574		1255	1255	174.299	154.583	5.22389			1255	150.885	1255	3.20021	154.583		1255	126.114	1255	3.15327	129.583			1255	150.876	1255	4.3154	154.583
1256	1256	173.481	154.667	9.574		1256	1256	174.385	154.667	5.22392			1256	150.986	1256	3.20022	154.667		1256	126.199	1256	3.15332	129.667			1256	150.951	1256	4.3153	154.667
1257	1257	173.565	154.75	9.574		1257	1257	174.479	154.75	5.22394			1257	151.07	1257	3.20023	154.75		1257	126.284	1257	3.15338	129.75			1257	151.04	1257	4.31524	154.75
1258	1258	173.655	154.833	9.574		1258	1258	174.56	154.833	5.22397			1258	151.143	1258	3.20025	154.833		1258	126.359	1258	3.15343	129.833			1258	151.122	1258	4.31518	154.833
1259	1259	173.724	154.917	9.574		1259	1259	174.64	154.917	5.22399			1259	151.22	1259	3.20029	154.917		1259	126.443	1259	3.1535	129.917			1259	151.214	1259	4.31512	154.917
1260	1260	173.812	155	9.574		1260	1260	174.715	155	5.224			1260	151.306	1260	3.20034	155		1260	126.523	1260	3.15352	130			1260	151.289	1260	4.31502	155
1261	1261	173.901	155.083	9.574		1261	1261	174.792	155.083	5.224			1261	151.387	1261	3.20037	155.083		1261	126.612	1261	3.15351	130.083			1261	151.378	1261	4.31492	155.083
1262	1262	173.985	155.167	9.574		1262	1262	174.877	155.167	5.22398			1262	151.476	1262	3.20044	155.167		1262	126.699	1262	3.15349	130.167			1262	151.456	1262	4.31482	155.167
1263	1263	174.067	155.25	9.574		1263	1263	174.96	155.25	5.2239			1263	151.557	1263	3.20045	155.25		1263	126.77	1263	3.1534	130.25			1263	151.53	1263	4.31472	155.25
1264	1264	174.151	155.333	9.574		1264	1264	175.042	155.333	5.22383			1264	151.633	1264	3.20043	155.333		1264	126.853	1264	3.15337	130.333			1264	151.622	1264	4.31465	155.333
1265	1265	174.225	155.417	9.574		1265	1265	175.116	155.417	5.22375			1265	151.71	1265	3.2004	155.417		1265	126.945	1265	3.15337	130.417			1265	151.702	1265	4.31462	155.417
1266	1266	174.304	155.5	9.574		1266	1266	175.201	155.5	5.22366			1266	151.801	1266	3.20027	155.5		1266	127.025	1266	3.15338	130.5			1266	151.778	1266	4.3146	155.5
1267	1267	174.395	155.583	9.574		1267	1267	175.283	155.583	5.22355			1267	151.881	1267	3.20018	155.583		1267	127.112	1267	3.15339	130.583			1267	151.873	1267	4.31459	155.583
1268	1268	174.48	155.667	9.574		1268	1268	175.378	155.667	5.22352			1268	151.96	1268	3.20008	155.667		1268	127.191	1268	3.15339	130.667			1268	151.951	1268	4.31464	155.667
1269	1269	174.559	155.75	9.574		1269	1269	175.46	155.75	5.22353			1269	152.038	1269	3.19997	155.75		1269	127.269	1269	3.15336	130.75			1269	152.033	1269	4.31462	155.75
1270	1270	174.639	155.833	9.574		1270	1270	175.542	155.833	5.22356			1270	152.125	1270	3.19982	155.833		1270	127.353	1270	3.15332	130.833			1270	152.119	1270	4.31459	155.833
1271	1271	174.726	155.917	9.574		1271	1271	175.618	155.917	5.22366			1271	152.201	1271	3.1997	155.917		1271	127.426	1271	3.15323	130.917			1271	152.195	1271	4.31455	155.917
1272	1272	174.811	156	9.574		1272	1272	175.704	156	5.22372			1272	152.285	1272	3.19961	156		1272	127.505	1272	3.15313	131			1272	152.287	1272	4.31445	156
1273	1273	174.891	156.083	9.57402		1273	1273	175.784	156.083	5.22377			1273	152.375	1273	3.19955	156.083		1273	127.591	1273	3.15304	131.083			1273	152.367	1273	4.31438	156.083
1274	1274	174.965	156.167	9.57408		1274	1274	175.869	156.167	5.22382			1274	152.455	1274	3.19955	156.167		1274	127.684	1274	3.15294	131.167			1274	152.448	1274	4.31436	156.167
1275	1275	175.047	156.25	9.5742		1275	1275	175.949	156.25	5.22386			1275	152.544	1275	3.19955	156.25		1275	127.764	1275	3.15286	131.25			1275	152.526	1275	4.31436	156.25
1276	1276	175.134	156.333	9.57431		1276	1276	176.029	156.333	5.22389			1276	152.623	1276	3.19954	156.333		1276	127.841	1276	3.15284	131.333			1276	152.612	1276	4.31438	156.333
1277	1277	175.216	156.417	9.57442		1277	1277	176.12	156.417	5.22391			1277	152.718	1277	3.19952	156.417		1277	127.922	1277	3.15283	131.417			1277	152.689	1277	4.31438	156.417
1278	1278	175.299	156.5	9.57453		1278	1278	176.201	156.5	5.22391			1278	152.784	1278	3.19956	156.5		1278	128.009	1278	3.15283	131.5			1278	152.778	1278	4.31437	156.5
1279	1279	175.377	156.583	9.57469		1279	1279	176.289	156.583	5.2239			1279	152.864	1279	3.1996	156.583		1279	128.095	1279	3.15293	131.583			1279	152.859	1279	4.31435	156.583
1280	1280	175.466	156.667	9.5748		1280	1280	176.371	156.667	5.22385			1280	152.947	1280	3.19966	156.667		1280	128.174	1280	3.15297	131.667			1280	152.943	1280	4.31434	156.667
1281	1281	175.544	156.75	9.57488		1281	1281	176.449	156.75	5.22381			1281	153.035	1281	3.19972	156.75		1281	128.263	1281	3.153	131.75			1281	153.03	1281	4.31431	156.75
1282	1282	175.626	156.833	9.57495		1282	1282	176.529	156.833	5.22376			1282	153.12	1282	3.19977	156.833		1282	128.345	1282	3.15302	131.833			1282	153.12	1282	4.31428	156.833
1283	1283	175.713	156.917	9.57494		1283	1283	176.611	156.917	5.22371			1283	153.199	1283	3.19982	156.917		1283	128.415	1283	3.153	131.917			1283	153.201	1283	4.31424	156.917
1284	1284	175.798	157	9.57496		1284	1284	176.69	157	5.22362			1284	153.288	1284	3.19987	157		1284	128.51	1284	3.15301	132			1284	153.286	1284	4.31418	157
1285	1285	175.879	157.083	9.57498		1285	1285	176.781	157.083	5.22354			1285	153.375	1285	3.19991	157.083		1285	128.594	1285	3.15301	132.083			1285	153.373	1285	4.31417	157.083
1286	1286	175.96	157.167	9.57499		1286	1286	176.859	157.167	5.22345			1286	153.454	1286	3.19994	157.167		1286	128.677	1286	3.153	132.167			1286	153.452	1286	4.3142	157.167
1287	1287	176.046	157.25	9.57499		1287	1287	176.942	157.25	5.22335			1287	153.542	1287	3.19997	157.25		1287	128.751	1287	3.15298	132.25			1287	153.537	1287	4.31427	157.25
1288	1288	176.135	157.333	9.57499		1288	1288	177.025	157.333	5.22324			1288	153.625	1288	3.20003	157.333		1288	128.826	1288	3.15297	132.333			1288	153.615	1288	4.3144	157.333
1289	1289	176.221	157.417	9.575		1289	1289	177.113	157.417	5.22317			1289	153.704	1289	3.2001	157.417		1289	128.909	1289	3.15299	132.417			1289	153.693	1289	4.31453	157.417
1290	1290	176.298	157.5	9.575		1290	1290	177.193	157.5	5.22311			1290	153.794	1290	3.20017	157.5		1290	128.994	1290	3.15303	132.5			1290	153.777	1290	4.31468	157.5
1291	1291	176.379	157.583	9.575		1291	1291	177.281	157.583	5.22308			1291	153.88	1291	3.20023	157.583		1291	129.074	1291	3.15306	132.583			1291	153.871	1291	4.31483	157.583
1292	1292	176.468	157.667	9.575		1292	1292	177.364	157.667	5.22313			1292	153.969	1292	3.20027	157.667		1292	129.159	1292	3.15308	132.667			1292	153.941	1292	4.31499	157.667
1293	1293	176.549	157.75	9.575		1293	1293	177.438	157.75	5.22318			1293	154.049	1293	3.20031	157.75		1293	129.237	1293	3.15306	132.75			1293	154.03	1293	4.3151	157.75
1294	1294	176.629	157.833	9.575		1294	1294	177.525	157.833	5.22322			1294	154.126	1294	3.20032	157.833		1294	129.328	1294	3.15304	132.833			1294	154.109	1294	4.31518	157.833
1295	1295	176.709	157.917	9.575		1295	1295	177.604	157.917	5.22326			1295	154.207	1295	3.20031	157.917		1295	129.409	1295	3.15301	132.917			1295	154.198	1295	4.31524	157.917
1296	1296	176.794	158	9.575		1296	1296	177.692	158	5.22333			1296	154.276	1296	3.20029	158		1296	129.49	1296	3.15301	133			1296	154.266	1296	4.31527	158
1297	1297	176.877	158.083	9.575		1297	1297	177.778	158.083	5.22335			1297	154.361	1297	3.20025	158.083		1297	129.574	1297	3.15301	133.083			1297	154.352	1297	4.31535	158.083
1298	1298	176.961	158.167	9.575		1298	1298	177.859	158.167	5.22334			1298	154.445	1298	3.20015	158.167		1298	129.657	1298	3.153	133.167			1298	154.424	1298	4.31543	158.167
1299	1299	177.048	158.25	9.575		1299	1299	177.941	158.25	5.22332			1299	154.526	1299	3.20008	158.25		1299	129.739	1299	3.15298	133.25			1299	154.516	1299	4.3155	158.25
1300	1300	177.125	158.333	9.575		1300	1300	178.02	158.333	5.22322			1300	154.616	1300	3.20003	158.333		1300	129.829	1300	3.15295	133.333			1300	154.606	1300	4.31557	158.333
1301	1301	177.209	158.417	9.575		1301	1301	178.102	158.417	5.22316			1301	154.696	1301	3.2	158.417		1301	129.909	1301	3.1529	133.417			1301	154.686	1301	4.3156	158.417
1302	1302	177.29	158.5	9.575		1302	1302	178.19	158.5	5.22311			1302	154.776	1302	3.20001	158.5		1302	129.984	1302	3.15284	133.5			1302	154.767	1302	4.3156	158.5
1303	1303	177.368	158.583	9.575		1303	1303	178.267	158.583	5.22307			1303	154.857	1303	3.20002	158.583		1303	130.07	1303	3.15273	133.583			1303	154.86	1303	4.31559	158.583
1304	1304	177.453	158.667	9.575		1304	1304	178.357	158.667	5.22305			1304	154.943	1304	3.20002	158.667		1304	130.15	1304	3.15264	133.667			1304	154.939	1304	4.31547	158.667
1305	1305	177.536	158.75	9.575		1305	1305	178.435	158.75	5.22302			1305	155.024	1305	3.20002	158.75		1305	130.24	1305	3.15257	133.75			1305	155.017	1305	4.3154	158.75
1306	1306	177.612	158.833	9.575		1306	1306	178.515	158.833	5.22301			1306	155.112	1306	3.20007	158.833		1306	130.315	1306	3.15252	133.833			1306	155.101	1306	4.31534	158.833
1307	1307	177.701	158.917	9.575		1307	1307	178.598	158.917	5.22299			1307	155.184	1307	3.20008	158.917		1307	130.401	1307	3.15251	133.917			1307	155.18	1307	4.31527	158.917
1308	1308	177.787	159	9.57501		1308	1308	178.679	159	5.223			1308	155.272	1308	3.20011	159		1308	130.471	1308	3.15251	134			1308	155.26	1308	4.31521	159
1309	1309	177.869	159.083	9.57506		1309	1309	178.766	159.083	5.223			1309	155.355	1309	3.20016	159.083		1309	130.565	1309	3.1525	134.083			1309	155.344	1309	4.31519	159.083
1310	1310	177.947	159.167	9.57513		1310	1310	178.845	159.167	5.22299			1310	155.441	1310	3.20024	159.167		1310	130.647	1310	3.15249	134.167			1310	155.43	1310	4.31522	159.167
1311	1311	178.036	159.25	9.57519		1311	1311	178.924	159.25	5.22298			1311	155.521	1311	3.20033	159.25		1311	130.735	1311	3.15253	134.25			1311	155.516	1311	4.31527	159.25
1312	1312	178.117	159.333	9.5753		1312	1312	179.005	159.333	5.22297			1312	155.601	1312	3.20041	159.333		1312	130.814	1312	3.1525	134.333			1312	155.6	1312	4.31533	159.333
1313	1313	178.203	159.417	9.57541		1313	1313	179.096	159.417	5.22293			1313	155.686	1313	3.20048	159.417		1313	130.894	1313	3.15244	134.417			1313	155.681	1313	4.31546	159.417
1314	1314	178.28	159.5	9.57551		1314	1314	179.172	159.5	5.22289			1314	155.78	1314	3.20058	159.5		1314	130.969	1314	3.15237	134.5			1314	155.758	1314	4.31552	159.5
1315	1315	178.37	159.583	9.57561		1315	1315	179.255	159.583	5.22284			1315	155.855	1315	3.20061	159.583		1315	131.05	1315	3.1522	134.583			1315	155.839	1315	4.31555	159.583
1316	1316	178.451	159.667	9.5757		1316	1316	179.338	159.667	5.22277			1316	155.939	1316	3.20061	159.667		1316	131.145	1316	3.15208	134.667			1316	155.926	1316	4.31556	159.667
1317	1317	178.534	159.75	9.57578		1317	1317	179.424	159.75	5.22267			1317	156.03	1317	3.20059	159.75		1317	131.222	1317	3.15199	134.75			1317	156.014	1317	4.31549	159.75
1318	1318	178.611	159.833	9.57585		1318	1318	179.512	159.833	5.22259			1318	156.111	1318	3.20045	159.833		1318	131.303	1318	3.15194	134.833			1318	156.092	1318	4.31543	159.833
1319	1319	178.696	159.917	9.5759		1319	1319	179.592	159.917	5.22252			1319	156.191	1319	3.20035	159.917		1319	131.392	1319	3.15191	134.917			1319	156.176	1319	4.31535	159.917
1320	1320	178.785	160	9.57592		1320	1320	179.675	160	5.22246			1320	156.27	1320	3.20025	160		1320	131.474	1320	3.1519	135			1320	156.255	1320	4.31527	160
1321	1321	178.859	160.083	9.57595		1321	1321	179.762	160.083	5.2224			1321	156.353	1321	3.20014	160.083		1321	131.551	1321	3.1519	135.083			1321	156.336	1321	4.31513	160.083
1322	1322	178.943	160.167	9.57597		1322	1322	179.84	160.167	5.22236			1322	156.432	1322	3.20007	160.167		1322	131.633	1322	3.15195	135.167			1322	156.417	1322	4.31505	160.167
1323	1323	179.027	160.25	9.57599		1323	1323	179.929	160.25	5.22236			1323	156.519	1323	3.20003	160.25		1323	131.721	1323	3.15203	135.25			1323	156.502	1323	4.31502	160.25
1324	1324	179.11	160.333	9.57598		1324	1324	180.004	160.333	5.22239			1324	156.605	1324	3.20002	160.333		1324	131.798	1324	3.15217	135.333			1324	156.586	1324	4.315	160.333
1325	1325	179.19	160.417	9.57599		1325	1325	180.091	160.417	5.22246			1325	156.691	1325	3.20001	160.417		1325	131.879	1325	3.15225	135.417			1325	156.663	1325	4.31502	160.417
1326	1326	179.282	160.5	9.57599		1326	1326	180.169	160.5	5.22251			1326	156.77	1326	3.20001	160.5		1326	131.965	1326	3.15231	135.5			1326	156.746	1326	4.31503	160.5
1327	1327	179.365	160.583	9.576		1327	1327	180.254	160.583	5.22256			1327	156.847	1327	3.20009	160.583		1327	132.049	1327	3.15234	135.583			1327	156.834	1327	4.31504	160.583
1328	1328	179.451	160.667	9.576		1328	1328	180.339	160.667	5.2226			1328	156.923	1328	3.20011	160.667		1328	132.133	1328	3.1523	135.667			1328	156.922	1328	4.31505	160.667
1329	1329	179.531	160.75	9.576		1329	1329	180.416	160.75	5.22266			1329	157.012	1329	3.20012	160.75		1329	132.218	1329	3.15225	135.75			1329	157.002	1329	4.3151	160.75
1330	1330	179.612	160.833	9.576		1330	1330	180.501	160.833	5.22272			1330	157.099	1330	3.20011	160.833		1330	132.301	1330	3.15218	135.833			1330	157.072	1330	4.31517	160.833
1331	1331	179.693	160.917	9.576		1331	1331	180.592	160.917	5.22277			1331	157.181	1331	3.20004	160.917		1331	132.377	1331	3.1521	135.917			1331	157.158	1331	4.31525	160.917
1332	1332	179.777	161	9.576		1332	1332	180.667	161	5.22281			1332	157.272	1332	3.19998	161		1332	132.456	1332	3.15194	136			1332	157.247	1332	4.31532	161
1333	1333	179.859	161.083	9.576		1333	1333	180.749	161.083	5.22285			1333	157.348	1333	3.19991	161.083		1333	132.536	1333	3.15187	136.083			1333	157.335	1333	4.31539	161.083
1334	1334	179.935	161.167	9.576		1334	1334	180.837	161.167	5.22288			1334	157.433	1334	3.19983	161.167		1334	132.619	1334	3.15184	136.167			1334	157.425	1334	4.31542	161.167
1335	1335	180.025	161.25	9.576		1335	1335	180.92	161.25	5.22291			1335	157.512	1335	3.1997	161.25		1335	132.695	1335	3.15182	136.25			1335	157.502	1335	4.31542	161.25
1336	1336	180.106	161.333	9.576		1336	1336	180.991	161.333	5.22294			1336	157.602	1336	3.19959	161.333		1336	132.783	1336	3.15188	136.333			1336	157.575	1336	4.31542	161.333
1337	1337	180.188	161.417	9.576		1337	1337	181.076	161.417	5.22294			1337	157.682	1337	3.19949	161.417		1337	132.864	1337	3.1519	136.417			1337	157.653	1337	4.31534	161.417
1338	1338	180.277	161.5	9.576		1338	1338	181.163	161.5	5.22294			1338	157.765	1338	3.1994	161.5		1338	132.948	1338	3.15192	136.5			1338	157.746	1338	4.31529	161.5
1339	1339	180.355	161.583	9.576		1339	1339	181.244	161.583	5.22292			1339	157.851	1339	3.19939	161.583		1339	133.036	1339	3.15194	136.583			1339	157.835	1339	4.31524	161.583
1340	1340	180.446	161.667	9.576		1340	1340	181.321	161.667	5.2229			1340	157.93	1340	3.1994	161.667		1340	133.122	1340	3.15197	136.667			1340	157.915	1340	4.31518	161.667
1341	1341	180.521	161.75	9.576		1341	1341	181.408	161.75	5.22282			1341	158.018	1341	3.19942	161.75		1341	133.205	1341	3.15198	136.75			1341	157.995	1341	4.31511	161.75
1342	1342	180.612	161.833	9.576		1342	1342	181.484	161.833	5.22275			1342	158.1	1342	3.19944	161.833		1342	133.285	1342	3.15198	136.833			1342	158.082	1342	4.31502	161.833
1343	1343	180.69	161.917	9.576		1343	1343	181.566	161.917	5.22267			1343	158.188	1343	3.19958	161.917		1343	133.369	1343	3.15197	136.917			1343	158.167	1343	4.31494	161.917
1344	1344	180.774	162	9.576		1344	1344	181.657	162	5.22259			1344	158.263	1344	3.19969	162		1344	133.443	1344	3.15191	137			1344	158.243	1344	4.31485	162
1345	1345	180.856	162.083	9.576		1345	1345	181.736	162.083	5.22248			1345	158.338	1345	3.19979	162.083		1345	133.531	1345	3.15186	137.083			1345	158.336	1345	4.31475	162.083
1346	1346	180.938	162.167	9.576		1346	1346	181.816	162.167	5.22239			1346	158.421	1346	3.19988	162.167		1346	133.616	1346	3.15182	137.167			1346	158.422	1346	4.31464	162.167
1347	1347	181.017	162.25	9.576		1347	1347	181.904	162.25	5.22231			1347	158.508	1347	3.19996	162.25		1347	133.69	1347	3.15181	137.25			1347	158.497	1347	4.31454	162.25
1348	1348	181.102	162.333	9.57601		1348	1348	181.99	162.333	5.22223			1348	158.601	1348	3.20001	162.333		1348	133.786	1348	3.15176	137.333			1348	158.589	1348	4.31449	162.333
1349	1349	181.181	162.417	9.57609		1349	1349	182.063	162.417	5.22219			1349	158.682	1349	3.20005	162.417		1349	133.864	1349	3.15172	137.417			1349	158.665	1349	4.31448	162.417
1350	1350	181.264	162.5	9.57619		1350	1350	182.148	162.5	5.22214			1350	158.763	1350	3.20008	162.5		1350	133.946	1350	3.15167	137.5			1350	158.752	1350	4.31453	162.5
1351	1351	181.347	162.583	9.5763		1351	1351	182.238	162.583	5.2221			1351	158.844	1351	3.20004	162.583		1351	134.033	1351	3.15162	137.583			1351	158.83	1351	4.31456	162.583
1352	1352	181.431	162.667	9.57641		1352	1352	182.32	162.667	5.22206			1352	158.929	1352	3.20004	162.667		1352	134.113	1352	3.15156	137.667			1352	158.916	1352	4.31459	162.667
1353	1353	181.522	162.75	9.5766		1353	1353	182.403	162.75	5.22206			1353	159.015	1353	3.20007	162.75		1353	134.187	1353	3.15149	137.75			1353	158.998	1353	4.31462	162.75
1354	1354	181.6	162.833	9.57671		1354	1354	182.487	162.833	5.22204			1354	159.094	1354	3.20011	162.833		1354	134.265	1354	3.15142	137.833			1354	159.074	1354	4.31467	162.833
1355	1355	181.678	162.917	9.57681		1355	1355	182.57	162.917	5.22203			1355	159.18	1355	3.20014	162.917		1355	134.357	1355	3.15134	137.917			1355	159.167	1355	4.31468	162.917
1356	1356	181.764	163	9.57689		1356	1356	182.641	163	5.22201			1356	159.267	1356	3.20017	163		1356	134.438	1356	3.15127	138			1356	159.25	1356	4.31471	163
1357	1357	181.847	163.083	9.5769		1357	1357	182.726	163.083	5.22201			1357	159.354	1357	3.20019	163.083		1357	134.519	1357	3.15125	138.083			1357	159.332	1357	4.31477	163.083
1358	1358	181.93	163.167	9.57694		1358	1358	182.802	163.167	5.22201			1358	159.431	1358	3.2002	163.167		1358	134.607	1358	3.15128	138.167			1358	159.424	1358	4.31478	163.167
1359	1359	182.013	163.25	9.57697		1359	1359	182.897	163.25	5.22199			1359	159.505	1359	3.2002	163.25		1359	134.69	1359	3.15132	138.25			1359	159.494	1359	4.31481	163.25
1360	1360	182.089	163.333	9.57699		1360	1360	182.979	163.333	5.22197			1360	159.599	1360	3.20019	163.333		1360	134.775	1360	3.15144	138.333			1360	159.58	1360	4.31485	163.333
1361	1361	182.177	163.417	9.57698		1361	1361	183.057	163.417	5.22193			1361	159.687	1361	3.20018	163.417		1361	134.85	1361	3.1515	138.417			1361	159.661	1361	4.31489	163.417
1362	1362	182.263	163.5	9.57699		1362	1362	183.147	163.5	5.22188			1362	159.758	1362	3.20016	163.5		1362	134.933	1362	3.15155	138.5			1362	159.744	1362	4.31495	163.5
1363	1363	182.348	163.583	9.577		1363	1363	183.222	163.583	5.22182			1363	159.842	1363	3.20017	163.583		1363	135.017	1363	3.15159	138.583			1363	159.826	1363	4.31497	163.583
1364	1364	182.433	163.667	9.577		1364	1364	183.301	163.667	5.22175			1364	159.919	1364	3.20022	163.667		1364	135.102	1364	3.15158	138.667			1364	159.911	1364	4.31497	163.667
1365	1365	182.508	163.75	9.577		1365	1365	183.379	163.75	5.22164			1365	159.996	1365	3.20027	163.75		1365	135.176	1365	3.15155	138.75			1365	159.987	1365	4.31496	163.75
1366	1366	182.594	163.833	9.577		1366	1366	183.455	163.833	5.22155			1366	160.087	1366	3.20032	163.833		1366	135.259	1366	3.15149	138.833			1366	160.076	1366	4.31488	163.833
1367	1367	182.677	163.917	9.577		1367	1367	183.542	163.917	5.22146			1367	160.182	1367	3.2004	163.917		1367	135.348	1367	3.15144	138.917			1367	160.161	1367	4.31482	163.917
1368	1368	182.772	164	9.577		1368	1368	183.618	164	5.22137			1368	160.256	1368	3.20043	164		1368	135.424	1368	3.15137	139			1368	160.235	1368	4.31474	164
1369	1369	182.857	164.083	9.577		1369	1369	183.715	164.083	5.2213			1369	160.344	1369	3.20043	164.083		1369	135.511	1369	3.15134	139.083			1369	160.324	1369	4.31465	164.083
1370	1370	182.931	164.167	9.577		1370	1370	183.802	164.167	5.22123			1370	160.425	1370	3.20041	164.167		1370	135.595	1370	3.15132	139.167			1370	160.392	1370	4.31459	164.167
1371	1371	183.014	164.25	9.577		1371	1371	183.881	164.25	5.22117			1371	160.509	1371	3.2003	164.25		1371	135.67	1371	3.15129	139.25			1371	160.489	1371	4.31458	164.25
1372	1372	183.103	164.333	9.577		1372	1372	183.964	164.333	5.22111			1372	160.591	1372	3.20021	164.333		1372	135.757	1372	3.15137	139.333			1372	160.564	1372	4.31457	164.333
1373	1373	183.175	164.417	9.577		1373	1373	184.048	164.417	5.2211			1373	160.67	1373	3.20012	164.417		1373	135.838	1373	3.15145	139.417			1373	160.651	1373	4.31456	164.417
1374	1374	183.253	164.5	9.577		1374	1374	184.124	164.5	5.22107			1374	160.748	1374	3.20002	164.5		1374	135.934	1374	3.15153	139.5			1374	160.733	1374	4.31462	164.5
1375	1375	183.328	164.583	9.577		1375	1375	184.202	164.583	5.22105			1375	160.834	1375	3.1999	164.583		1375	136.02	1375	3.15161	139.583			1375	160.818	1375	4.31466	164.583
1376	1376	183.415	164.667	9.577		1376	1376	184.289	164.667	5.22103			1376	160.932	1376	3.19984	164.667		1376	136.088	1376	3.1517	139.667			1376	160.893	1376	4.31471	164.667
1377	1377	183.501	164.75	9.577		1377	1377	184.378	164.75	5.22101			1377	161.003	1377	3.1998	164.75		1377	136.174	1377	3.15176	139.75			1377	160.981	1377	4.31476	164.75
1378	1378	183.584	164.833	9.577		1378	1378	184.465	164.833	5.22101			1378	161.081	1378	3.19976	164.833		1378	136.261	1378	3.15179	139.833			1378	161.064	1378	4.31477	164.833
1379	1379	183.67	164.917	9.577		1379	1379	184.546	164.917	5.22101			1379	161.178	1379	3.19976	164.917		1379	136.342	1379	3.1518	139.917			1379	161.143	1379	4.31477	164.917
1380	1380	183.752	165	9.577		1380	1380	184.629	165	5.221			1380	161.254	1380	3.19972	165		1380	136.428	1380	3.15173	140			1380	161.224	1380	4.31476	165
1381	1381	183.831	165.083	9.577		1381	1381	184.716	165.083	5.22099			1381	161.343	1381	3.19968	165.083		1381	136.504	1381	3.15169	140.083			1381	161.313	1381	4.31473	165.083
1382	1382	183.92	165.167	9.577		1382	1382	184.799	165.167	5.22096			1382	161.423	1382	3.19966	165.167		1382	136.592	1382	3.15167	140.167			1382	161.394	1382	4.31464	165.167
1383	1383	184.003	165.25	9.577		1383	1383	184.873	165.25	5.22092			1383	161.502	1383	3.19969	165.25		1383	136.668	1383	3.15167	140.25			1383	161.471	1383	4.31458	165.25
1384	1384	184.08	165.333	9.577		1384	1384	184.961	165.333	5.22087			1384	161.58	1384	3.19973	165.333		1384	136.753	1384	3.15163	140.333			1384	161.549	1384	4.31451	165.333
1385	1385	184.164	165.417	9.577		1385	1385	185.037	165.417	5.22082			1385	161.669	1385	3.19977	165.417		1385	136.829	1385	3.1516	140.417			1385	161.641	1385	4.31445	165.417
1386	1386	184.247	165.5	9.577		1386	1386	185.121	165.5	5.22073			1386	161.748	1386	3.19982	165.5		1386	136.922	1386	3.15158	140.5			1386	161.725	1386	4.31436	165.5
1387	1387	184.324	165.583	9.577		1387	1387	185.205	165.583	5.22069			1387	161.828	1387	3.19987	165.583		1387	136.992	1387	3.15155	140.583			1387	161.802	1387	4.3143	165.583
1388	1388	184.415	165.667	9.577		1388	1388	185.29	165.667	5.22069			1388	161.898	1388	3.19997	165.667		1388	137.09	1388	3.1516	140.667			1388	161.881	1388	4.31425	165.667
1389	1389	184.502	165.75	9.577		1389	1389	185.371	165.75	5.22069			1389	161.983	1389	3.20002	165.75		1389	137.169	1389	3.15168	140.75			1389	161.97	1389	4.3142	165.75
1390	1390	184.581	165.833	9.57701		1390	1390	185.465	165.833	5.22074			1390	162.076	1390	3.20006	165.833		1390	137.251	1390	3.15179	140.833			1390	162.054	1390	4.31418	165.833
1391	1391	184.659	165.917	9.57706		1391	1391	185.551	165.917	5.22076			1391	162.161	1391	3.20009	165.917		1391	137.336	1391	3.15191	140.917			1391	162.137	1391	4.31416	165.917
1392	1392	184.745	166	9.57714		1392	1392	185.629	166	5.22079			1392	162.236	1392	3.20007	166		1392	137.413	1392	3.15211	141			1392	162.225	1392	4.31413	166
1393	1393	184.819	166.083	9.57726		1393	1393	185.71	166.083	5.22082			1393	162.323	1393	3.20006	166.083		1393	137.485	1393	3.15225	141.083			1393	162.303	1393	4.3141	166.083
1394	1394	184.903	166.167	9.57738		1394	1394	185.792	166.167	5.22085			1394	162.405	1394	3.20004	166.167		1394	137.57	1394	3.15237	141.167			1394	162.387	1394	4.31407	166.167
1395	1395	184.993	166.25	9.57749		1395	1395	185.876	166.25	5.22088			1395	162.497	1395	3.20001	166.25		1395	137.657	1395	3.15247	141.25			1395	162.473	1395	4.31403	166.25
1396	1396	185.076	166.333	9.57759		1396	1396	185.955	166.333	5.22089			1396	162.577	1396	3.19995	166.333		1396	137.745	1396	3.1525	141.333			1396	162.554	1396	4.31397	166.333
1397	1397	185.161	166.417	9.57773		1397	1397	186.043	166.417	5.22091			1397	162.661	1397	3.19994	166.417		1397	137.82	1397	3.15252	141.417			1397	162.634	1397	4.3139	166.417
1398	1398	185.241	166.5	9.57782		1398	1398	186.126	166.5	5.2209			1398	162.74	1398	3.19995	166.5		1398	137.906	1398	3.15251	141.5			1398	162.718	1398	4.31379	166.5
1399	1399	185.32	166.583	9.57789		1399	1399	186.201	166.583	5.2209			1399	162.824	1399	3.19997	166.583		1399	137.992	1399	3.15249	141.583			1399	162.8	1399	4.3137	166.583
1400	1400	185.404	166.667	9.57796		1400	1400	186.286	166.667	5.2209			1400	162.914	1400	3.2	166.667		1400	138.076	1400	3.15237	141.667			1400	162.886	1400	4.3136	166.667
1401	1401	185.49	166.75	9.57795		1401	1401	186.372	166.75	5.2209			1401	162.987	1401	3.20002	166.75		1401	138.156	1401	3.15233	141.75			1401	162.961	1401	4.31354	166.75
1402	1402	185.572	166.833	9.57796		1402	1402	186.447	166.833	5.2209			1402	163.073	1402	3.20007	166.833		1402	138.234	1402	3.15232	141.833			1402	163.05	1402	4.3135	166.833
1403	1403	185.659	166.917	9.57798		1403	1403	186.543	166.917	5.2209			1403	163.157	1403	3.20013	166.917		1403	138.323	1403	3.1523	141.917			1403	163.118	1403	4.31348	166.917
1404	1404	185.735	167	9.57799		1404	1404	186.621	167	5.2209			1404	163.229	1404	3.20019	167		1404	138.41	1404	3.15226	142			1404	163.216	1404	4.31347	167
1405	1405	185.824	167.083	9.578		1405	1405	186.702	167.083	5.2209			1405	163.325	1405	3.20024	167.083		1405	138.494	1405	3.1522	142.083			1405	163.3	1405	4.31348	167.083
1406	1406	185.894	167.167	9.578		1406	1406	186.778	167.167	5.2209			1406	163.398	1406	3.20026	167.167		1406	138.565	1406	3.15212	142.167			1406	163.377	1406	4.31353	167.167
1407	1407	185.976	167.25	9.578		1407	1407	186.872	167.25	5.22089			1407	163.479	1407	3.20028	167.25		1407	138.655	1407	3.15203	142.25			1407	163.462	1407	4.31365	167.25
1408	1408	186.068	167.333	9.578		1408	1408	186.95	167.333	5.22088			1408	163.556	1408	3.20026	167.333		1408	138.738	1408	3.15188	142.333			1408	163.558	1408	4.31375	167.333
1409	1409	186.15	167.417	9.578		1409	1409	187.032	167.417	5.22086			1409	163.651	1409	3.20024	167.417		1409	138.818	1409	3.15175	142.417			1409	163.639	1409	4.31387	167.417
1410	1410	186.238	167.5	9.578		1410	1410	187.115	167.5	5.22081			1410	163.733	1410	3.20023	167.5		1410	138.894	1410	3.15165	142.5			1410	163.724	1410	4.31403	167.5
1411	1411	186.314	167.583	9.578		1411	1411	187.201	167.583	5.22076			1411	163.817	1411	3.20024	167.583		1411	138.975	1411	3.15158	142.583			1411	163.8	1411	4.31422	167.583
1412	1412	186.398	167.667	9.578		1412	1412	187.28	167.667	5.2207			1412	163.902	1412	3.20027	167.667		1412	139.063	1412	3.15153	142.667			1412	163.877	1412	4.31437	167.667
1413	1413	186.474	167.75	9.578		1413	1413	187.368	167.75	5.22063			1413	163.987	1413	3.20032	167.75		1413	139.143	1413	3.15148	142.75			1413	163.959	1413	4.31448	167.75
1414	1414	186.561	167.833	9.578		1414	1414	187.447	167.833	5.22051			1414	164.07	1414	3.20036	167.833		1414	139.229	1414	3.15143	142.833			1414	164.055	1414	4.31458	167.833
1415	1415	186.644	167.917	9.578		1415	1415	187.528	167.917	5.22042			1415	164.155	1415	3.20039	167.917		1415	139.306	1415	3.15139	142.917			1415	164.142	1415	4.3146	167.917
1416	1416	186.731	168	9.578		1416	1416	187.607	168	5.22034			1416	164.24	1416	3.20046	168		1416	139.394	1416	3.15137	143			1416	164.223	1416	4.31461	168
[truncated: 12,834 more rows]
