# Supplementary material for: Production of hydrogen and carbon nanotubes from methane using a multi-pass floating catalyst chemical vapour deposition reactor with process gas recycling
Source: Nat Energy. 2025 Dec 1;11(1):121–34. doi: 10.1038/s41560-025-01925-3 (PMC12851937; doi:10.1038/s41560-025-01925-3)
Supplement: Supplementary file 8 — Data and calculations used to produce the Sankey diagrams. [file 41560_2025_1925_MOESM8_ESM.xlsx]

## Sheet: Fig. 6a (Pilot SP) 
Molecular/ atomic properties								Process inputs								Effluent gas composition									Process outputs
	Atomic weight (g/mol)							Inputs by Mass								Effluent elements (g/hr)									Outputs
	Hydrogen	Carbon	Iron	Sulfur				Mass frac	Hydrogen	Carbon	Iron	Sulfur	Total			g/hr	Hydrogen	Carbon	Iron	Sulfur	Total				g/hr	Hydrogen	Carbon	Iron	Sulfur	Total	Mass frac
	1.00784	12.011	55.845	32.065				H2	0.685	0	0	0	0.685			H2	161.196	0	0	0	161.196				Aerogel	0	30	1.31025	0.26205	31.5723	0.143158
								CH4	0.0618185	0.184182	0	0	0.246			CH4	2.04503	6.09294	0	0	8.13796				Effluent	164.392	14.063	0	1.71313	180.168	0.816938
Precursor Species Composition								Ferrocene	0.00227536	0.0271167	0.0126079	0	0.042			Ethane	0	0	0	0	0				Loss	1.09905	5.937	1.47031	0.294062	8.80042	0.0399038
Atoms	Hydrogen	Carbon	Iron	Sulfur	Total			Thiophene	0.00129363	0.015417	0	0.0102894	0.027			Ethylene	0.750321	4.471	0	0	5.22132				Total	165.491	50	2.78056	2.26924	220.541	1
H2	2	0	0	0	2			Total	0.750387	0.226715	0.0126079	0.0102894	1			Acetylene	0.097868	1.16635	0	0	1.26422				Mass frac	0.750387	0.226715	0.0126079	0.0102894	1
CH4	4	1	0	0	5											Benzene	0.195736	2.3327	0	0	2.52843
Ferrocene	10	10	1	0	21			g/hr	Hydrogen	Carbon	Iron	Sulfur	Total			H2S	0.107691	0	0	1.71313	1.82082
Thiophene	4	4	0	1	9			H2	151.071	0	0	0	151.071			Total	164.392	14.063	0	1.71313	180.168
								CH4	13.6335	40.6196	0	0	54.2531
g/mol	Hydrogen	Carbon	Iron	Sulfur	Total			Ferrocene	0.50181	5.98035	2.78056	0	9.26272
H2	2.01568	0	0	0	2.01568			Thiophene	0.285299	3.40007	0	2.26924	5.95461			Effluent Species
CH4	4.03136	12.011	0	0	16.0424			Total	165.491	50	2.78056	2.26924	220.541				Vol frac	SCCM	SCM/h	g/hr	Wt frac
Ferrocene	10.0784	120.11	55.845	0	186.033											H2	0.989754	30248.5	1.81491	161.196	0.894694
Thiophene	4.03136	48.044	0	32.065	84.1404			Input by moles of precursor molecules								CH4	0.00627935	191.907	0.0115144	8.13796	0.0451687
								mol/hr					Total			Ethane	0	0	0	0	0
Mass frac	Hydrogen	Carbon	Iron	Sulfur	Total			H2					74.9477			Ethylene	0.0023	70.4111	0.00422466	5.22132	0.0289803
H2	1	0	0	0	1			CH4					3.38186			Acetylene	0.0006	18.3679	0.00110207	1.26422	0.00701687
CH4	0.251295	0.748705	0	0	1			Ferrocene					0.0497906			Benzene	0.0004	12.2407	0.000734439	2.52843	0.0140337
Ferrocene	0.0541752	0.645637	0.300188	0	1			Thiophene					0.0707699			H2S	0.000661332	20.2114	0.00121268	1.82082	0.0101062
Thiophene	0.0479123	0.570998	0	0.381089	1			Total					78.4501			Total	1	30561.7	1.8337	180.168	1
								Input by moles of atoms								Total pyrolysis	0.0033	101.02	0.00606118	9.01397
								mol/hr	Hydrogen	Carbon	Iron	Sulfur	Total
Effluent Species Composition								H2	149.895	0	0	0	149.895
Atoms	Hydrogen	Carbon	Iron	Sulfur	Total			CH4	13.5275	3.38186	0	0	16.9093
H2	2	0	0	0	2			Ferrocene	0.497906	0.497906	0.0497906	0	1.0456
CH4	4	1	0	0	5			Thiophene	0.28308	0.28308	0	0.0707699	0.636929
C2H6	6	2	0	0	8			Total	164.204	4.16285	0.0497906	0.0707699	168.487
C2H4	4	2	0	0	6
C2H2	2	2	0	0	4
C6H6	6	6	0	0	12
H2S	2	0	0	1	3
H2O	2	0	0	0	2
CO	0	1	0	0	1
Effluent Species Composition
g/mol	Hydrogen	Carbon	Iron	Sulfur	Total
H2	2.01568	0	0	0	2.01568
CH4	4.03136	12.011	0	0	16.0424
C2H6	6.04704	24.022	0	0	30.069
C2H4	4.03136	24.022	0	0	28.0534
C2H2	2.01568	24.022	0	0	26.0377
C6H6	6.04704	72.066	0	0	78.113
H2S	2.01568	0	0	32.065	34.0807
Effluent Species Composition
Mass frac	Hydrogen	Carbon	Iron	Sulfur	Total
H2	1	0	0	0	1
CH4	0.251295	0.748705	0	0	1
C2H6	0.201105	0.798895	0	0	1
C2H4	0.143703	0.856297	0	0	1
C2H2	0.077414	0.922586	0	0	1
C6H6	0.077414	0.922586	0	0	1
H2S	0.0591444	0	0	0.940856	1
	Specific gas constant (J/kgK)
H2	4124.2
CH4	518.28
C2H6	276.51
C2H4	296.38
C2H2	319.32
C6H6	106.4
H2S	243.96

## Sheet: Fig. 6b (Pilot MP) 
Molecular/ atomic properties								Process inputs								Effluent gas composition									Process outputs
	Atomic weight (g/mol)							Inputs by Mass								Effluent elements (g/hr)									Outputs
	Hydrogen	Carbon	Iron	Sulfur				g/hr	Hydrogen	Carbon	Iron	Sulfur	Total			g/hr	Hydrogen	Carbon	Iron	Sulfur	Total				g/hr	Hydrogen	Carbon	Iron	Sulfur	Total	Mass frac
	1.00784	12.011	55.845	32.065				H2	0	0	0	0	0			H2	9.48228	0	0	0	9.48228				Aerogel	0	30	1.31025	0.26205	31.5723	0.598366
								CH4	10.1825	30.3375	0	0	40.52			CH4	0.509123	1.51688	0	0	2.026				Effluent	10.107	2.0851	0	0.578507	12.7706	0.242032
Precursor Species Composition								Ferrocene	0.50181	5.98035	2.78056	0	9.26272			Ethane	0	0	0	0	0				Loss	0.719901	5.937	1.47031	0.294062	8.42127	0.159602
Atoms	Hydrogen	Carbon	Iron	Sulfur	Total			Thiophene	0.14265	1.70004	0	1.13462	2.9773			Ethylene	0.0631374	0.376222	0	0	0.43936				Total	10.8269	38.0221	2.78056	1.13462	52.7642	1
H2	2	0	0	0	2			Total	10.8269	38.0179	2.78056	1.13462	52.76			Acetylene	0.00691293	0.0823854	0	0	0.0892983				Mass frac	0.205194	0.720604	0.0526978	0.0215036	1
CH4	4	1	0	0	5											Benzene	0.00919784	0.109616	0	0	0.118814
Ferrocene	10	10	1	0	21			Mass frac	Hydrogen	Carbon	Iron	Sulfur	Total			H2S	0.0363663	0	0	0.578507	0.614874
Thiophene	4	4	0	1	9			H2	0	0	0	0	0			Total	10.107	2.0851	0	0.578507	12.7706
								CH4	0.192996	0.57501	0	0	0.768006
g/mol	Hydrogen	Carbon	Iron	Sulfur	Total			Ferrocene	0.00951118	0.11335	0.052702	0	0.175563
H2	2.01568	0	0	0	2.01568			Thiophene	0.00270374	0.032222	0	0.0215053	0.056431			Effluent Species
CH4	4.03136	12.011	0	0	16.0424			Total	0.205211	0.720582	0.052702	0.0215053	1				Vol frac	SCCM	SCM/h	g/hr	Wt frac
Ferrocene	10.0784	120.11	55.845	0	186.033											H2	0.96612	1779.36	0.106762	9.48228	0.742507
Thiophene	4.03136	48.044	0	32.065	84.1404			Input by moles of precursor molecules								CH4	0.0259407	47.7766	0.0028666	2.026	0.158645
								mol/hr					Total			Ethane	0	0	0	0	0
Mass frac	Hydrogen	Carbon	Iron	Sulfur	Total			H2					0			Ethylene	0.00314793	5.92489	0.000355493	0.43936	0.0344039
H2	1	0	0	0	1			CH4					2.52581			Acetylene	0.000689336	1.29742	7.78452e-05	0.0892983	0.00699247
CH4	0.251295	0.748705	0	0	1			Ferrocene					0.0497906			Benzene	0.000305726	0.575201	3.4512e-05	0.118814	0.00930367
Ferrocene	0.0541752	0.645637	0.300188	0	1			Thiophene					0.035385			H2S	0.00370581	6.82521	0.000409512	0.614874	0.0481475
Thiophene	0.0479123	0.570998	0	0.381089	1			Total					2.61099			Total	1	1841.76	0.110506	12.7706	1
								Input by moles of atoms								Total pyrolysis	0.00414299	7.79751	0.000467851	0.647472
								mol/hr	Hydrogen	Carbon	Iron	Sulfur	Total
Effluent Species Composition								H2	0	0	0	0	0
Atoms	Hydrogen	Carbon	Iron	Sulfur	Total			CH4	10.1033	2.52581	0	0	12.6291
H2	2	0	0	0	2			Ferrocene	0.497906	0.497906	0.0497906	0	1.0456
CH4	4	1	0	0	5			Thiophene	0.14154	0.14154	0	0.035385	0.318465
C2H6	6	2	0	0	8			Total	10.7427	3.16526	0.0497906	0.035385	13.9931
C2H4	4	2	0	0	6
C2H2	2	2	0	0	4
C6H6	6	6	0	0	12
H2S	2	0	0	1	3
H2O	2	0	0	0	2
CO	0	1	0	0	1
Effluent Species Composition
g/mol	Hydrogen	Carbon	Iron	Sulfur	Total
H2	2.01568	0	0	0	2.01568
CH4	4.03136	12.011	0	0	16.0424
C2H6	6.04704	24.022	0	0	30.069
C2H4	4.03136	24.022	0	0	28.0534
C2H2	2.01568	24.022	0	0	26.0377
C6H6	6.04704	72.066	0	0	78.113
H2S	2.01568	0	0	32.065	34.0807
Effluent Species Composition
Mass frac	Hydrogen	Carbon	Iron	Sulfur	Total
H2	1	0	0	0	1
CH4	0.251295	0.748705	0	0	1
C2H6	0.201105	0.798895	0	0	1
C2H4	0.143703	0.856297	0	0	1
C2H2	0.077414	0.922586	0	0	1
C6H6	0.077414	0.922586	0	0	1
H2S	0.0591444	0	0	0.940856	1
	Specific gas constant (J/kgK)
H2	4124.2
CH4	518.28
C2H6	276.51
C2H4	296.38
C2H2	319.32
C6H6	106.4
H2S	243.96
