# Supplementary material for: Production of hydrogen and carbon nanotubes from methane using a multi-pass floating catalyst chemical vapour deposition reactor with process gas recycling
Source: Nat Energy. 2025 Dec 1;11(1):121–34. doi: 10.1038/s41560-025-01925-3 (PMC12851937; doi:10.1038/s41560-025-01925-3)
Supplement: Supplementary file 9 — Plotted data points from this work. [file 41560_2025_1925_MOESM9_ESM.xlsx]

## Sheet: Fig. 6a
Literature data is taken from Weller et al. (2019):				DOI: 10.1016/j.carbon.2019.01.091
Efficiencies of this work are taken from data in Fig. 5 (lab scale) and Fig. 6 (pilot scale). Data is also provided in Table 1.
Process	Molar carbon efficiency (%)	Carbon yield (%)
SP	0.100161	2.37617
MP	5.35939	20.7598
Mpbio	3.23276	9.6123
SP2	0.037	1.37
MP2	4.21	18.24
Pilot SP	1.48243	60
Pilot MP	79.2165	79.1439

## Sheet: Fig. 6b
Literature dataset was provided by Michael Glerum and is published in Glerum & Boies (2023)							DOI: 10.1016/bs.ache.2023.04.001
The data for this figure is from table 1
Process	Carbon Yield (%)	H2 volumetric Productivity (kg/m3/h)
MP	20.76	0.113
Pilot MP	79.144	1.051
